# Supplementary material for: Cilia locally synthesize proteins to sustain their ultrastructure and functions
Source: Nat Commun. 2021 Nov 30;12:6971. doi: 10.1038/s41467-021-27298-1 (PMC8632896; doi:10.1038/s41467-021-27298-1)
Supplement: Supplementary file 4 — Supplementary Data 1 [file 41467_2021_27298_MOESM4_ESM.xlsx]

## Sheet: all.FPKM
				Fmr-i1_FPKM		Ctrl-i_FPKM
	gene_id	GeneSymbol	length	Exp.1	Exp.2	Exp.1	Exp.2
	ENSMUST00000082388	mt-Rnr1	955	85807.2	63876.6	82075.5	113417
	ENSMUST00000082390	mt-Rnr2	1582	74440.6	60174.6	77797.6	108307
	ENSMUST00000027634	Dbi	7799	10144.5	9716.27	14326.9	10899.2
	ENSMUST00000198477	CT010467.1	1849	10654.3	12543.9	11005	10438.7
	ENSMUST00000034215	Mt1	1246	8540.22	8231.45	12034.9	9864.9
	ENSMUST00000034214	Mt2	905	9636.29	9743.45	13388.2	8417.97
	ENSMUST00000025563	Fth1	2390	6823.29	4938.22	6474.51	6696.93
	ENSMUST00000082411	mt-Nd3	348	2405.92	2558.81	4072.83	4695.54
	ENSMUST00000188299	Gm28438	345	2730.2	2507.47	2737.75	4261.88
	ENSMUST00000034211	Mt3	1540	2709.89	2997.88	4206.62	3712.52
	ENSMUST00000094434	Ftl1	1941	3537.55	2293.81	4431.54	3143.39
	ENSMUST00000028062	Vim	8875	3712.82	3214.56	3750.95	2647.85
	ENSMUST00000167646	Apoe	2786	1782.42	3464.13	3116.63	2573.69
	ENSMUST00000048967	Cpe	100513	1959.23	2107.41	2480.49	2192.5
	ENSMUST00000112172	Tmsb4x	2223	3521.45	2544.01	2426.13	2063.31
	ENSMUST00000042235	Eef1a1	3276	1890.15	1984.85	2145.5	1715.49
	ENSMUST00000174064	Apoe	3080	2415.51	3097.4	2466.35	1615.01
	ENSMUST00000001051	S100a6	1533	1961.44	1492.14	2022.48	1384.36
	ENSMUST00000028938	Cst3	3855	1756.06	2019.46	2030.59	1335.89
	ENSMUST00000067444	Gfap	9796	1137.94	1186.53	1873.79	1298.54
	ENSMUST00000022616	Clu	13066	1034.08	1136.58	1124.12	1197.66
	ENSMUST00000029773	Cnn3	31711	1289.73	1447.71	1141.88	1197.63
	ENSMUST00000001304	Ckb	2978	1219.5	1214.72	1455.29	1186.53
	ENSMUST00000008036	Rplp1	1259	1187.1	1405.74	1425.77	1185.75
	ENSMUST00000097014	Tuba1a	3711	875.64	1016.24	1105.66	1123.23
	ENSMUST00000109526	Nnat	2413	297.35	290.15	473.38	1043.16
	ENSMUST00000102476	B2m	5398	1221.82	803.63	798.75	1040.04
	ENSMUST00000058714	Cd24a	5097	788.04	871.06	659.2	1005.93
	ENSMUST00000045897	Ptma	3987	956.72	896.84	954.81	970.28
	ENSMUST00000020909	Laptm4a	17079	763.83	840.6	844.06	866.01
	ENSMUST00000013842	Pea15a	10077	902.6	1030.84	1192.99	837.39
	ENSMUST00000091288	Prnp	28502	665.61	985.08	905.29	834.88
	ENSMUST00000214811	AC153368.1	555	970.48	642.7	912.6	808.34
	ENSMUST00000100497	Actb	3640	983.08	916.73	751.53	741.52
	ENSMUST00000094361	Hsp90aa1	5791	710.5	549.71	527.49	730.6
	ENSMUST00000071718	Prdx6	11108	552.41	331.09	638.12	719.46
	ENSMUST00000029515	S100a11	5800	1271.87	1273.37	1213.34	706.32
	ENSMUST00000115082	Meig1	10083	718.94	494.44	661.5	705.47
	ENSMUST00000071555	Actg1	2853	1004.22	750.03	806.06	695
	ENSMUST00000058906	Chchd10	2153	436.35	423.72	514.11	677.91
	ENSMUST00000018737	Sparc	25581	697.96	716.35	598.4	669.27
	ENSMUST00000110894	Tpt1	3323	754.31	555.76	771.35	668.96
	ENSMUST00000073471	Rpl26	2952	648.54	747.02	781.72	614.81
	ENSMUST00000039758	Cox8a	2459	664.43	783.3	703.87	613.4
	ENSMUST00000052615	Gm9800	916	633.21	553.48	719.84	600.97
	ENSMUST00000156988	Eef1a1	927	252.84	70.1	296.96	590.6
	ENSMUST00000043584	Tubb4b	2543	544.9	467.21	443.13	560.96
	ENSMUST00000027425	Itm2c	14395	371.7	365.58	398.04	558.54
	ENSMUST00000015800	Hspa8	4217	418.52	654.5	534.4	556.92
	ENSMUST00000153524	Calm1	4409	474.84	345.1	312.34	556.32
	ENSMUST00000029266	Anxa5	26972	494.5	421.18	383.22	538.55
	ENSMUST00000024706	Pla2g7	43933	438.9	582.39	573.51	536.25
	ENSMUST00000026407	Cd63	3117	670.89	546.42	815.61	536.17
	ENSMUST00000004140	Gstm1	5719	567.07	376.36	458.73	523.29
	ENSMUST00000094280	Chchd2	6315	591.34	578.38	545.99	518.24
	ENSMUST00000105372	Gpx4	2952	685.54	573.03	755.66	515.77
	ENSMUST00000040154	Cox6a1	3340	681.69	1050.41	866.91	502.57
	ENSMUST00000086764	Rps12-ps3	494	322.02	270.29	318.29	491.08
	ENSMUST00000032492	Cd9	34526	486.64	583.48	588.45	479.42
	ENSMUST00000026565	Ifitm3	1185	617.45	385.55	375	474.17
	ENSMUST00000030051	Txn1	13039	681.12	580.64	603.72	472.9
	ENSMUST00000022704	Itm2b	23041	858.28	809.31	642.16	468.88
	ENSMUST00000117219	Gm13340	1545	254.02	358.47	356.56	466.59
	ENSMUST00000032882	Ndufc2	7800	891.81	598.86	878.4	463.48
	ENSMUST00000007130	Ctnnb1	27108	513.53	429.07	478.88	461.69
	ENSMUST00000068408	Rps15	1662	525.38	889.53	598.84	461.47
	ENSMUST00000031249	Sparcl1	34623	404.2	538.14	555.35	459.85
	ENSMUST00000073238	Gm10076	384	496.03	472.6	519.82	459.69
	ENSMUST00000004072	Rpl8	2248	586.42	707.95	749.03	457.61
	ENSMUST00000029722	Rps3a1	4763	505.61	522.6	650.59	449.17
	ENSMUST00000025511	Rps14	4037	701.13	649.3	651.99	449.15
	ENSMUST00000019514	Calm3	8736	488.55	424.57	438.26	446.9
	ENSMUST00000037324	Skp1a	14850	498.93	496.72	421.04	446.43
	ENSMUST00000053150	Rps27rt	374	428.15	487.75	605.28	442.98
	ENSMUST00000105465	Psap	24968	355.89	537.31	498.78	440.42
	ENSMUST00000027217	1500015O10Rik	11977	699.65	786.02	684.91	439.5
	ENSMUST00000058437	Rpl7	3368	408.55	404.49	478.47	431.53
	ENSMUST00000017534	Aldoc	4814	347.57	209.04	427.98	429.63
	ENSMUST00000108858	Sparc	25399	420.38	1140.66	709	424.96
	ENSMUST00000018246	Hist1h2bc	8290	362.6	373.05	469.69	418.04
	ENSMUST00000037941	Cd81	15196	445.12	531.18	504.83	412.99
	ENSMUST00000081593	Pgk1	16600	281	275.14	348.29	407.97
	ENSMUST00000026221	Scd2	13189	284.05	286.76	482.83	404.55
	ENSMUST00000029376	Tm4sf1	14505	371.99	381.19	341.7	400.72
	ENSMUST00000036951	Pebp1	4972	345.56	220.76	352.97	397.64
	ENSMUST00000024739	Hsp90ab1	5497	311.48	318.23	343.83	395.79
	ENSMUST00000034966	Rpl4	5292	349.09	355.11	385.73	395.52
	ENSMUST00000090031	Gng5	5766	502.53	410.69	505.8	395.52
	ENSMUST00000059954	Pltp	18194	364.59	314.95	239.03	394.52
	ENSMUST00000016396	Atp5e	3034	489.73	341.73	505.92	393.52
	ENSMUST00000006496	Rps9	2905	298.74	300.56	595.04	385.48
	ENSMUST00000089430	Gm11808	504	431.92	356.34	389.41	379.59
	ENSMUST00000204978	Ndufa4	7192	512.99	564.18	614.24	375.06
	ENSMUST00000020024	Fabp7	3570	437.6	1017.16	601.95	372.4
	ENSMUST00000216867	Rps25	2493	421.41	393.32	446.73	372.37
	ENSMUST00000109087	Gnas	16624	473.15	633.03	474.75	368.79
	ENSMUST00000051955	Rps23	1812	318.4	378.11	454.32	367.85
	ENSMUST00000080492	Rpl36	849	352.31	442.22	472	366.14
	ENSMUST00000058981	Lxn	5929	314.17	386.44	504.42	362.71
	ENSMUST00000075774	Tubb2b	3607	320.96	307.39	340.09	360.09
	ENSMUST00000179781	Bsg	7479	372.73	199.84	300.71	356.43
	ENSMUST00000001046	S100a4	2275	839.05	369.72	801.65	354.16
	ENSMUST00000042334	Rpl10a	2562	272.69	297.96	454.39	352.11
	ENSMUST00000067664	Ywhae	32977	370.39	444.68	338.05	351.07
	ENSMUST00000033683	Rps4x	4454	399.31	358.76	441.48	350.97
	ENSMUST00000081840	Rpl32	3243	535.66	518.16	535.66	350.71
	ENSMUST00000110082	Calm1	10380	271.61	223.15	238.74	344.78
	ENSMUST00000037023	Rps29	1465	311.29	619.64	477.51	341.36
	ENSMUST00000018437	Pfn1	2795	477.82	416.07	412.12	339.02
	ENSMUST00000150290	Lgals3	11901	443.83	355.73	564.06	335.1
	ENSMUST00000034756	Anxa2	38176	463.46	538.38	362.82	334.36
	ENSMUST00000047429	Mrps6	53958	401.98	351.1	517.96	333.23
	ENSMUST00000131011	Cox7c	2089	337.23	470.15	479.1	330.54
	ENSMUST00000219591	Rps26	1891	299.59	306.07	56.94	329.27
	ENSMUST00000020217	Nudt4	17140	320.49	292.34	210.87	328.41
	ENSMUST00000067496	Atpif1	3105	228.4	327.72	403	326.93
	ENSMUST00000078170	Dynlrb2	10901	365.11	397.55	313.67	323.2
	ENSMUST00000034876	Tspan3	25174	429.36	531.52	449.05	320.1
	ENSMUST00000034300	Hsbp1	4435	324.87	338.46	333.25	319.19
	ENSMUST00000041314	Paip2	18570	302.53	323.65	262.25	317.44
	ENSMUST00000014990	Tppp3	4034	322.24	384.34	223.62	316.47
	ENSMUST00000032934	Aldoa	4021	332.35	310.48	316.18	316.42
	ENSMUST00000102842	Rtn4	49970	412.23	579.09	493.79	315.75
	ENSMUST00000042594	Mlc1	23124	320.06	345.36	307.41	315.47
	ENSMUST00000192639	Prdx6	10172	409.78	300.53	575.31	314.43
	ENSMUST00000102774	Sqstm1	10676	265.1	276.05	291.67	313.11
	ENSMUST00000068795	Mrfap1	1906	267.99	270.45	276.08	312.96
	ENSMUST00000036215	Foxj1	4696	296.46	260.62	188.76	312.8
	ENSMUST00000043675	Atp5l	7526	369.38	461.51	391.53	311.8
	ENSMUST00000077856	Rpl27	3232	333.75	329.74	365.06	311.6
	ENSMUST00000018914	Atp5g3	2880	342.36	399.8	496.52	310.52
	ENSMUST00000162814	H3f3a	10920	452.52	379.55	371.69	306.8
	ENSMUST00000019649	Ubb	2043	314.88	282.58	290.61	305.91
	ENSMUST00000217116	Lars2	95713	210.36	486.38	442.04	304.56
	ENSMUST00000014457	Cox6c	6271	702.44	1604.77	995.42	301.53
	ENSMUST00000178147	Gm6472	651	352.07	293.21	387.13	301.45
	ENSMUST00000034866	Etfa	57736	356.11	300.75	344.85	300.92
	ENSMUST00000033824	Lamp1	16178	325.38	386.41	343.18	299.96
	ENSMUST00000176238	1110032A03Rik	4304	194.74	198.94	163.41	297.97
	ENSMUST00000020372	Uqcr11	3834	268.11	251.25	293.06	294.74
	ENSMUST00000106429	1810037I17Rik	1982	320.29	286.14	347.04	294.14
	ENSMUST00000056427	Tubb2a	3734	325.02	252.3	288.83	293.39
	ENSMUST00000134745	Ywhae	31711	246	207.04	263.24	293.16
	ENSMUST00000008812	Rps18	3719	465.73	539.11	555.71	292.56
	ENSMUST00000077389	Gm7536	444	228.64	209.66	258.69	290.96
	ENSMUST00000183946	Swi5	9253	326.05	213.21	304.97	290.27
	ENSMUST00000048249	Ndufa7	13726	325.76	269.31	374.5	287.82
	ENSMUST00000097642	Cops9	4841	352.14	303.66	439.11	287.58
	ENSMUST00000102814	Rps6	2753	349.54	417.67	405.43	287.33
	ENSMUST00000210918	Rpl13a	2557	99.88	329.48	271.4	286.61
	ENSMUST00000018711	Gabarap	3809	234.52	252.22	253.24	285.24
	ENSMUST00000020504	Hint1	4119	376.83	419.88	338.4	283.75
	ENSMUST00000079081	Aqp4	14291	159.4	135.44	175.54	283.7
	ENSMUST00000009693	Srp14	3862	325.51	267.48	234.77	276.81
	ENSMUST00000024832	Rsph1	22338	320.09	264.97	230.88	276.19
	ENSMUST00000018186	Cyb5r3	19099	449.83	478.3	659.78	273.61
	ENSMUST00000003521	Rps11	2061	293.59	361.84	391.97	273.41
	ENSMUST00000058407	Uqcr10	2370	288.94	335.24	403.87	273.28
	ENSMUST00000131912	Capzb	87166	215.24	158	248.18	272
	ENSMUST00000077577	Tuba1b	3141	334.45	338.79	245.68	270.44
	ENSMUST00000171737	Odc1	6291	279.45	194.9	228.34	265.9
	ENSMUST00000102483	Rpl23a	2650	323.31	219.93	292.72	264.77
	ENSMUST00000116560	Cfl1	3545	373.6	397.06	340.12	262.14
	ENSMUST00000032373	Ldhb	17709	245.59	267.44	311.34	256.64
	ENSMUST00000144600	Fhl1	4140	134.08	50.78	123.84	256.05
	ENSMUST00000160682	Ubl5	2707	207.27	282.79	286.75	254.74
	ENSMUST00000023918	Ivns1abp	19946	130.81	127.64	151.2	253.22
	ENSMUST00000009157	Dynll1	3890	268.51	223.32	240.05	251.58
	ENSMUST00000086519	Rplp0	4261	308.27	330.98	355.56	247.63
	ENSMUST00000004554	Rps5	4397	275.25	263.61	266.3	246.21
	ENSMUST00000034562	Cryab	3637	218.75	196.2	260.57	245.31
	ENSMUST00000070673	Rab31	121027	229.43	272.41	259.86	243.13
	ENSMUST00000082134	Rps16	2504	229.12	217.08	290.1	241.78
	ENSMUST00000081650	Rpl3	5558	261.05	149.48	275.98	241.77
	ENSMUST00000084434	Rplp2	4216	255.13	293.13	289.2	241.69
	ENSMUST00000107044	Plekhb1	14557	182.05	184.02	164.07	240.4
	ENSMUST00000150350	Rpl13a	3204	327.02	274.06	390.49	240.27
	ENSMUST00000023608	Atp5j	7755	309.54	291.53	333.97	240.09
	ENSMUST00000072503	Rpl18	2765	248.53	333.21	330.66	239.71
	ENSMUST00000030455	Akr1a1	15171	283.75	223.82	236.27	239.59
	ENSMUST00000004396	Atp6v1f	2795	203.98	180.57	278.6	238.47
	ENSMUST00000112384	Rps24	4752	310.84	291.33	338.35	238.11
	ENSMUST00000102536	Rpl11	3663	209.62	80.77	366.95	236.77
	ENSMUST00000076694	Slc25a3	7486	253.44	211.25	268.09	235.86
	ENSMUST00000114050	Tmsb10	1142	366.54	326.39	330.14	235.12
	ENSMUST00000142734	Lgals3	12348	245	182.24	334.99	234.99
	ENSMUST00000040656	Bphl	36478	175.61	150.65	174.11	234.85
	ENSMUST00000135573	Prdx1	15279	301.11	313.81	325.77	233.54
	ENSMUST00000002403	Dhrs1	6669	347.07	219.36	325.16	232.78
	ENSMUST00000023085	Ndufa6	4153	293.42	238.43	330.56	232.45
	ENSMUST00000059080	Rps21	1069	496.73	935.53	701.07	230.27
	ENSMUST00000102955	Cetn4	3825	158.35	125.73	163.88	230.12
	ENSMUST00000029785	Riiad1	8609	181.07	261.2	279.67	230.1
	ENSMUST00000068581	Gja1	13086	242.99	280.77	273.07	229.6
	ENSMUST00000090749	Ppia	3946	395.41	453.39	443.96	228.69
	ENSMUST00000036991	Hspb8	14374	198.83	214.44	265.28	228.62
	ENSMUST00000102696	Rps8	2417	153.34	360.81	346.21	228.19
	ENSMUST00000103172	Dstn	28005	224.54	173.2	167.48	226.02
	ENSMUST00000016463	Slc25a5	3157	252.36	254.79	275.19	221.09
	ENSMUST00000080411	Morf4l2	8400	255.95	279.43	186.39	220.66
	ENSMUST00000034903	Gsta4	17403	276.37	163.61	237.41	220.04
	ENSMUST00000018430	Psmb6	2264	196.08	202.44	211.88	219.7
	ENSMUST00000084500	Oat	18921	219.82	141.13	189.14	219.5
	ENSMUST00000026760	Tmem47	27157	184.16	312.21	251.48	218.98
	ENSMUST00000193210	Cox5b	2198	245.6	253.28	253.97	218.89
	ENSMUST00000064234	Ezr	44744	248.41	188.12	216.05	217.55
	ENSMUST00000020238	Hsp90b1	14670	219.03	271	252.24	216.08
	ENSMUST00000077290	Pdia4	17290	222.93	179.52	194.3	214.17
	ENSMUST00000073868	Naca	13059	320.48	276.25	279.73	211.67
	ENSMUST00000082437	Selenof	27255	244.02	254.02	216.67	211.04
	ENSMUST00000030398	Slc2a1	29273	122.64	112.17	155.64	210.83
	ENSMUST00000049385	Eif1	2212	236.56	267.08	277.52	207.17
	ENSMUST00000211725	Rps11	1903	166.8	108.03	248.05	207.11
	ENSMUST00000028683	Pdia3	24913	203.65	255.95	202.5	206.84
	ENSMUST00000043074	Fau	1637	308.56	328.07	394.86	206.71
	ENSMUST00000120651	Gm13339	510	158.01	206.5	216.47	204.96
	ENSMUST00000027377	Igfbp5	16953	271.37	286.98	263.28	204.92
	ENSMUST00000134425	Rps17	2495	196.62	170.52	268.31	203.56
	ENSMUST00000151120	Ctsd	12128	221.9	303.71	285.94	203.53
	ENSMUST00000040917	Rps27l	3427	437.28	357.18	423.13	203.37
	ENSMUST00000083103	Rn7sk	331	110.67	76.7	64.01	202.59
	ENSMUST00000045356	Rpl37	2528	206.42	235.35	308.69	201.32
	ENSMUST00000075738	Cox6b1	9291	303.13	289.09	344.3	201.06
	ENSMUST00000034049	Slc25a4	4488	254.44	262.31	245.55	200.92
	ENSMUST00000046644	Tbca	54013	372.57	371.75	410.56	198.17
	ENSMUST00000006235	Ctsb	23458	183.03	220.71	179.34	197.61
	ENSMUST00000017610	Timp2	54438	245.21	304.92	275.7	196.49
	ENSMUST00000021719	2010107E04Rik	5603	134.3	248.76	356.11	196.32
	ENSMUST00000021552	Zfp36l1	5260	199.22	158.74	165.31	196.24
	ENSMUST00000040440	Calm2	13524	305.72	407.33	254.49	195.59
	ENSMUST00000020234	Timp3	49135	130.1	170.41	174.52	195.17
	ENSMUST00000213007	Dynlrb2	10942	135.71	148.57	150.53	195.01
	ENSMUST00000115231	Rpl39	2883	167.59	224.32	329.8	194.97
	ENSMUST00000045602	Ndufb10	2419	233.05	214.28	219.82	193.92
	ENSMUST00000026459	Atp5b	7119	208.71	184.49	209.41	193.91
	ENSMUST00000053252	Ctxn1	1615	91.53	189.3	140.77	192.84
	ENSMUST00000109838	Ntrk2	130435	157.55	165.73	205.57	191.88
	ENSMUST00000033933	Saraf	16246	137.86	177.44	142.69	190.87
	ENSMUST00000078676	Uqcrh	8107	227.5	283.3	241.81	189.3
	ENSMUST00000019939	Snx3	33340	289.84	244.98	238.79	189.12
	ENSMUST00000027992	Enkur	24635	172	236.81	168.39	188.92
	ENSMUST00000048432	Prelp	11111	140.7	130	119.57	187.95
	ENSMUST00000113302	Tomm6	1538	187.01	175.19	162.33	187.74
	ENSMUST00000019198	Fis1	4158	191.79	151.14	149.78	187.74
	ENSMUST00000075723	Gm10123	490	252.03	243.71	191.17	187.17
	ENSMUST00000031617	Rpl6	4761	195.31	185.84	223.03	186.36
	ENSMUST00000000356	Dazap2	5104	211.49	182.29	182.6	186.32
	ENSMUST00000073339	Pgrmc1	7874	190.49	131.65	178.35	185.87
	ENSMUST00000079735	Rpl30	3136	143.86	114.4	27.32	185.86
	ENSMUST00000113600	Rab7	46165	159.91	165.68	147.13	184.83
	ENSMUST00000034276	Cox4i1	5986	269.61	333.74	305.15	184.59
	ENSMUST00000103146	Rpl23	4911	240.15	264.6	289.78	184.26
	ENSMUST00000030536	Pink1	12896	208.43	208.01	292.28	183.94
	ENSMUST00000032597	Rpl28	2193	207.61	148.04	266.14	182.94
	ENSMUST00000023677	Atp5o	6474	211.94	220.72	195.62	182.4
	ENSMUST00000038169	Mif	888	330.83	162.41	297.13	180.99
	ENSMUST00000217344	AC153368.1	782	329.71	214.82	373.34	180.42
	ENSMUST00000102825	Ifit3	5201	160.14	76.52	106.72	180.28
	ENSMUST00000089377	Lgals1	3741	354.53	353.79	335.94	179.97
	ENSMUST00000044355	Selenow	5195	126.56	217.19	154.54	179.54
	ENSMUST00000024988	C3	24167	119.56	89.38	98.35	179.33
	ENSMUST00000218127	Myl6	2997	235.89	210.36	303.26	178.95
	ENSMUST00000016703	H3f3b	2544	381.21	274.88	235.56	178.56
	ENSMUST00000021412	Psma6	19680	198.87	166.04	159.46	177.92
	ENSMUST00000023269	Rpl24	5161	412.7	374.34	353.23	177.78
	ENSMUST00000015719	Atp6v0e	23249	195.08	151.5	158.7	177.61
	ENSMUST00000008684	Mgst1	16440	300.15	100.05	272.32	177.09
	ENSMUST00000026495	Atp5a1	9141	226.17	199.32	199.47	176.82
	ENSMUST00000069579	Elob	4370	337.87	272.1	338.05	176.65
	ENSMUST00000219555	Hspa2	2526	131.75	69.98	147.89	175.68
	ENSMUST00000078034	Rpl9-ps6	691	183.26	168.74	172.68	175.54
	ENSMUST00000020775	Dynll2	8009	216.84	221.6	231.77	175.48
	ENSMUST00000034740	Nedd4	87507	220.65	239.5	188.36	175.35
	ENSMUST00000002013	Spa17	10433	154.53	172.58	185.31	173.9
	ENSMUST00000080861	Rpl35	4045	218.18	257.44	247.55	173.83
	ENSMUST00000027467	Serpine2	64500	205.29	228.05	183.67	173.13
	ENSMUST00000025293	Ndfip1	45425	200.31	225.47	161.88	172.84
	ENSMUST00000023707	Sod1	5581	225.19	199.41	200.24	172.5
	ENSMUST00000014438	Ndufa2	2226	193.95	202.2	214.45	172.4
	ENSMUST00000151340	Cfap126	12791	110.48	99.12	32.81	172.36
	ENSMUST00000170241	Clta	20203	195.98	175.94	230.32	172.33
	ENSMUST00000050516	Ascc1	97148	116.93	72.63	116.1	172.29
	ENSMUST00000153739	Nnat	2427	19.74	23.13	138.51	172.16
	ENSMUST00000124565	Ccpg1os	5655	172.21	142.83	172.5	171.99
	ENSMUST00000103191	Rpl22	6628	179.06	163.81	237.85	171.89
	ENSMUST00000047864	Eef2	5868	157.88	114.46	199.27	171.75
	ENSMUST00000196506	Tm4sf1	2343	64.13	98.01	22.51	170.77
	ENSMUST00000109682	Dynlrb1	13743	298.15	229.7	262.92	169.25
	ENSMUST00000084882	Crip2	5271	212.93	245.98	203.14	168.98
	ENSMUST00000094154	Serpinh1	7851	132.97	200.39	117.78	168.72
	ENSMUST00000101534	Ptn	95292	437.69	554.63	524.41	168.64
	ENSMUST00000079644	Ybx1	16624	188.95	204.08	202.62	168.63
	ENSMUST00000003912	Calr	5085	155.09	235.89	188.9	167.8
	ENSMUST00000066882	Pfn2	6185	235.37	226.87	184.69	167.09
	ENSMUST00000113453	Hopx	8290	202.91	193.04	332.9	166.99
	ENSMUST00000032888	Arl6ip1	10772	188.68	225.8	191.26	166.08
	ENSMUST00000120780	Gm13341	672	84.1	144.12	141.05	165.83
	ENSMUST00000101375	Npm1	7749	139.58	155.43	148.59	165.79
	ENSMUST00000031866	Mtpn	30983	125.4	218.45	161.55	165.77
	ENSMUST00000041240	Shisa4	4181	118.65	111.99	118.52	165.74
	ENSMUST00000040914	Hist1h1c	1560	146.92	48.82	134.39	165.62
	ENSMUST00000023854	Fhl1	61560	152.43	177.83	144.63	165.52
	ENSMUST00000023761	Cox14	2519	146.2	98.84	155.78	165.04
	ENSMUST00000026009	Arl3	41977	170.61	187.6	156.01	164.36
	ENSMUST00000108857	Atox1	14599	176.04	116.4	189.64	164.05
	ENSMUST00000075242	Hspe1	3176	152.79	130.73	205.78	163.63
	ENSMUST00000050884	Hmgn1	7112	168.97	143.6	186.71	163.23
	ENSMUST00000067384	Rhob	2349	173.76	203.35	179.92	162.89
	ENSMUST00000023478	Igsf11	124844	137.09	128.91	145.43	162.4
	ENSMUST00000112933	Cntf	1973	172.64	113.05	203.3	161.75
	ENSMUST00000042360	Capsl	30008	116.16	86.48	141.46	161.58
	ENSMUST00000051477	Cdc42	38025	242.78	305.62	204.73	160.85
	ENSMUST00000036493	Atp1a1	28466	158.45	158.46	159.9	160.83
	ENSMUST00000000756	Rpl13	2895	201.26	224.23	355.99	160.57
	ENSMUST00000024932	Atp6v0c	5596	175.11	198.71	168.73	160.05
	ENSMUST00000030401	Ndufs5	5493	255.17	270.45	259.14	159.44
	ENSMUST00000002344	Metrn	2188	188.27	168.13	246.77	159.43
	ENSMUST00000030665	Nudc	13455	226.65	209.35	160.15	158.86
	ENSMUST00000033582	Cox7b	6751	210.15	220.75	282.96	158.61
	ENSMUST00000017548	Rpl19	3569	248.06	212.85	0.01	157.34
	ENSMUST00000005185	Cstb	1954	180.5	148.14	190.48	157
	ENSMUST00000086370	1700007K13Rik	4332	145.64	108.48	141.45	156.05
	ENSMUST00000136703	Rack1	2294	97.66	63.76	51.67	155.71
	ENSMUST00000010520	Nedd8	9640	189.5	190.56	231.55	155.62
	ENSMUST00000047889	Atp1b2	6094	132.02	129.81	168.24	154.85
	ENSMUST00000043931	Atp5h	4274	190.11	178.69	235.79	154.62
	ENSMUST00000128408	Dbi	6802	112.46	298.25	189.31	154.4
	ENSMUST00000022428	Rnase4	15075	156.78	202.64	120.89	154.21
	ENSMUST00000121778	Ndufb5	11830	97.38	77.62	70.35	153.83
	ENSMUST00000106701	Scp2	26870	128.62	141.61	106.42	153.18
	ENSMUST00000079287	Nme5	16480	154.57	194.94	186.11	152.7
	ENSMUST00000023086	Smdt1	3137	150.43	170.4	176	152.62
	ENSMUST00000114551	Cetn2	4880	142.56	136.93	145.68	152.35
	ENSMUST00000092620	Gm10275	635	173.06	121.42	154.54	152.19
	ENSMUST00000161741	Atp5j2	8365	138.36	153.6	205.57	151.79
	ENSMUST00000017153	Sdc4	18940	146.9	210.4	202.79	151.65
	ENSMUST00000026405	Bloc1s1	3611	161.02	139.67	250.92	151.2
	ENSMUST00000082429	Gpx1	1290	149.33	137.7	205.8	150.52
	ENSMUST00000023749	Tmbim6	17168	168.72	302.65	222.07	150.41
	ENSMUST00000096014	Usmg5	7155	199.49	217.84	245.27	150.38
	ENSMUST00000005923	Psmb4	2869	196.4	147.05	188.53	150.05
	ENSMUST00000133826	Btf3	3958	161.94	143.9	147.81	149.99
	ENSMUST00000004389	Grcc10	2192	115.21	142.73	153.77	149.69
	ENSMUST00000074519	Txnip	3927	146.72	53.13	72.18	147.07
	ENSMUST00000202370	Gm9794	423	121.23	166.72	189.81	146.87
	ENSMUST00000045756	S100a10	9564	357.52	225.12	257.21	146.84
	ENSMUST00000023225	Grina	3098	123.02	122.19	127.78	146.79
	ENSMUST00000166658	Pfdn5	5758	140.36	196.65	165.47	146.72
	ENSMUST00000168120	Acot1	8882	127.57	130.19	162.69	146.71
	ENSMUST00000062356	Marcksl1	2405	168.89	145.29	105.61	145.62
	ENSMUST00000045441	Pygb	45024	105.22	76.98	103.5	145.31
	ENSMUST00000110362	Ywhaz	22134	129.41	61.98	83.5	144.36
	ENSMUST00000066437	Fam216b	7987	72.85	63.78	78.12	144.24
	ENSMUST00000022781	Dad1	18626	164.5	146.72	172.73	143.77
	ENSMUST00000158792	Gm22009	343	85.43	172.71	139.8	143.75
	ENSMUST00000026986	Higd2a	952	148.59	168.33	192.74	143.05
	ENSMUST00000021506	Serpina3n	7601	173.42	97.04	269.6	142.86
	ENSMUST00000028256	Morn5	30261	128.99	115.89	101.52	142.26
	ENSMUST00000021933	Ctsl	7093	191.19	289.45	238.9	141.22
	ENSMUST00000077902	Gfap	7035	192.75	183.94	227.54	141.15
	ENSMUST00000022587	Tsc22d1	3288	134.06	148.47	115.15	140.73
	ENSMUST00000021062	Ddx5	8178	133.89	158.57	130.83	140.64
	ENSMUST00000065678	Sec61b	8585	217.11	275.09	239.24	139.88
	ENSMUST00000016400	Ctsz	11547	71.9	69.82	75.84	139.61
	ENSMUST00000182501	Spcs1	1537	192.33	229.99	252.12	139.34
	ENSMUST00000035493	Hnrnpf	18825	161.16	213.48	115.12	139.06
	ENSMUST00000005493	Slc1a3	76641	155.99	143.05	168.63	138.97
	ENSMUST00000030128	Chmp5	16897	150.2	144.23	140.22	138.93
	ENSMUST00000028083	Psmb7	56052	190.35	166.95	164.36	138.55
	ENSMUST00000044277	Chmp4b	37768	150.9	140.81	129.04	138.54
	ENSMUST00000025095	Cox7a2l	12415	79.61	81.99	112.76	137.8
	ENSMUST00000050273	Cox17	5773	139.07	148.25	190.73	137.71
	ENSMUST00000000090	Cox5a	11148	165.29	142.87	181.53	137.5
	ENSMUST00000026318	Sat1	3318	242.51	149.61	167.63	136.95
	ENSMUST00000090860	Ftl1-ps1	922	130.53	108.1	197.15	136.9
	ENSMUST00000036996	Ndufb7	4956	146.15	140.35	166.47	136.13
	ENSMUST00000061755	Lamp2	36948	133.32	144.74	127.09	135.95
	ENSMUST00000212129	Rpl18a	2022	167.38	131.34	167	135.95
	ENSMUST00000013966	Elof1	4182	176.02	145.04	137.82	135.91
	ENSMUST00000001809	Pabpc1	13313	186.24	176.34	218.06	135.86
	ENSMUST00000058550	Ccni	24563	151.16	132.8	138	135.4
	ENSMUST00000109086	Ube2b	14096	104.22	112.75	113.85	135.28
	ENSMUST00000011896	Pgam1	6794	71.45	158.17	112.67	135.18
	ENSMUST00000148960	Myl12a	8899	219.34	191.56	143.75	134.89
	ENSMUST00000046212	Slc16a1	19795	117.52	93.69	129.25	134.8
	ENSMUST00000051672	Bst2	3202	424.18	169.78	115.46	134.47
	ENSMUST00000021810	Id4	2610	151.31	176.17	149.13	134.26
	ENSMUST00000099151	Sox2	2057	174.51	188.79	139.32	134.24
	ENSMUST00000221575	Gdi2	16350	78.56	77.36	95.8	134.05
	ENSMUST00000195239	Pcdhgc4	26473	189.56	368.64	267.86	133.97
	ENSMUST00000180140	Hcfc1r1	1632	148.85	127.14	174.02	133.87
	ENSMUST00000007959	Rhoa	31806	136.68	145.52	127.48	133.77
	ENSMUST00000113211	Rpl36a	2403	165.49	195.24	220.64	133.16
	ENSMUST00000033775	Mpp1	21284	152.84	94.88	130.78	133.11
	ENSMUST00000054544	Rpl36al	1343	153.11	142.67	190.8	133.11
	ENSMUST00000085425	Isg15	1395	161.97	69.65	70.8	133.05
	ENSMUST00000121796	Lmo4	13867	119.99	172.93	138.22	132.44
	ENSMUST00000152704	Btf3	7110	196.01	142.6	175.94	132.41
	ENSMUST00000178707	Gm9824	561	128.72	43.58	79.51	131.84
	ENSMUST00000016571	Ndufa1	3576	134.88	188.51	202.27	131.8
	ENSMUST00000112268	Selenok	6767	163.23	105.22	145.28	131.8
	ENSMUST00000027684	Arl8a	9446	180.96	68.3	181.62	131.73
	ENSMUST00000023694	1110004E09Rik	9019	130.87	131.03	84.19	131.37
	ENSMUST00000121046	Tpt1-ps3	519	114.94	77.91	154.7	131.11
	ENSMUST00000035105	Rpsa	4681	139.18	192.97	154.46	131.11
	ENSMUST00000050584	Cystm1	54284	122.51	117.68	158.35	130.54
	ENSMUST00000212494	Rpl18a	2014	126.66	88.89	98	130.39
	ENSMUST00000081026	H3f3a	10851	256.69	301.08	213.34	130.12
	ENSMUST00000064798	Ndufv3	11209	122.28	127.02	149.01	129.67
	ENSMUST00000102926	Anp32b	21756	220.17	437.27	262.54	129.3
	ENSMUST00000066319	Pifo	4532	132.71	110.87	125.28	128.92
	ENSMUST00000061242	Arf1	16857	155.46	142.01	119.77	128.75
	ENSMUST00000027792	Srp9	7658	148.11	137.25	162.34	128.64
	ENSMUST00000098980	Gm10705	461	24.97	95.87	67.73	128.35
	ENSMUST00000114882	Rps10	4855	180.68	221.53	236.06	128.21
	ENSMUST00000053183	Arf3	25591	146.2	124.73	134.6	127.85
	ENSMUST00000020576	Ccng1	6760	100.43	106.56	122.56	127.76
	ENSMUST00000029698	Lamtor2	3206	74.43	82.34	92.83	127.36
	ENSMUST00000165123	Csnk1a1	34788	125.38	119.64	99.7	126.42
	ENSMUST00000180036	Oaz1	2605	139.43	174.55	186.66	126.32
	ENSMUST00000036387	S100b	7307	50.78	52.59	91.68	125.59
	ENSMUST00000026901	Rpl14-ps1	653	133.03	165.6	177.6	125.35
	ENSMUST00000034834	Pkm	23008	105.25	113.23	142.28	124.62
	ENSMUST00000176015	Uchl1	10338	131.36	174.63	207.1	124.37
	ENSMUST00000027193	Ndufb3	9581	134.42	140.49	179.77	124.08
	ENSMUST00000128641	Uimc1	8736	132.82	142.29	129.59	123.65
	ENSMUST00000102874	Mdh1	15407	110.48	97.37	122.44	123.62
	ENSMUST00000097680	Rab18	25027	135.4	128.73	140.32	123.21
	ENSMUST00000115083	Meig1	9996	100.99	53.72	115.47	122.83
	ENSMUST00000022946	Rida	11235	115.71	81.48	244.35	122.78
	ENSMUST00000107384	Idh2	20547	277.69	236.56	182.77	122.63
	ENSMUST00000058077	Tmem212	30303	83.32	64.35	60.74	122.58
	ENSMUST00000022060	Pdcd6	13813	114.1	131.6	111.17	121.8
	ENSMUST00000041045	H2afz	2436	257.7	199.64	137.6	121.77
	ENSMUST00000005292	Prdx2	5224	135.2	109.63	192.61	121.7
	ENSMUST00000030642	Psmb2	32085	177.88	119.32	141.5	121.69
	ENSMUST00000126116	Capns1	8106	124.46	81.21	91.85	121.28
	ENSMUST00000209208	Gm45396	1249	140.04	135.43	80.87	120.88
	ENSMUST00000075980	Tmem107	2225	184.14	161.77	140.1	120.88
	ENSMUST00000022062	Sdha	28027	93.22	93.57	104.02	120.68
	ENSMUST00000118209	Atp5f1	17402	162.43	165.32	192.51	120.5
	ENSMUST00000127439	Atp5b	781	82.04	112.46	119.9	120.34
	ENSMUST00000089119	Rnaset2b	19334	136.38	130.88	101.88	119.74
	ENSMUST00000002091	Bcap31	29998	159.69	131.13	141.79	119.73
	ENSMUST00000021332	Fkbp3	11584	155.67	132.75	132.21	119.68
	ENSMUST00000005860	Pvalb	13124	61.06	26.95	100.32	119.1
	ENSMUST00000141862	Cfap36	21517	145.18	57.71	70.81	118.97
	ENSMUST00000069949	Hnrnpa2b1	8963	110.16	109.63	122.21	118.75
	ENSMUST00000141733	Tsc22d4	1404	167.5	443.52	353.03	118.75
	ENSMUST00000055704	Gnai2	21243	134.95	193.63	174.85	118.64
	ENSMUST00000090277	Efcab1	19243	62.11	56.55	76.01	118.62
	ENSMUST00000019506	D8Ertd738e	3482	124.03	141.96	143.01	118.47
	ENSMUST00000123183	Rpl5	3552	92.26	112.99	111.47	118.37
	ENSMUST00000035301	Atp6v1g1	5979	162.29	197.17	178.82	118.16
	ENSMUST00000008966	Acyp1	8038	173.15	160.33	130.42	118.09
	ENSMUST00000086112	Ap2s1	10885	143.97	142.85	178.74	117.96
	ENSMUST00000024897	Vapa	33500	151.24	102.06	134.63	117.86
	ENSMUST00000067298	Mrps21	8886	105.09	155.99	83.37	117.21
	ENSMUST00000036928	Ephx1	28016	119.34	108.02	131.95	117.08
	ENSMUST00000042345	Ctnna1	135886	127.36	146.72	107.05	117.07
	ENSMUST00000030118	Dnaja1	12485	117.16	111.11	113.75	116.78
	ENSMUST00000033873	Erlin2	16530	185.66	171.07	114.39	116.66
	ENSMUST00000169860	Morf4l1	23110	119.13	60.36	70.52	116.59
	ENSMUST00000044051	Timm8b	1411	210.12	216.02	221.74	116.13
	ENSMUST00000080281	Rpl15	3245	87.53	72.44	84.93	115.92
	ENSMUST00000103147	Psmb3	10102	166.69	175.54	179.06	115.87
	ENSMUST00000165532	Rpl14	3211	124.47	181.72	204.46	115.26
	ENSMUST00000103008	Sdcbp	29979	95.89	113.58	102.25	115.23
	ENSMUST00000051925	Prdx6	9569	68.72	61.16	78.96	115
	ENSMUST00000013766	Atraid	5989	124.02	101.7	127.14	114.89
	ENSMUST00000106588	Rps15a	6614	222.71	198.77	224.68	114.83
	ENSMUST00000172107	St13	36375	101.65	115.46	110.49	114.81
	ENSMUST00000021993	Uqcrb	4762	131.07	214.42	316.82	114.28
	ENSMUST00000087351	Hnrnpa1	4524	148.37	142.37	121.26	113.79
	ENSMUST00000064187	Thra	27196	90.92	152.21	122.96	113.62
	ENSMUST00000191273	Bag1	11896	0.06	0.07	133.17	113.33
	ENSMUST00000000287	Scpep1	31446	207.12	235.41	127.1	113.33
	ENSMUST00000077916	Mlf1	25902	111.06	112.4	83.47	113.23
	ENSMUST00000156800	Dpm1	10405	136.27	80.71	73.42	113.18
	ENSMUST00000047419	Tspo	10612	146.3	106.72	150.55	113.11
	ENSMUST00000094156	Fam183b	9164	68.3	86.24	104.24	113.05
	ENSMUST00000034524	Rexo2	12100	91.65	142.7	84.06	112.37
	ENSMUST00000074267	Rps7	5100	169.59	176.43	155.94	112.21
	ENSMUST00000020637	Canx	31207	119.29	154.34	136.09	112.15
	ENSMUST00000056228	Sptssa	11182	131.41	147.4	127.59	112.1
	ENSMUST00000129533	Sub1	9879	169.45	105.31	137.5	112.02
	ENSMUST00000077208	Rps26-ps1	449	90.91	94.24	59.61	112.01
	ENSMUST00000165649	Ghitm	14879	85.4	79.85	88.75	111.97
	ENSMUST00000022429	Arf4	19185	113.01	128.12	113.76	111.59
	ENSMUST00000114276	Rcn2	17221	116.6	171.2	161.82	111.58
	ENSMUST00000019638	Cops6	3576	113.67	95.38	109.22	111.2
	ENSMUST00000022590	Dnajc15	48701	146.97	118.99	122.18	111.09
	ENSMUST00000032899	1110004F10Rik	11910	94.14	113.45	101.79	110.51
	ENSMUST00000035988	Txndc5	28218	126.48	158.31	125.6	110.19
	ENSMUST00000010550	Mrpl52	2848	89.06	92.23	114.13	109.99
	ENSMUST00000185641	Atp5g2	8264	105.95	136.35	157.13	109.27
	ENSMUST00000007257	Clic1	8784	110.65	112.25	128.55	108.97
	ENSMUST00000060226	Tmed2	9812	104.96	123.77	124.2	108.2
	ENSMUST00000041463	Pacrg	437300	105.39	65.92	89	108.05
	ENSMUST00000112682	Slc25a18	20759	78.32	103.33	74.69	107.85
	ENSMUST00000042844	Nbl1	10710	110.9	213.44	158.59	107.8
	ENSMUST00000019323	Mdh2	11912	132.89	144.42	136.33	107.69
	ENSMUST00000046770	Nenf	11406	88.86	101.38	162.31	107.65
	ENSMUST00000033828	Gas6	29117	109.67	137.28	87.53	107.59
	ENSMUST00000102553	Hmgn2	3264	145.61	141.21	125.67	107.58
	ENSMUST00000029414	Ssr3	12969	116.61	170.03	139.39	107.05
	ENSMUST00000080926	Eno1	11928	127.01	132.67	177.15	107.03
	ENSMUST00000195014	Ssr2	8812	159.55	143.71	96.89	106.87
	ENSMUST00000100723	1700024G13Rik	11872	39.44	54.34	47.63	106.54
	ENSMUST00000080333	1700007G11Rik	472716	103.27	65.53	64.46	106.52
	ENSMUST00000100489	Rac1	22512	123.25	164.58	108.44	106.4
	ENSMUST00000024762	Rsph9	14946	137.59	149.9	83.12	106.17
	ENSMUST00000034472	Jam3	58010	101.19	82.31	72.35	106.03
	ENSMUST00000148575	Serf2	8902	160.79	133.11	159.93	105.75
	ENSMUST00000038614	Ypel3	3560	115.63	120.72	104.37	105.64
	ENSMUST00000034270	Map1lc3b	8400	101.6	121.81	118.77	105.34
	ENSMUST00000041826	Rnf13	99170	130.74	95.91	125.33	105.19
	ENSMUST00000057885	Rpl9	3081	90.76	164.16	175.2	104.97
	ENSMUST00000020640	Rack1	6075	141.9	188	179.95	104.97
	ENSMUST00000000579	Sox9	5537	93.9	83.23	80.9	104.93
	ENSMUST00000006035	Ergic3	10235	95.83	106.76	118.22	104.92
	ENSMUST00000008537	Carhsp1	13567	99.92	77.56	90.42	104.88
	ENSMUST00000053575	Gm8186	386	238.6	185.14	193.56	104.75
	ENSMUST00000209440	Tusc3	159270	207.25	117.75	172.4	104.61
	ENSMUST00000030361	Tmem59	22598	130.43	179.33	165.95	104.56
	ENSMUST00000054556	Taf10	1117	9	90.27	78.36	104.54
	ENSMUST00000085519	Anp32a	37484	109.51	105.95	110.22	104.29
	ENSMUST00000015877	Capza2	29990	147.6	114.16	139.06	104.21
	ENSMUST00000040824	Dpm3	526	113.98	204.82	138.01	103.69
	ENSMUST00000033598	Sh3bgrl	67107	105.09	136.51	139.03	103.28
	ENSMUST00000025181	H2-K1	4281	94.24	36.91	39.79	103.22
	ENSMUST00000006027	Reep5	28527	84.26	112.1	96.33	102.91
	ENSMUST00000025101	Dync2li1	29063	100.39	102.27	69.91	102.79
	ENSMUST00000135278	Dek	17607	80.92	102.6	61.94	102.75
	ENSMUST00000020687	Pttg1	6002	119.72	59.96	88.47	102.61
	ENSMUST00000018821	Slc25a39	4560	91.25	101.87	131.49	102.48
	ENSMUST00000034228	Arl2bp	7826	142.12	161.33	116.7	102.05
	ENSMUST00000179869	Hmgcs1	17625	109.42	149.49	137.62	101.57
	ENSMUST00000026887	Atp5c1	24412	116.65	59.65	106.96	101.53
	ENSMUST00000034881	Cox7a2	4518	179.46	191.2	216.6	101.42
	ENSMUST00000115086	Ei24	18235	111.23	83.93	97.25	101.31
	ENSMUST00000088610	Romo1	1759	73.91	151	182.7	101.27
	ENSMUST00000049531	Ywhaq	26885	106.52	79.24	61.7	100.87
	ENSMUST00000109021	Uqcrq	1875	181.12	121.63	236.08	100.84
	ENSMUST00000206536	Arl6ip1	3273	50.5	73.59	65.46	100.52
	ENSMUST00000041111	Sem1	21365	161.29	171.72	139.36	100.41
	ENSMUST00000020754	Cfap36	25878	163.13	168.82	151.36	100.36
	ENSMUST00000060330	1700012B09Rik	12840	139.95	105.24	102.06	100.33
	ENSMUST00000032264	Gabarapl1	9187	106.84	72.85	92.95	100.24
	ENSMUST00000193932	Slc38a3	16266	59.03	54.49	70.93	100.16
	ENSMUST00000033407	Cttn	35013	111.82	107.11	114.46	100.14
	ENSMUST00000079085	Rpl34	3560	230.91	139.2	443.12	100.01
	ENSMUST00000132253	Ost4	1904	99.24	117.04	112.56	99.53
	ENSMUST00000120557	Rpl3-ps1	1210	68.33	66.05	106.91	99.43
	ENSMUST00000208939	Spcs2	14372	89.68	60.71	24.4	99.31
	ENSMUST00000022894	Ywhaz	23769	136.01	127.02	132.63	99.06
	ENSMUST00000110690	Oxct1	128962	74.48	82.36	72.34	98.98
	ENSMUST00000023468	Spag6l	76298	68.38	36.8	48.18	98.55
	ENSMUST00000022322	Glud1	34418	79.4	83.6	101.16	98.55
	ENSMUST00000038446	Myl12b	16868	158.7	171.85	137.06	98.38
	ENSMUST00000034630	Fez1	46241	120.45	96.75	85.12	98.24
	ENSMUST00000117399	Msn	72511	164.53	81.25	129.61	98.05
	ENSMUST00000114839	Dnajb6	31164	93.57	100.38	84.07	97.96
	ENSMUST00000217820	Arhgap5	64494	73.37	57.22	91.71	97.94
	ENSMUST00000110985	Tsc22d4	1248	93.53	131.61	200.81	97.78
	ENSMUST00000119383	Rpl17-ps10	555	81.09	101.65	120.56	97.73
	ENSMUST00000085546	Hmgb1	6339	92.5	91.93	78.67	97.67
	ENSMUST00000059680	Golph3	29770	114	91.88	70.72	97.56
	ENSMUST00000066264	Ech1	7031	91.31	128.03	110.02	97.29
	ENSMUST00000025667	Rtn3	57381	92.46	138.68	115.4	97.19
	ENSMUST00000102508	Capzb	98920	95.62	85.05	52.39	97.14
	ENSMUST00000026222	Ndufb8	5201	106.34	136.1	148.86	97.12
	ENSMUST00000076354	Tspan7	111448	152.79	159.52	127.41	96.74
	ENSMUST00000010807	Fads1	13983	78.74	108.02	100.03	96.73
	ENSMUST00000047672	Cct2	12814	108.34	103.81	107.71	96.59
	ENSMUST00000065163	Cib1	5667	126.95	88.49	86.54	96.53
	ENSMUST00000043269	Hnrnpk	11264	125.17	93.57	108.7	96.38
	ENSMUST00000161051	Eif4g2	11086	124.89	116.06	104.05	96.34
	ENSMUST00000196097	Anxa5	3165	89.54	105.98	98.76	96.11
	ENSMUST00000027959	Cfap126	5307	141.97	60.32	129.05	96.06
	ENSMUST00000108430	Rps19	5436	152.86	260.53	227.88	96.01
	ENSMUST00000020022	Smpdl3a	17457	120.08	116.02	117.71	95.97
	ENSMUST00000018755	Pdlim4	14087	100.94	72.39	80.19	95.95
	ENSMUST00000154342	Nme5	12046	87.14	106.13	103.09	95.88
	ENSMUST00000049093	Txnip	3898	46.69	47.75	81.79	95.65
	ENSMUST00000019109	Ywhah	9151	140.61	151.37	104.93	95.6
	ENSMUST00000102875	Ugp2	49340	60.96	96.96	127.23	95.43
	ENSMUST00000063641	Smim11	11756	129.56	114.58	112.16	95.37
	ENSMUST00000215573	Ctnnb1	1292	266.66	583.37	492.2	95.26
	ENSMUST00000139897	Ybx1	12218	6.36	81.23	148.79	95.21
	ENSMUST00000031383	Ran	4255	118.59	92.87	99.37	95.15
	ENSMUST00000126610	Rpl12	2938	136.25	109.75	141.29	94.91
	ENSMUST00000047275	Bace2	82285	66.95	73.24	74.32	94.76
	ENSMUST00000018993	Wwc1	142128	85.69	80.94	114.44	94.68
	ENSMUST00000020657	Ube2b	14988	118.89	91.17	88.53	94.52
	ENSMUST00000057500	Rnf7	7739	101.94	91.59	94.14	94.42
	ENSMUST00000156068	6330403K07Rik	1573	60.95	43.43	95.54	94.39
	ENSMUST00000027050	Cops5	13527	112.26	120.02	107.77	94.35
	ENSMUST00000017851	Serinc3	21860	113.36	72.51	81.1	94.2
	ENSMUST00000133910	Gm15501	5194	168.88	59.81	102.45	94.08
	ENSMUST00000140108	Cdk5rap2	5728	87.62	84.27	92.34	93.83
	ENSMUST00000064740	Suclg1	28530	88.86	100.28	96.9	93.82
	ENSMUST00000036125	Eif4h	19471	95.51	77.97	83.44	93.79
	ENSMUST00000030436	Pnrc2	2933	90.53	74.48	84.26	93.53
	ENSMUST00000042166	Fam103a1	6567	124.7	124.99	105.22	93.05
	ENSMUST00000031419	Fam216a	7785	139.29	109.8	75.85	92.42
	ENSMUST00000162092	Spcs1	1784	92.16	12.88	75.9	92.28
	ENSMUST00000049948	Asrgl1	25769	76.34	82.04	77.09	92.15
	ENSMUST00000066408	1700016K19Rik	3658	69.32	63.3	50.85	92.08
	ENSMUST00000086535	Rpl31	4070	119.74	3.62	61.7	91.85
	ENSMUST00000036380	Atp6v0b	3004	121.39	140.11	119.32	91.71
	ENSMUST00000107045	Plekhb1	13083	53.81	55.59	74.7	91.7
	ENSMUST00000057288	Pdia6	18226	88.54	126.24	64.09	91.62
	ENSMUST00000109950	Sin3b	16622	122.04	92.45	128.08	91.56
	ENSMUST00000015100	Ppp1cb	36681	73.13	103.56	88.29	91.53
	ENSMUST00000102758	Vdac1	28538	107.85	106.96	87.14	91.51
	ENSMUST00000062802	Lyrm2	1131	52.07	72.7	101.55	91.24
	ENSMUST00000027975	Phyh	19712	56.04	45.77	62.81	91.21
	ENSMUST00000048687	Tceal9	2061	130.44	206.7	212.3	90.97
	ENSMUST00000035725	Brk1	12180	75.51	79.86	99.8	90.96
	ENSMUST00000192863	2900097C17Rik	4915	77.08	69.64	66.93	90.89
	ENSMUST00000087978	S1pr3	14159	84.65	78.8	82.45	90.81
	ENSMUST00000047328	Igfbp2	27972	233.59	601.57	125.93	90.66
	ENSMUST00000026704	Cct8	12548	85.05	74.99	74.99	90.62
	ENSMUST00000172132	Tpi1	3711	82.06	59.68	86.05	90.61
	ENSMUST00000166980	Ddr1	20475	94.7	168.88	133.5	90.51
	ENSMUST00000116621	Ndufb11	2294	112.96	143.95	147.38	90.14
	ENSMUST00000203220	Hnrnpa2b1	7013	130.06	213.56	194.9	90.12
	ENSMUST00000110167	Ndufa13	8379	76.97	98.46	114.99	89.86
	ENSMUST00000204671	Ptms	6340	164.58	252.47	169.02	89.86
	ENSMUST00000026989	4833439L19Rik	14218	100.56	72.88	93.32	89.7
	ENSMUST00000112224	Gpm6b	44297	101.24	125.89	77.65	89.7
	ENSMUST00000107364	Rab5c	23207	137.79	104.59	116.46	89.69
	ENSMUST00000014913	Psmb1	22556	150.52	130.7	123.78	89.48
	ENSMUST00000022803	Psmb5	3876	73.3	99.32	75.54	89.44
	ENSMUST00000034428	Gabarapl2	12910	80.51	76.26	91.1	89.38
	ENSMUST00000027853	Mpc2	20178	103.13	109.02	106.47	89.33
	ENSMUST00000218893	Mrpl42	21133	77.36	100.6	90.7	89.22
	ENSMUST00000040428	Rnasek	1719	85.75	83.58	100.18	88.9
	ENSMUST00000046207	Sf3b6	10116	117.07	89.77	110.57	88.59
	ENSMUST00000060792	Ptrf	14155	145.4	118.78	89.44	88.13
	ENSMUST00000005711	Chmp2a	2794	83.68	78.49	104.45	88.06
	ENSMUST00000030942	Mrpl20	5311	115.07	136.61	94.87	87.77
	ENSMUST00000107810	Tomm5	2907	72.48	85.35	89.63	87.7
	ENSMUST00000041262	Churc1	17643	65.05	81.22	96.43	87.69
	ENSMUST00000040361	Atp6v0e2	4187	56.11	71.78	108.46	87.65
	ENSMUST00000026937	Iscu	5541	89.54	103.05	107.85	87.59
	ENSMUST00000059515	Gdi2	27691	110.04	71.67	80.04	87.46
	ENSMUST00000087557	Tspan6	7362	76.49	90.03	75.19	87.16
	ENSMUST00000033008	Psma1	11513	103.7	99.43	83.1	87.04
	ENSMUST00000201888	Rpl37rt	4772	64.13	99.1	114.79	87.01
	ENSMUST00000021425	Ahsa1	7282	93.41	72.61	73.13	86.66
	ENSMUST00000014370	Cacybp	10509	79.58	75.26	74.08	86.55
	ENSMUST00000007708	Ppp2r1a	20606	103.32	101.83	83.44	86.34
	ENSMUST00000021217	Nme2	6446	158.13	119.91	125.45	86.13
	ENSMUST00000022256	Psmd6	8801	118.57	89.46	103.66	85.94
	ENSMUST00000033941	Plat	25098	70.02	107.23	99.33	85.87
	ENSMUST00000025617	Rfk	7307	83.91	84.48	94.35	85.82
	ENSMUST00000022296	Ube2e1	49138	94.06	112.29	98.37	85.73
	ENSMUST00000056578	Bri3	9341	98.63	107.32	113.27	85.71
	ENSMUST00000108613	Eif5a	4667	141.36	110.84	117.34	85.68
	ENSMUST00000034947	Ppib	6393	86.25	111.52	80.01	85.52
	ENSMUST00000008179	Mid1ip1	2301	60.62	47.62	81.08	85.51
	ENSMUST00000010007	Sdhb	17991	68.35	82.34	83	85.49
	ENSMUST00000118317	Hipk1	51749	73.11	81.32	64.89	85.02
	ENSMUST00000210901	Rtp4	4680	68.06	46.04	38.47	84.96
	ENSMUST00000033915	Gpm6a	106029	109.05	235.73	127.64	84.66
	ENSMUST00000053540	Bex3	1718	100.71	119.36	130.06	84.51
	ENSMUST00000194649	Rpl22l1	1956	81.09	100	223.65	84.42
	ENSMUST00000041197	Abhd4	9933	89.88	90.01	92.91	84.4
	ENSMUST00000021001	Rab10	62542	78.65	71.73	81.9	84.21
	ENSMUST00000047281	2310036O22Rik	3464	114.87	131.35	110.03	84.18
	ENSMUST00000025246	Csnk2b	5089	94.81	96.25	82.71	84.03
	ENSMUST00000201376	Pomp	14894	47.66	41.93	53.74	83.75
	ENSMUST00000030636	Stmn1	5524	120.46	120.64	127.1	83.73
	ENSMUST00000006900	Acot13	13570	117.58	116.07	123.73	83.43
	ENSMUST00000118998	Gm15920	402	54.67	105.26	88.77	83.41
	ENSMUST00000047883	Tspan15	45856	105.65	91.41	110.3	83.32
	ENSMUST00000113619	Cnbp	7999	110.41	108.07	71.76	83.25
	ENSMUST00000005053	Tmem242	29374	80.7	44.63	74.05	83.07
	ENSMUST00000219037	Cnpy2	5095	77.78	101.17	83.8	82.96
	ENSMUST00000030805	Park7	12794	93.08	100.4	133.7	82.87
	ENSMUST00000139253	Serf2	4226	81.75	74.84	67.95	82.8
	ENSMUST00000112648	Dbi	6802	28.89	77.06	68.3	82.77
	ENSMUST00000068056	Ddx39b	11962	71.29	78.41	90.49	82.53
	ENSMUST00000019962	Cd164	11635	90.16	73.37	72.13	82.35
	ENSMUST00000076249	Ifit3b	5432	47.62	22.1	43.49	82.34
	ENSMUST00000086199	Glul	9780	182.93	125.62	117.03	82.3
	ENSMUST00000161796	Hmgn3	36658	157.41	135.14	111.23	82.05
	ENSMUST00000004200	Cwc15	9961	90.91	75.95	94.3	82.04
	ENSMUST00000135088	Ywhaq	27567	71.21	97.36	82.4	81.98
	ENSMUST00000022960	Eif3e	32697	101.19	105.56	102.03	81.91
	ENSMUST00000022925	Eif3h	78924	67.66	82.55	97.9	81.85
	ENSMUST00000127477	Ndufb5	14577	120.85	83.89	95.92	81.76
	ENSMUST00000048209	Ldha	9789	107.03	141.78	96.2	81.65
	ENSMUST00000156891	Ypel3	1428	52.05	67.9	26.98	81.41
	ENSMUST00000071641	Gm15500	1019	53.41	63.67	112.72	81.29
	ENSMUST00000066070	Eif3k	10443	94.65	103.26	99.27	81.29
	ENSMUST00000039156	Phpt1	1795	61.43	93	93.65	81.19
	ENSMUST00000185676	Ncl	8870	111.81	122.55	117.23	81.18
	ENSMUST00000185384	1810022K09Rik	5002	264.36	142.67	193.02	81.06
	ENSMUST00000025696	Ak3	27129	89.19	105.08	98.41	81.04
	ENSMUST00000006435	Atp6v1b2	25066	127.66	90.77	92.69	80.97
	ENSMUST00000027338	Sdhaf4	9718	73.55	64.71	58.78	80.86
	ENSMUST00000099466	Sorbs1	107219	75.08	58.75	57.52	80.86
	ENSMUST00000036952	9530068E07Rik	12296	0.15	0.53	99.56	80.81
	ENSMUST00000022293	Vdac2	14611	99.09	105.2	106.22	80.7
	ENSMUST00000216921	Aplp2	4087	83.78	120.97	109.29	80.66
	ENSMUST00000093140	Anapc11	7245	91.05	66.97	85.73	80.58
	ENSMUST00000067137	Tprkb	14536	59.85	52.45	74.56	80.54
	ENSMUST00000003156	Atp5d	3504	105.36	118.17	121.56	80.54
	ENSMUST00000107924	Selenot	16498	85.53	91.44	99.96	80.49
	ENSMUST00000110030	Snx5	20784	50.47	59.87	64.65	80.32
	ENSMUST00000042834	Uqcrfs1	5055	89.07	109.69	99	80.31
	ENSMUST00000022980	Ndufb9	5680	104.5	138.66	118.19	80.29
	ENSMUST00000044111	Rras	3687	43.13	58.59	51.55	80.28
	ENSMUST00000035775	Lsm7	2385	129.7	90.41	59.5	80.07
	ENSMUST00000029256	Sec62	28389	106.32	104.63	99.46	79.91
	ENSMUST00000115100	Iqcg	40806	76.45	54.98	60.75	79.86
	ENSMUST00000060101	Tceal8	2262	67.82	99.3	76.72	79.68
	ENSMUST00000135395	Anp32a	35598	103.56	128.35	114.19	79.67
	ENSMUST00000032203	A2m	43000	108.63	160.9	153.29	79.66
	ENSMUST00000023062	Tomm22	2002	95.42	94.85	65.98	79.39
	ENSMUST00000052248	Eef1g	11439	94.89	111.99	111.27	79.36
	ENSMUST00000180521	1810049J17Rik	462	50.16	29.21	28.31	79.35
	ENSMUST00000064404	Glrx3	30981	86.78	67.45	70.72	79.28
	ENSMUST00000219979	Gm867	2436	82.73	24.94	56.26	79.21
	ENSMUST00000222821	Ift43	79873	112.51	103.59	74.46	79.2
	ENSMUST00000165721	Csnk1a1	32992	66.13	66.68	83.14	79.14
	ENSMUST00000061158	Commd3	3809	100.66	101.83	97.12	79.01
	ENSMUST00000020974	Id2	2292	87.35	107.06	107.12	78.99
	ENSMUST00000180095	Mlf2	4714	99.04	103.13	104.58	78.93
	ENSMUST00000126097	Sh3bgrl	40367	48.51	62.43	39.21	78.91
	ENSMUST00000172785	H2-D1	4770	52.78	44.29	34.48	78.72
	ENSMUST00000052457	Mtss1l	19925	90.41	106.16	142.9	78.59
	ENSMUST00000106197	Arhgdia	3521	120.44	119.85	100.4	78.52
	ENSMUST00000004892	Rab11a	20800	93.91	68.24	53.9	78.51
	ENSMUST00000028580	Ccdc34	27500	97.07	132.09	95.89	78.51
	ENSMUST00000090852	Ssb	10225	102.6	111.7	96.33	78.47
	ENSMUST00000020358	Rab1a	25425	91.21	97.21	100.6	78.46
	ENSMUST00000090023	Ap2m1	8579	93.12	96.74	87.92	78.29
	ENSMUST00000021497	Rtn1	24972	151.7	256.53	173.57	78.29
	ENSMUST00000096251	1810009A15Rik	2029	68.28	70.19	77.87	78.11
	ENSMUST00000075537	Cetn4	3661	26.47	16.59	27.36	78.07
	ENSMUST00000094348	Ccdc190	6006	55.29	67.88	51.54	78.07
	ENSMUST00000061326	Uqcrq	2906	89.31	108.54	92.63	78.05
	ENSMUST00000031726	Gnb2	5384	98	60.42	66.69	78
	ENSMUST00000015950	Qdpr	16184	78.14	65.41	67.88	77.89
	ENSMUST00000172237	Ednrb	29071	35.24	56.68	84.42	77.87
	ENSMUST00000034432	Cfdp1	85801	97.73	122.93	88.98	77.85
	ENSMUST00000031377	Scarb2	64324	64.57	80.46	73.35	77.63
	ENSMUST00000085065	Ifi27	5981	69.55	67.94	68.54	77.63
	ENSMUST00000074628	Wbp2	8423	106.28	87.49	105.65	77.54
	ENSMUST00000178993	Gm4617	331	50.59	79.54	87.59	77.46
	ENSMUST00000100171	Hspa5	4437	64.27	140.75	77.91	77.42
	ENSMUST00000064139	Plpp3	75418	78.52	83.34	91.78	77.42
	ENSMUST00000003123	Fam32a	4689	70.62	54.64	78.58	77.31
	ENSMUST00000170788	Schip1	54220	99.69	50.74	71.96	76.72
	ENSMUST00000004508	Tmed4	4502	68.8	82.62	56.79	76.66
	ENSMUST00000036854	Efhd2	16779	156.92	66.74	96.95	76.62
	ENSMUST00000033662	Pdha1	16205	84.89	83.2	77.12	76.52
	ENSMUST00000040372	Tmem258	3811	108.58	114.61	102.96	76.48
	ENSMUST00000027863	Atp1b1	21247	120.78	154.51	178.51	76.46
	ENSMUST00000122915	Sirt2	21926	68.99	79.24	72.94	76.42
	ENSMUST00000212580	Arl2bp	5372	76.52	44.57	41.31	76.41
	ENSMUST00000021158	Txndc17	2469	105.62	107.35	90.94	76.4
	ENSMUST00000049527	Prkar1a	18736	73.27	68.28	66.72	76.37
	ENSMUST00000111230	Tagln2	7334	129.04	108.87	74.53	76.3
	ENSMUST00000007980	Hnrnpa0	2678	109.82	104.99	97.86	76.23
	ENSMUST00000109737	H2afv	17215	121.13	107.21	107.21	76.09
	ENSMUST00000029708	Apoa1bp	1976	64.55	92.17	72.46	76.02
	ENSMUST00000019354	Atp6v1e1	27550	95.06	75.83	79.43	75.92
	ENSMUST00000051839	Hepacam	19225	73.17	63.77	82.84	75.8
	ENSMUST00000071732	Gm6793	1604	112.23	128.97	94.55	75.62
	ENSMUST00000021595	Psmc1	13252	115.09	96.73	85.93	75.62
	ENSMUST00000111996	Atp5g3	2879	107.74	139.7	178.63	75.57
	ENSMUST00000022145	Serf1	6227	83.59	89.18	90.88	75.48
	ENSMUST00000030851	Tomm7	5218	90.24	137.91	103.09	75.39
	ENSMUST00000167504	Tma7	4701	85.37	113.97	120.36	75.38
	ENSMUST00000161572	Mff	10590	32.07	49.78	48.45	75.33
	ENSMUST00000031625	Arpc1a	24932	114.15	113.56	93.61	75.24
	ENSMUST00000094065	Tmem256	1095	82.32	71.88	100.09	75.19
	ENSMUST00000076961	Rabac1	3003	87.31	137.19	94.66	75.12
	ENSMUST00000061703	Morn2	7262	61.75	74.46	39.83	75.03
	ENSMUST00000099276	Atxn7l3b	3566	59.51	52.45	64.44	74.92
	ENSMUST00000105595	Ssu72	27055	42.66	50.37	16.2	74.87
	ENSMUST00000099353	Sfr1	3833	83.96	103.36	95.8	74.76
	ENSMUST00000176906	Rpl41	983	154.15	157.87	128.62	74.74
	ENSMUST00000102478	Aldoc	2561	54.88	126.95	141.89	74.68
	ENSMUST00000075602	Gm10282	1151	80.93	81.69	62.01	74.54
	ENSMUST00000100162	Copz1	26952	62.08	76.06	62.14	74.45
	ENSMUST00000060232	Rab2a	72135	93.23	99.63	106.13	74.44
	ENSMUST00000138502	Rps20	4332	74.43	75.08	81.92	74.39
	ENSMUST00000025904	Prdx5	3401	83.02	80.82	88.94	74.09
	ENSMUST00000106966	Lrrc51	20879	72.63	59.88	44.4	74.06
	ENSMUST00000216755	Cryab	3617	133.03	91.79	130.66	73.93
	ENSMUST00000022380	Psmc6	19248	86.32	82.37	78.43	73.77
	ENSMUST00000049628	Atp5k	1205	59.24	119.12	189.36	73.69
	ENSMUST00000102657	B9d1	7788	69.54	86.32	76.29	73.63
	ENSMUST00000024734	Mrpl14	12174	55.17	52.43	57.05	73.39
	ENSMUST00000094151	Rnf187	6629	64.97	69.96	70.38	73.37
	ENSMUST00000029082	Psma7	6060	88.17	111.07	71.98	73.37
	ENSMUST00000069507	C4b	15503	44.24	39.28	59.08	73.15
	ENSMUST00000004134	Gstm5	2866	78.63	87.56	77.88	73.05
	ENSMUST00000084171	Gm5518	648	87.21	78.36	68.84	73.05
	ENSMUST00000091374	Sumo1	31401	93.89	71.2	60.58	73.05
	ENSMUST00000043722	Lgals3bp	9342	96.72	39.56	52.04	73.04
	ENSMUST00000162558	Gas5	3375	72.79	68.93	116.25	72.93
	ENSMUST00000055262	Vti1b	16651	61.62	51.71	53.9	72.84
	ENSMUST00000163242	Atxn10	127456	69.48	83.37	68.06	72.79
	ENSMUST00000099996	Ttc30b	2737	57.74	55.31	48.48	72.78
	ENSMUST00000044011	Fkbp1a	19210	95.19	96.13	94.56	72.77
	ENSMUST00000076657	Ndufa3	2955	75.02	120.51	108.01	72.76
	ENSMUST00000121783	Golga7	15669	81.96	73.89	71.8	72.57
	ENSMUST00000019268	Scrn1	60600	60.86	77.96	92.04	72.53
	ENSMUST00000008016	Id3	1896	74.52	159.66	116.05	72.53
	ENSMUST00000021942	Prelid1	3217	104.85	126.18	107.62	72.51
	ENSMUST00000059658	Gm867	2950	70.77	50.88	61.17	72.41
	ENSMUST00000031978	Mrps33	9185	52.4	64.12	100.54	72.16
	ENSMUST00000042468	1110032A03Rik	5625	73.56	59.59	71.38	72.05
	ENSMUST00000017430	Glod4	22216	79	70.19	70.5	72.03
	ENSMUST00000113102	Naaa	20512	118.89	68.15	90.15	72.01
	ENSMUST00000143014	Plxnb2	1031	104.92	188.51	109.11	71.93
	ENSMUST00000033184	Tpp1	7425	59.05	66.52	52.03	71.86
	ENSMUST00000022871	Sdc2	114008	60.17	92.56	85.6	71.84
	ENSMUST00000026142	Maged1	6670	60.1	54.66	75.9	71.66
	ENSMUST00000005017	Hdgf	9812	92.19	69.07	86.04	71.61
	ENSMUST00000070070	Dnaja4	16757	51.58	34.44	37.51	71.52
	ENSMUST00000084771	Ptges3	17968	21.74	75.14	70.33	71.41
	ENSMUST00000064667	Rap1b	32165	76.46	90.1	80.65	71.32
	ENSMUST00000000175	Sdhd	7456	114.77	55.76	89.68	71.3
	ENSMUST00000015433	Lage3	1458	70.14	63.02	70.63	71.27
	ENSMUST00000030192	Hint2	2238	78.92	78.62	56.67	71.13
	ENSMUST00000213053	Rpl18a	1981	61.42	46.61	21.75	71
	ENSMUST00000005406	App	219268	102.38	137.68	76.29	70.93
	ENSMUST00000001566	Tubb5	4386	100.75	104.76	85.46	70.71
	ENSMUST00000005964	Adh5	12407	72.43	55.11	84.82	70.67
	ENSMUST00000048824	Gm5617	531	100.52	72.6	58.8	70.57
	ENSMUST00000188882	Tsn	2530	65.57	42.63	52.42	70.56
	ENSMUST00000033131	Lamtor1	6000	106.62	106.72	111.61	70.5
	ENSMUST00000034015	Msmo1	15654	68.1	41.4	95.41	70.44
	ENSMUST00000032998	Rps3	5843	84.36	100.95	133.91	70.43
	ENSMUST00000006911	Cdk4	4387	68.55	77.53	66.15	70.4
	ENSMUST00000179990	Ndufa12	21945	43.6	45.33	61.53	70.39
	ENSMUST00000047057	Gm17018	17665	61.47	58.03	53.89	70.39
	ENSMUST00000020308	Ddit4	2166	53.07	52.51	59.09	70.24
	ENSMUST00000080723	Tax1bp1	53052	71.94	82.15	66.87	70.11
	ENSMUST00000007139	Eif1b	2840	111.23	59.08	61.41	70.1
	ENSMUST00000022009	Cetn3	13852	120.48	107.3	123.9	70.09
	ENSMUST00000064703	Pkig	67756	89.02	69.23	110.46	69.92
	ENSMUST00000041366	Polr2j	6317	82.62	74.87	72.5	69.89
	ENSMUST00000160012	Gm9769	480	50.15	45.06	27.88	69.85
	ENSMUST00000102507	Capzb	98835	120.17	128.69	152.31	69.6
	ENSMUST00000195015	Tmco1	22408	95.81	70.86	77.98	69.59
	ENSMUST00000184126	2310009A05Rik	3062	80.18	73.93	78.69	69.58
	ENSMUST00000016168	Lbp	26360	65.49	47.67	45.58	69.5
	ENSMUST00000178079	Rpl31	3436	45.74	180.64	135.32	69.4
	ENSMUST00000222462	Ctsl	3828	63.48	30.43	2.47	69.38
	ENSMUST00000025217	Hspa9	16944	77.92	74.94	69.12	69.21
	ENSMUST00000025679	Otub1	8115	76.98	69.16	59.24	69.08
	ENSMUST00000156898	Arpc4	12334	69.83	31.75	48.75	69.07
	ENSMUST00000174924	Rn7s1	300	48.84	72.09	178.42	69.03
	ENSMUST00000028972	Pdrg1	6538	73.17	72.39	78.84	68.95
	ENSMUST00000095128	Ndufb6	8831	82.58	138.23	121.46	68.84
	ENSMUST00000179445	Pitpna	38612	71.69	71.2	51.25	68.75
	ENSMUST00000023064	Cby1	8434	98.2	90.75	83.71	68.74
	ENSMUST00000170693	Ube2d2a	35614	74.6	111.34	70.51	68.69
	ENSMUST00000035938	Ccl5	4741	76.72	53.02	16.77	68.59
	ENSMUST00000108236	Spint2	25570	77.23	50.09	52.12	68.56
	ENSMUST00000169604	1700088E04Rik	6593	32.93	45.83	42.99	68.55
	ENSMUST00000087321	Ppp1r3c	4917	48.5	56.02	90.64	68.55
	ENSMUST00000164756	Eid1	1691	50.7	46.03	74.72	68.52
	ENSMUST00000030787	Rheb	39802	105.6	84.82	77.86	68.46
	ENSMUST00000068023	Cadm4	22517	94.44	207.99	178.03	68.45
	ENSMUST00000034131	Vps35	39411	57.84	58.74	48.15	68.41
	ENSMUST00000021512	Dhrs7	14557	53.65	57.7	53.14	68.35
	ENSMUST00000020653	Sar1b	28239	88.01	135.45	116.99	68.15
	ENSMUST00000056396	Gm6563	869	71.06	86.56	66.73	68.09
	ENSMUST00000025961	Prdx3	10506	60.9	53.44	53.57	68.06
	ENSMUST00000016977	Mrps18c	5845	66.64	41.09	31.46	68.01
	ENSMUST00000043898	Psenen	1377	74.86	104.99	100.38	67.88
	ENSMUST00000181935	Rpl31-ps8	378	47.07	17.41	59	67.83
	ENSMUST00000034249	Cfap20	14621	95.36	57.95	54.74	67.74
	ENSMUST00000092426	Ccdc153	6631	64.59	74.8	40.47	67.69
	ENSMUST00000118459	Gm13835	685	76.39	89.23	100.93	67.66
	ENSMUST00000020203	Snrpf	6678	98.46	74.26	77.71	67.58
	ENSMUST00000109905	Tmed9	4529	75.91	74.83	86.38	67.36
	ENSMUST00000046490	Oaz2	13753	87.59	65.08	69.09	67.32
	ENSMUST00000001419	Zmat2	5738	96.91	59.58	74.61	67.29
	ENSMUST00000143107	Rpl27a	3221	117.03	105.01	171.51	67.28
	ENSMUST00000034400	Cyb5b	36832	67.41	36.38	70.02	67.18
	ENSMUST00000030164	Vcp	20545	89.32	104.35	102.57	67.15
	ENSMUST00000066701	Ifi27	6028	25.23	42.73	27.36	67.07
	ENSMUST00000022734	Dnajc3	43771	57.67	68.3	59.09	67.07
	ENSMUST00000088086	Sulf2	81366	54.62	58.89	52.86	67.03
	ENSMUST00000127405	Nhp2	3980	65.34	55.32	64.21	66.51
	ENSMUST00000030395	Svbp	5993	67.11	84.31	99.3	66.43
	ENSMUST00000033163	Mettl9	42391	96.16	77.73	66.29	66.28
	ENSMUST00000149884	Snapin	3000	33.65	45.35	60.49	66.27
	ENSMUST00000033182	Ilk	6334	49.87	60.81	53.37	66.26
	ENSMUST00000027123	Hspd1	10190	62.68	61.43	52.61	66.25
	ENSMUST00000082060	Chil1	7626	23.02	14.34	47.19	66.22
	ENSMUST00000041160	Gng10	6816	70.24	59.16	87.87	66.18
	ENSMUST00000038942	Pbxip1	14247	71.5	121.55	98.84	66.05
	ENSMUST00000022282	Gpx8	3626	59.75	60.16	45	66
	ENSMUST00000111817	Gmfb	14094	71.51	77.97	69.51	65.96
	ENSMUST00000024763	Mrps18a	17925	37.88	58.3	37.84	65.82
	ENSMUST00000028553	Nop10	1344	79.27	93.27	67.37	65.8
	ENSMUST00000114091	Mpp1	19234	105.63	46.01	70.06	65.79
	ENSMUST00000053015	Pcbp1	1830	72.06	88.89	81.05	65.74
	ENSMUST00000025040	Gm4604	390	91.24	62.69	114.37	65.74
	ENSMUST00000030896	Tprgl	3182	106.51	107.49	110.79	65.74
	ENSMUST00000058659	Tst	6304	63.98	63.49	89.54	65.68
	ENSMUST00000090488	Gm10250	571	53.15	79.04	82.02	65.63
	ENSMUST00000027682	Gpr37l1	7448	53.51	26.11	42.27	65.63
	ENSMUST00000033519	Dynlt3	8737	74.7	105.74	71.92	65.59
	ENSMUST00000165594	7-Sep	56116	61.96	89.19	71.29	65.57
	ENSMUST00000030348	Magoh	7670	75.62	78.81	95.08	65.55
	ENSMUST00000007921	0610009B22Rik	3268	57.93	60.14	45.26	65.5
	ENSMUST00000026122	P4hb	12956	61.24	37.34	52.44	65.45
	ENSMUST00000025567	Fads2	37340	63.16	61.73	76.17	65.39
	ENSMUST00000099431	Gm10132	468	51.43	36.17	76.25	65.32
	ENSMUST00000094657	Dnajc8	18193	78.89	61.88	66.02	65.29
	ENSMUST00000113820	Arpc2	31713	81.8	52.02	84.38	65.24
	ENSMUST00000041569	Ccdc113	24806	42.25	59.86	32.9	65.08
	ENSMUST00000196979	Tm4sf1	16326	52.4	45.31	41.59	64.96
	ENSMUST00000030660	Trappc3	13559	80.69	80.94	65.94	64.96
	ENSMUST00000021607	Lgmn	45716	69.42	86.47	54.33	64.94
	ENSMUST00000000804	Ddx3x	13083	71.82	78.36	54.9	64.91
	ENSMUST00000084721	Ak6	4717	121.12	76.03	79.83	64.8
	ENSMUST00000154992	Cd63-ps	717	35.14	56.09	110.24	64.64
	ENSMUST00000135941	Pfdn2	13585	72.17	75	60.2	64.47
	ENSMUST00000044681	Arl6ip5	22627	92.17	100.42	88.16	64.28
	ENSMUST00000033335	Akip1	8500	82.42	47.31	63.79	64.27
	ENSMUST00000116234	Arl1	13027	79.92	109.4	88.7	64.24
	ENSMUST00000013304	Atp6v0d1	41583	68.1	75.04	73.93	64.17
	ENSMUST00000015903	Cnih1	12830	66.66	77.18	73.95	64.1
	ENSMUST00000025027	Cuta	1496	62.82	79.99	89	64.04
	ENSMUST00000029380	Wwtr1	120180	71.75	110.84	75.97	64.04
	ENSMUST00000103120	Cnp	6825	63.24	71.01	56.21	64.01
	ENSMUST00000040876	Ak7	76472	41.2	40.66	30.2	63.96
	ENSMUST00000173867	Cct4	13262	48.8	36.01	54.2	63.94
	ENSMUST00000033720	Rbbp7	18691	118.51	74.77	59.39	63.91
	ENSMUST00000033673	Nono	19037	60.05	41.79	63.11	63.9
	ENSMUST00000114159	Nacc2	36643	42.24	83.51	59.02	63.73
	ENSMUST00000036615	Hacd3	34711	58.34	59.7	64.63	63.7
	ENSMUST00000103199	Snrpb	7769	50.15	64.25	55.71	63.66
	ENSMUST00000028817	Pcna	4153	86.18	92.3	76.4	63.66
	ENSMUST00000162594	Bud31	7717	68.84	76.03	94.48	63.65
	ENSMUST00000037814	Cmtm5	2787	34.93	16.23	46.2	63.55
	ENSMUST00000112233	Gpm6b	150017	120.49	69.58	83.24	63.54
	ENSMUST00000202913	Rab28	83181	52.05	58.86	33.18	63.47
	ENSMUST00000002518	Aes	6869	77.92	88.49	54.44	63.47
	ENSMUST00000036701	Fhad1	16801	33.51	37.93	43.64	63.44
	ENSMUST00000032330	Emp1	20243	70	82.59	59.42	63.42
	ENSMUST00000038816	Cxcl10	2245	97.58	82.51	60.14	63.42
	ENSMUST00000212899	Gm45836	7526	336.5	115.28	260.9	63.33
	ENSMUST00000022842	Cct5	11048	74.68	79.54	74.81	63.24
	ENSMUST00000162415	Eif4g2	15281	63.56	59.99	59.62	63.11
	ENSMUST00000016678	Lamp2	51393	77.47	30.91	46.19	63.08
	ENSMUST00000002133	Sdf2	9751	52.82	113.46	68.6	63
	ENSMUST00000175712	Esd	13218	74.12	77.3	81.24	62.94
	ENSMUST00000057023	P4ha3	34180	71.19	69.89	88.52	62.91
	ENSMUST00000162610	Aig1	221927	34.8	43.74	31.04	62.87
	ENSMUST00000043937	Ostc	13533	56.89	62.57	37.62	62.85
	ENSMUST00000078505	Rtn1	197303	57.73	59.53	62.59	62.85
	ENSMUST00000152662	Srsf5	1315	71.09	54.8	37.8	62.85
	ENSMUST00000102593	Eif3i	8689	60.46	69.57	90.72	62.84
	ENSMUST00000032216	Ptms	4266	104.75	165.44	99.39	62.83
	ENSMUST00000027602	Dars	53653	64.62	69.29	54.68	62.73
	ENSMUST00000052867	Gm9843	504	53.99	54.1	42.04	62.61
	ENSMUST00000028239	Gsn	25513	47	19.06	62.47	62.5
	ENSMUST00000021077	Slc9a3r1	17841	82.64	84.02	55.61	62.5
	ENSMUST00000035849	1700028P14Rik	94053	59.08	21.67	32.12	62.49
	ENSMUST00000096261	Polr2g	5429	74.76	45.5	47.53	62.49
	ENSMUST00000031985	Mkrn1	22659	67.02	34.6	49.77	62.46
	ENSMUST00000148633	Sri	12625	57.54	84.24	68.01	62.4
	ENSMUST00000030626	Tmem50a	17176	65.19	90.26	69.51	62.39
	ENSMUST00000028151	Dpm2	2722	45.62	44.33	43.43	62.31
	ENSMUST00000086046	Gbas	33265	52.03	52.83	51.62	62.28
	ENSMUST00000002655	Mien1	1284	49.04	55.39	65.68	62.05
	ENSMUST00000038791	Gde1	17234	56.77	70.08	61.49	62.01
	ENSMUST00000169681	Eif4b	23400	59.49	56.62	70.33	61.94
	ENSMUST00000182477	Gm17750	39476	65.29	78.21	99.08	61.52
	ENSMUST00000202361	Hsph1	19795	48.99	32.76	23.64	61.46
	ENSMUST00000043237	Trp53inp2	8037	58.68	51.87	80.1	61.41
	ENSMUST00000108503	Tekt1	17152	59.93	61.25	44.7	61.41
	ENSMUST00000102672	Nfe2l2	29129	85.42	102.2	75.69	61.36
	ENSMUST00000020027	Serinc1	16757	84.31	118.52	76.28	61.29
	ENSMUST00000050096	Add3	104644	66.45	36	63.58	61.25
	ENSMUST00000064314	Asna1	7351	59.99	60.64	66.59	61.24
	ENSMUST00000129909	Uba52	2093	118.88	71.96	92.26	61.2
	ENSMUST00000020885	Sypl	22721	85.44	101.78	85.2	61.17
	ENSMUST00000028238	Rab14	20916	51.29	34.18	58.27	61.13
	ENSMUST00000108275	Ift20	5047	91.35	76.24	53.21	61.13
	ENSMUST00000113910	Pigp	6248	56.26	97.49	52.66	61.07
	ENSMUST00000174287	Neat1	3170	104.72	155.5	88	60.93
	ENSMUST00000109528	Blcap	9976	52.52	20.35	40.76	60.91
	ENSMUST00000162246	Hmgn3	36738	72.99	44.99	48.52	60.89
	ENSMUST00000111338	Ckap5	93903	44.63	10.07	12.05	60.84
	ENSMUST00000132034	Ost4	1208	46.37	105.31	84.03	60.84
	ENSMUST00000120539	Lmo4	16691	75.34	74	41.26	60.84
	ENSMUST00000198748	Ube2d3	26544	43.13	54.33	45.07	60.78
	ENSMUST00000207416	Ptov1	1874	61.48	73.13	64.39	60.65
	ENSMUST00000075641	Npm1	10920	155.85	137.94	142.55	60.63
	ENSMUST00000056948	Gm7887	537	46.77	68.29	51.92	60.6
	ENSMUST00000100799	Rpl15	2011	34.79	26.99	33.87	60.5
	ENSMUST00000222529	Tmed10	10307	52.03	60.78	50.72	60.5
	ENSMUST00000047951	Fbxo2	5804	57.69	80.31	152.38	60.49
	ENSMUST00000026539	Fuom	2972	45.84	46.1	43.95	60.46
	ENSMUST00000091609	Cltb	18944	57.12	67.96	69.38	60.45
	ENSMUST00000049937	Chtop	10534	47.16	53.24	54.2	60.36
	ENSMUST00000169670	Rsph4a	10911	34.69	44.31	37.27	60.25
	ENSMUST00000114195	Jam2	51806	69.67	104.43	79.53	60.23
	ENSMUST00000043077	Thrsp	4793	81.96	50.07	90.82	60.23
	ENSMUST00000222499	Nol7	3244	83.94	51.49	87.04	60.2
	ENSMUST00000062678	Rrp1	12658	57.5	66.35	70.82	60.14
	ENSMUST00000020717	Arf5	3043	96.59	135.65	78.94	60.09
	ENSMUST00000072452	Sys1	4538	60.51	60.83	42.03	60
	ENSMUST00000160052	Gm10177	444	70.71	48.71	57.77	59.97
	ENSMUST00000066587	Acox1	27158	73.48	69.17	80.49	59.94
	ENSMUST00000034983	Atp1b3	31788	77.15	111.29	67.67	59.84
	ENSMUST00000095823	2410004P03Rik	8409	52.3	39.67	47.42	59.82
	ENSMUST00000133252	Eif1ax	4381	35.13	84.18	56.04	59.81
	ENSMUST00000033176	Uqcrc2	24349	71.76	64.47	75.28	59.81
	ENSMUST00000026262	Hexa	25570	58.73	55.07	53.63	59.78
	ENSMUST00000040766	Tmed10	32060	66.97	45.3	30.34	59.78
	ENSMUST00000191414	Gm29508	2402	28.01	25.16	21.99	59.75
	ENSMUST00000060738	S100a1	3359	83.5	76.39	103.77	59.72
	ENSMUST00000134351	Uck1	1966	61.3	37.2	30.67	59.71
	ENSMUST00000052865	Tmem123	30293	87.48	72.13	59.46	59.62
	ENSMUST00000060991	Tspan31	2985	52.35	36.88	40.82	59.49
	ENSMUST00000107909	Msi2	378848	57.72	52.26	54.93	59.47
	ENSMUST00000173499	Malat1	756	42.15	111.18	17.1	59.42
	ENSMUST00000059093	Coa6	2919	67.25	60.42	104.5	59.41
	ENSMUST00000095313	Pawr	82120	66.57	89.99	40.9	59.34
	ENSMUST00000217484	Idh3a	18328	45.7	47.5	54.89	59.33
	ENSMUST00000000188	Ccnd2	25899	88.75	142.98	72.74	59.29
	ENSMUST00000025853	Drap1	2169	73.08	76.93	92.26	59.28
	ENSMUST00000221422	AC121965.1	8165	60.19	84.98	135.9	59.25
	ENSMUST00000000171	Pih1d2	7677	51.24	47.97	63.11	59.18
	ENSMUST00000064910	Strap	16855	75.43	73.8	59.75	59.17
	ENSMUST00000025549	Cyb5a	28216	66.01	59.07	79.69	59.11
	ENSMUST00000068045	Actn4	69093	85.84	59.83	38.9	59.11
	ENSMUST00000043867	Rpl22l1	1980	70.53	40.51	53.95	58.94
	ENSMUST00000171970	Bmp6	154013	43.86	103.78	68.02	58.92
	ENSMUST00000029128	Map1lc3a	1777	47.79	55.45	53.51	58.89
	ENSMUST00000033342	Eif3f	8535	64.94	49.75	86.94	58.84
	ENSMUST00000029972	Smim8	9760	45.97	58.86	70.91	58.76
	ENSMUST00000092584	Marcks	5546	82.47	104.3	82.92	58.71
	ENSMUST00000026818	Sec11a	32404	59.92	59.4	48.13	58.66
	ENSMUST00000022875	Ank	128233	62.83	54.03	74.28	58.64
	ENSMUST00000030010	Abca1	129109	55.17	77.79	57.48	58.62
	ENSMUST00000033723	Syap1	31391	44.63	65.78	60.38	58.59
	ENSMUST00000030103	Tmem261	952	79.09	71.06	60.2	58.56
	ENSMUST00000192615	Gnai2	21188	30.84	52.32	53.78	58.43
	ENSMUST00000027153	Acadl	32439	53.53	79.5	48.89	58.43
	ENSMUST00000199317	Lamtor5	5084	81.7	87.32	91.55	58.4
	ENSMUST00000077037	Pcbp2	29428	60.66	71.77	58.67	58.38
	ENSMUST00000007212	Psmd2	11763	72.81	58.11	71.56	58.28
	ENSMUST00000065291	9230110C19Rik	21152	67.38	34.85	45.53	58.23
	ENSMUST00000040077	Polr2f	10424	65.53	72.73	55.45	58.12
	ENSMUST00000034913	Fam195b	6840	54.72	78.03	57.38	58.11
	ENSMUST00000022543	Micu2	82983	47.57	63.09	53.1	58.06
	ENSMUST00000044106	Psmd7	8084	75.46	70.18	59.95	58.01
	ENSMUST00000190279	Anapc13	8130	91.82	89.18	85.85	58
	ENSMUST00000008826	Rpl10	2324	48.14	104.71	138.33	57.98
	ENSMUST00000005826	Cs	24746	49.72	62.34	49.16	57.97
	ENSMUST00000020440	Timm13	1520	64.96	87.15	71.92	57.96
	ENSMUST00000026387	Sbds	9800	53.96	46.16	57.63	57.93
	ENSMUST00000000058	Cav2	7931	119.59	135.21	100.1	57.84
	ENSMUST00000005548	Hmox1	6969	42.69	47.94	57.58	57.82
	ENSMUST00000146022	Ndufab1	5366	6.02	73.5	29.81	57.71
	ENSMUST00000072697	Acadm	22276	69.02	84.72	63.26	57.68
	ENSMUST00000131787	2410006H16Rik	1931	104.2	65.13	67.58	57.63
	ENSMUST00000025542	Psat1	20382	73.18	52.75	48.46	57.62
	ENSMUST00000178092	Pnp	20732	55.77	54.7	29.67	57.58
	ENSMUST00000030412	Ppt1	22837	51.28	43.15	51.69	57.57
	ENSMUST00000020446	Tmbim4	16168	71.06	40.24	77.64	57.57
	ENSMUST00000001452	Cct3	24652	77.07	56.1	58.34	57.54
	ENSMUST00000098911	S100a16	5895	69.06	79.59	86.49	57.52
	ENSMUST00000034264	Pgls	4094	57.37	87.41	51.2	57.42
	ENSMUST00000080813	Rps17	2522	116.51	116.7	120.1	57.42
	ENSMUST00000025774	Sf3b2	21533	57.33	38.42	47.28	57.38
	ENSMUST00000028892	Idh3b	5239	49.81	53.53	60.04	57.36
	ENSMUST00000029610	Hadh	38683	52.07	47.3	63.58	57.33
	ENSMUST00000000137	Actr2	50610	72.27	79.5	64.8	57.31
	ENSMUST00000070112	Ndufa8	13081	64.42	79.72	103.61	57.27
	ENSMUST00000028592	Eif3m	17425	67.71	81.3	71.84	57.18
	ENSMUST00000028551	Emc4	5017	89.43	95.66	98.7	57.18
	ENSMUST00000099371	Gm4149	276	22.75	27.26	52.52	57.17
	ENSMUST00000025561	Anxa1	17517	78.15	103.35	59.95	57.14
	ENSMUST00000060904	Tceal3	2004	33.46	44.71	51.96	57.11
	ENSMUST00000024823	Glo1	19794	53.58	54.41	78.48	57.09
	ENSMUST00000031423	Atp2a2	45886	53.41	7.05	32.76	57.05
	ENSMUST00000105691	Clstn1	62432	61.42	98.69	68.52	57.01
	ENSMUST00000110798	Gm4204	1231	69.72	77.15	68.85	56.88
	ENSMUST00000165824	2810459M11Rik	9594	64.84	40.06	82.62	56.84
	ENSMUST00000093955	Supt4a	6066	54.85	70.47	73.18	56.79
	ENSMUST00000026328	Prdx4	14550	83.51	106.8	60.83	56.78
	ENSMUST00000031788	Hibadh	94162	63.08	53.58	67.21	56.74
	ENSMUST00000159345	Naaa	19733	84.57	123.55	121.05	56.73
	ENSMUST00000108627	Tsen34	6482	66.4	79.41	87.42	56.57
	ENSMUST00000016781	Ift27	14644	44.47	52.03	55.1	56.52
	ENSMUST00000090569	Psma5	23049	74.33	70.58	60.3	56.51
	ENSMUST00000032992	Eif3c	19957	71.46	65.32	67.57	56.28
	ENSMUST00000059980	Rpl37a	2524	320.01	477.69	351.38	56.28
	ENSMUST00000074669	Hnrnpab	6748	76.94	61.64	50.05	56.27
	ENSMUST00000111147	Caprin1	32087	57.9	46.42	53.5	56.2
	ENSMUST00000139869	Sorbs2	169228	60.32	60.9	53.43	56.17
	ENSMUST00000109103	Hnrnpab	5674	45.72	65.77	61.79	56.08
	ENSMUST00000207406	Spcs2	19997	41.36	76.2	85.99	56.06
	ENSMUST00000032409	Camk1	9861	40.6	47.77	47.68	56.03
	ENSMUST00000021958	Pcbd2	49461	38.33	58.41	89.95	56
	ENSMUST00000038368	Id1	1160	54.91	67.53	83.58	55.96
	ENSMUST00000173595	Nnat	2132	7.64	7.42	10.02	55.95
	ENSMUST00000102525	Arpc3	14302	104.77	104.59	88.07	55.94
	ENSMUST00000039631	Acta2	14247	149.85	100.31	73.26	55.92
	ENSMUST00000015467	Slc39a1	5441	64.64	95.46	59.44	55.9
	ENSMUST00000009435	Pttg1ip	17013	72.08	75.01	55.9	55.88
	ENSMUST00000019517	Cops3	22044	47.21	48.54	38.62	55.72
	ENSMUST00000019276	BC005537	12357	61.97	53.62	58.42	55.7
	ENSMUST00000022634	Bnip3l	23639	50.46	35.49	47.86	55.64
	ENSMUST00000030947	Mxra8	4363	56.14	97.52	51.94	55.58
	ENSMUST00000043907	Mrps34	1174	70.59	58.19	70.53	55.58
	ENSMUST00000032218	Lrrc23	9856	80.83	43.2	35.12	55.55
	ENSMUST00000042296	Qk	109183	83.19	97.87	81.9	55.45
	ENSMUST00000057921	Arf2	18599	52.28	58.72	54.22	55.42
	ENSMUST00000030311	Ift74	78739	66.36	61.06	52.65	55.32
	ENSMUST00000027495	2-Sep	31297	76.92	84.31	61.44	55.25
	ENSMUST00000025050	Nudt3	44084	58.29	46.31	55.1	55.22
	ENSMUST00000155235	Prps1	8830	42.49	30.53	8.57	55.21
	ENSMUST00000077755	Arpc5	9056	88.02	99	74.24	55.14
	ENSMUST00000054908	Sugt1	42065	74.03	65.06	57.16	55.09
	ENSMUST00000036383	Dnali1	10366	36.8	40.56	47.58	55.02
	ENSMUST00000221295	AC147029.1	556	67.76	76.1	112.32	54.98
	ENSMUST00000132718	Ctsh	11271	76.06	14.25	31.48	54.79
	ENSMUST00000180086	H1f0	2287	66.35	42.76	52.17	54.76
	ENSMUST00000004965	Chmp2b	23565	59.79	81.85	63.7	54.73
	ENSMUST00000031795	Fkbp9	47300	63.65	79.37	64.11	54.73
	ENSMUST00000112223	Gpm6b	44297	49.16	52.16	33.85	54.69
	ENSMUST00000027677	Csrp1	23086	56.26	40.23	51.38	54.64
	ENSMUST00000034965	Snapc5	3859	41.76	42.88	49.04	54.61
	ENSMUST00000106255	Cap1	26998	39.13	5.32	37.64	54.46
	ENSMUST00000030158	Dctn3	8373	61.64	84.08	48.14	54.46
	ENSMUST00000071006	Snrpc	11991	98.64	77.82	65.37	54.41
	ENSMUST00000201414	Cct6a	59374	59.42	62.8	57.58	54.31
	ENSMUST00000038945	Phlda3	3018	106.48	73.39	69.94	54.29
	ENSMUST00000092404	Srsf2	3194	60.38	64.54	56.79	54.27
	ENSMUST00000034720	Polr2m	7499	67.08	54.28	63.73	54.24
	ENSMUST00000107722	Spop	79309	69.82	74.32	56.62	54.2
	ENSMUST00000005830	Bcas2	7498	63.92	64.94	79.82	54.12
	ENSMUST00000008594	Nutf2	18751	51.89	88.28	61.17	54.09
	ENSMUST00000029549	Tpm3	21362	67.03	69.88	54.18	54.09
	ENSMUST00000164326	Papola	21845	12.51	41.09	21.97	54.05
	ENSMUST00000030202	Glipr2	21718	55.03	51.07	51.91	53.98
	ENSMUST00000029046	Fabp5	4060	112.4	81.93	112.98	53.95
	ENSMUST00000116551	Trmt112	1282	61.34	1.88	59.21	53.93
	ENSMUST00000145709	Rac1	11123	19.39	25.12	19.61	53.84
	ENSMUST00000006462	Aamp	4899	74.83	68.73	57.8	53.82
	ENSMUST00000209106	Sesn3	44017	58	29.7	56.18	53.8
	ENSMUST00000025804	Rab1b	7790	47.91	47.14	48.01	53.74
	ENSMUST00000067663	Psmc3	5424	75.24	54.14	63.69	53.7
	ENSMUST00000025649	Ddb1	24189	65.24	74	51.53	53.64
	ENSMUST00000052832	2410015M20Rik	2320	54.06	83.44	96.01	53.55
	ENSMUST00000009036	Vdac3	16673	70.34	59.83	46.12	53.52
	ENSMUST00000110857	Dld	20177	47.72	48.05	42.52	53.49
	ENSMUST00000160978	Manf	1885	60.81	88.68	50.76	53.43
	ENSMUST00000026016	Fundc1	15762	44.61	35.47	48	53.2
	ENSMUST00000106058	Zranb2	14251	53.64	58.93	45.66	53.19
	ENSMUST00000180159	Polr2k	2998	54.47	66.99	115.21	53.09
	ENSMUST00000022962	Emc2	50549	84.06	52.11	85.09	53.07
	ENSMUST00000161079	Eif4g2	783	18.05	39.21	7.95	53.06
	ENSMUST00000091064	Rraga	1618	71.8	72.06	68.92	53.03
	ENSMUST00000116380	Rpn2	47261	47.81	52.41	43.69	53.02
	ENSMUST00000028059	Rsu1	194404	113.17	75.58	73.94	53.01
	ENSMUST00000022882	Myo10	60762	50.42	55.78	50.99	52.91
	ENSMUST00000167624	Glo1	19794	52.55	24.2	22.2	52.87
	ENSMUST00000029912	Sdcbp	30635	92.12	57.13	58.46	52.76
	ENSMUST00000090192	Ube2l3	49478	61.1	53.34	68.27	52.7
	ENSMUST00000025014	Mrpl28	3094	45.48	43.96	46.82	52.69
	ENSMUST00000025918	Stip1	19331	53.94	38.51	38.49	52.64
	ENSMUST00000119661	Ttyh1	15818	28.29	66.63	82.92	52.62
	ENSMUST00000030797	Vamp3	10654	74.54	61.65	41.55	52.56
	ENSMUST00000165485	Efemp2	7166	69.52	57.26	60.66	52.54
	ENSMUST00000164181	Myl6	3016	58.3	100.49	32.9	52.49
	ENSMUST00000020188	Ifngr1	18281	44.1	37.85	24.82	52.45
	ENSMUST00000048138	S100a13	10147	35.13	52.6	63.95	52.41
	ENSMUST00000007042	Ik	12984	67.12	53.23	57.54	52.37
	ENSMUST00000166123	Eif5	8737	52.72	83.39	46.89	52.3
	ENSMUST00000046777	Ift57	65894	66.46	47.74	47.67	52.3
	ENSMUST00000026289	Hsd17b10	2598	45.69	64.51	66.07	52.28
	ENSMUST00000051522	Gm7964	1378	73.67	66.87	63.12	52.24
	ENSMUST00000102645	Med19	9814	35.01	29.23	36.29	52.21
	ENSMUST00000170202	Guk1	8078	40.78	104.65	74.48	52.14
	ENSMUST00000191899	Dag1	59325	51.1	57.27	30.43	52.11
	ENSMUST00000038893	Rcc2	21748	45.01	51.42	39.96	52.1
	ENSMUST00000032429	Med21	8056	60.43	39.55	60.28	52.01
	ENSMUST00000022341	2700060E02Rik	12422	54.88	61.39	67.77	51.97
	ENSMUST00000021329	Gosr2	21050	63.6	25.81	46.58	51.97
	ENSMUST00000213324	Scg3	40651	36.86	54.54	81.93	51.93
	ENSMUST00000107215	Psip1	24588	40.82	81.28	57.55	51.92
	ENSMUST00000034285	Cotl1	31323	85.9	57.61	56.6	51.9
	ENSMUST00000023036	Rbx1	10054	54.38	65.34	66.03	51.84
	ENSMUST00000002551	Snrpd1	10435	92.53	85.38	50.63	51.84
	ENSMUST00000066379	Chchd3	268044	51.4	48.23	65.52	51.68
	ENSMUST00000034848	Psma4	7241	79.05	104.93	91.15	51.64
	ENSMUST00000034699	Scg3	40868	44.51	27.29	32.34	51.62
	ENSMUST00000101509	Ids	22016	38.1	54.95	54.05	51.57
	ENSMUST00000031078	1700001C02Rik	18030	23.59	29.67	33.7	51.54
	ENSMUST00000023460	Ncbp2	9960	28.33	43.15	34.14	51.5
	ENSMUST00000209626	Rpl13a	2733	30.97	62.2	50.63	51.49
	ENSMUST00000067563	Wdyhv1	17217	30.87	38.41	23.62	51.47
	ENSMUST00000168019	Gm10052	960	62.14	97.95	56.92	51.36
	ENSMUST00000050552	Bzw1	14456	66.89	62.83	60.13	51.33
	ENSMUST00000030552	Ccdc146	106852	24.18	22.54	26.36	51.25
	ENSMUST00000003628	Ddr1	22570	0.03	13.76	26.16	51.19
	ENSMUST00000030760	Necap2	11846	53.24	46.37	51.47	51.18
	ENSMUST00000001562	Tulp3	34691	56.7	50.72	38.34	51.15
	ENSMUST00000102581	Kctd10	16942	106.11	98.38	95.17	51.14
	ENSMUST00000119379	Ndufb2	6889	49.24	87.89	91.39	51.13
	ENSMUST00000045153	Pik3ip1	12571	72.4	50.07	46.47	51.11
	ENSMUST00000040532	Smim14	43068	30.47	35.79	52.78	51.08
	ENSMUST00000013737	Ndufs2	12270	52.23	47.24	55.65	51.04
	ENSMUST00000037099	Clic4	58846	48.78	38.12	42.23	51
	ENSMUST00000136181	Fnbp1	86389	46.75	35.21	33.63	50.99
	ENSMUST00000165774	Gbp2	17407	52	20.45	32.36	50.95
	ENSMUST00000042412	Hey1	3898	47.08	45.02	34.98	50.87
	ENSMUST00000080517	2610301B20Rik	24924	60.84	59.99	60.53	50.87
	ENSMUST00000040284	BC031181	4034	37.98	41.31	38.34	50.86
	ENSMUST00000022286	Ndufs4	100300	79.14	60.68	45.07	50.79
	ENSMUST00000120397	Bdh2	23206	33.31	22.6	35.24	50.74
	ENSMUST00000182671	Ccdc74a	4126	23.86	39.67	40.6	50.72
	ENSMUST00000111665	Tmx2	7513	38.28	24.33	34.76	50.66
	ENSMUST00000104958	Psme2b	837	72.52	49.43	65.28	50.66
	ENSMUST00000102776	Rnf130	79406	36.98	42.45	47.85	50.55
	ENSMUST00000117868	Vps29	8087	56.33	63.3	61.23	50.54
	ENSMUST00000125519	1110004E09Rik	8958	64.03	34.52	41.87	50.53
	ENSMUST00000130500	Bnip3	15215	33.51	33.05	26.49	50.34
	ENSMUST00000153892	Sumo2	13175	27.27	39.97	34.45	50.25
	ENSMUST00000008878	Gprc5b	23165	57.33	52.9	59.61	50.23
	ENSMUST00000023113	Polr3h	11184	47.46	50.12	51.45	50.21
	ENSMUST00000032946	Rab6a	33683	74.57	82.13	68.29	50.21
	ENSMUST00000018361	Pmp22	28036	93.71	109.33	62.46	50.19
	ENSMUST00000108304	Gem	10296	90.78	53.44	77.83	50.14
	ENSMUST00000021559	Erh	10320	108.75	79.76	83.91	50.1
	ENSMUST00000102972	Hist1h4h	473	39.83	33.8	56.58	50.04
	ENSMUST00000045887	Cisd1	14475	54.07	63.32	47.32	50.04
	ENSMUST00000023088	Naga	9295	56.35	50.14	33.81	50
	ENSMUST00000080622	Snu13	6280	48.13	52.76	41.56	49.96
	ENSMUST00000057792	Pon2	34309	72.99	72.99	56.94	49.94
	ENSMUST00000056078	Mrps12	2179	41.17	50.81	43.25	49.86
	ENSMUST00000108301	Pdp1	6015	59.23	26.35	47.55	49.84
	ENSMUST00000139343	Cops2	16275	22.38	14.32	62.73	49.79
	ENSMUST00000114897	Atp5c1	24481	65.39	86.9	43.35	49.79
	ENSMUST00000021287	Cfap52	40835	41.43	44.3	42.09	49.77
	ENSMUST00000071430	2310039H08Rik	773	46.03	68.12	37.51	49.75
	ENSMUST00000121848	Mia	1414	0.03	0.03	0.03	49.71
	ENSMUST00000081940	Uba52	2152	129.91	100.04	36.5	49.68
	ENSMUST00000109316	Pltp	18025	32.68	23.28	32.16	49.58
	ENSMUST00000217356	Rpsa	3771	46.85	31.84	88.7	49.57
	ENSMUST00000186255	Ptma	3636	45.51	52.53	22.99	49.53
	ENSMUST00000204293	Serbp1	17038	49.48	49.14	29.74	49.52
	ENSMUST00000097271	Irgm1	6172	25.08	18.11	35.54	49.5
	ENSMUST00000014339	Dnajc7	37351	54.28	63.39	47.31	49.5
	ENSMUST00000037850	Snx2	44496	28.59	25.69	49.3	49.48
	ENSMUST00000023294	Rabl2	9391	32.35	32.45	29.22	49.31
	ENSMUST00000034945	Fam96a	12345	46.42	37.92	30.58	49.31
	ENSMUST00000129339	Eef1b2	3662	53.96	44.66	71.26	49.24
	ENSMUST00000130216	Srsf3	10694	49.54	49.78	64.13	49.19
	ENSMUST00000138160	Bnip3l	2569	43.63	51.01	15.26	49.14
	ENSMUST00000141754	Ptp4a2	7351	6.06	32.02	15.18	49.11
	ENSMUST00000050328	Eif2s3x	24003	68.59	73.99	73.86	49.08
	ENSMUST00000028610	Cat	31312	62.88	47.16	51.64	48.99
	ENSMUST00000007602	M6pr	8961	56.38	65.93	55.61	48.94
	ENSMUST00000105616	Gnb1	67906	53.8	55.48	55.06	48.91
	ENSMUST00000040992	Nek9	39849	37.31	39.8	48.86	48.89
	ENSMUST00000163168	Hnrnpf	18771	64.59	49.22	35.09	48.89
	ENSMUST00000054952	Emc6	1519	61.74	61.42	46.88	48.86
	ENSMUST00000020248	Washc3	45066	22.22	33.78	29.67	48.74
	ENSMUST00000023210	Cyc1	2412	45.58	62.21	52.3	48.73
	ENSMUST00000000001	Gnai3	38867	54.54	54.19	47.18	48.67
	ENSMUST00000025762	Banf1	2005	55.53	80.6	62.21	48.58
	ENSMUST00000170077	Ston2	65056	25.06	27.78	28.32	48.57
	ENSMUST00000017975	Rab5a	28438	59.5	59.84	49.2	48.53
	ENSMUST00000022268	Pdhb	7002	54.27	59.52	50.31	48.48
	ENSMUST00000037947	Mcl1	4389	64.61	113.07	65.58	48.47
	ENSMUST00000028583	Lin7c	10151	66.39	70.95	53.25	48.45
	ENSMUST00000178474	Actr3	42642	58.08	48.25	43.59	48.44
	ENSMUST00000118928	Gm13456	1365	39.87	32.38	43.3	48.4
	ENSMUST00000114666	Atp6v1a	53904	63.28	81.06	65.92	48.35
	ENSMUST00000176308	Gnb1	4430	34.32	82.46	69.68	48.31
	ENSMUST00000032165	Ruvbl1	32164	43.74	37.61	35.29	48.28
	ENSMUST00000054014	Ddx17	19035	52.54	39.7	43.8	48.26
	ENSMUST00000042477	Vps25	5843	61.51	71.59	50.03	48.26
	ENSMUST00000085894	Cfap45	24827	37.66	45.83	37.41	48.22
	ENSMUST00000029165	1110008F13Rik	10436	67.1	49.49	66.16	48.16
	ENSMUST00000026576	Taldo1	10770	74.08	64.27	50.81	48.14
	ENSMUST00000002845	Mea1	1969	58.56	82.84	57.08	48.13
	ENSMUST00000208532	Rps3	4755	68.89	84.93	22.51	48.07
	ENSMUST00000033333	Tmem9b	16446	48.55	49.69	47.15	48.06
	ENSMUST00000174031	Ube2i	11229	53.68	36.21	47.59	48.05
	ENSMUST00000038842	Ppp1r32	8641	20.1	32.25	34.42	48.02
	ENSMUST00000030134	Rad23b	42195	64.31	59.23	44.2	48.02
	ENSMUST00000099128	Gm5148	10165	20.84	32.16	42.23	48.01
	ENSMUST00000011298	Cfap161	19264	36.06	39.19	40.21	48.01
	ENSMUST00000163558	Ndufaf2	106036	50.86	47.08	52.55	47.93
	ENSMUST00000082290	Slc39a12	106579	61.82	60.62	67.53	47.92
	ENSMUST00000037865	Atp6v0a2	95404	24.11	42.34	44.69	47.88
	ENSMUST00000098190	Rragd	39144	48.27	47.01	54.99	47.85
	ENSMUST00000109333	Mrps36	8705	22.39	25.09	17.5	47.83
	ENSMUST00000029445	Nras	9630	77.18	80.85	55.38	47.81
	ENSMUST00000165838	Metrn	2475	50.47	70.8	68.24	47.79
	ENSMUST00000163666	Eif4a1	5382	76.62	87.96	71.02	47.73
	ENSMUST00000114383	Gm1673	1540	89.89	72.21	92.42	47.73
	ENSMUST00000021903	Gadd45g	1791	64.49	61.46	61.43	47.7
	ENSMUST00000035295	Degs1	7033	53.88	72.08	67.52	47.67
	ENSMUST00000114772	Fhl1	13618	1.04	0.1	11.24	47.65
	ENSMUST00000026624	Tm9sf2	52567	54.51	64.16	52.76	47.61
	ENSMUST00000015435	Gdi1	6865	45.21	50.58	46.89	47.57
	ENSMUST00000109764	Nfix	68685	43.33	50.04	49.12	47.54
	ENSMUST00000000590	Rdx	40615	35.74	39.86	34.84	47.5
	ENSMUST00000193279	Ndufc1	3383	70.23	29.99	91.84	47.49
	ENSMUST00000024959	Cript	10261	79.55	81.01	70.64	47.48
	ENSMUST00000045846	Sfxn5	120374	30.77	28.55	50.02	47.47
	ENSMUST00000049968	Odf3b	1805	37.27	31.68	35.42	47.46
	ENSMUST00000031341	Cdk2ap1	9255	36.19	100.85	42.2	47.45
	ENSMUST00000190490	Gm973	6095	18.09	34.95	27.25	47.44
	ENSMUST00000028080	Nebl	387135	33.64	26.96	39.71	47.42
	ENSMUST00000020081	Zwint	20120	62.66	83.86	63.44	47.42
	ENSMUST00000031160	Paics	16199	51.66	37.55	35.56	47.41
	ENSMUST00000002735	Clpp	6108	32.08	33.5	47.12	47.39
	ENSMUST00000126967	Gm13375	944	35.54	29.73	63.98	47.34
	ENSMUST00000118499	Rps6-ps4	750	41.86	41.37	69.88	47.34
	ENSMUST00000057115	Isca1	14402	64.13	76.5	75.22	47.23
	ENSMUST00000113067	Zcchc18	3224	52.89	52.02	47.72	47.06
	ENSMUST00000117892	Slc48a1	8338	66.03	57.1	56.72	47.05
	ENSMUST00000140155	Rps16-ps2	441	26.11	34.12	30.34	46.96
	ENSMUST00000121545	Rpl21-ps15	483	69.34	75.93	64.65	46.96
	ENSMUST00000024894	Cyp1b1	8089	57.96	90.58	48.49	46.92
	ENSMUST00000026839	Prps2	36428	58.69	33.91	44.78	46.88
	ENSMUST00000206305	Fxyd1	3988	83.31	43.66	78.71	46.77
	ENSMUST00000122941	Zfr	67853	48.21	37.12	44.75	46.75
	ENSMUST00000058060	Bod1	6705	49.55	23.61	43.2	46.69
	ENSMUST00000140575	2210013O21Rik	17675	28.81	29.82	19.72	46.63
	ENSMUST00000028825	Fam98b	21802	55.67	69.73	64.12	46.63
	ENSMUST00000101801	Selenos	9757	52.18	73.42	44.36	46.44
	ENSMUST00000026479	Dctn2	15564	70.97	81.17	81.81	46.43
	ENSMUST00000037048	Mmd2	46443	40.07	37.99	44.04	46.38
	ENSMUST00000024594	Agpat4	100362	38.26	38.1	27.81	46.35
	ENSMUST00000161198	Nat8f1	5534	23.58	43.29	51.33	46.24
	ENSMUST00000030254	Leprot	11647	53.49	72.33	58.75	46.24
	ENSMUST00000035033	Copb2	24652	63.82	54.88	53.75	46.24
	ENSMUST00000045078	Grhpr	9340	36.79	45.55	60.11	46.23
	ENSMUST00000040344	Gns	32156	21.57	22.84	25.33	46.21
	ENSMUST00000026439	Nabp2	8480	50.01	41.61	41.44	46.18
	ENSMUST00000204653	Cnbp	8492	50.38	36.13	65.69	46.14
	ENSMUST00000042405	Fbl	9560	57.71	31.42	38.2	46.14
	ENSMUST00000048653	Cpne2	37542	62.13	49.14	47.69	46.14
	ENSMUST00000102977	Hist1h4i	727	38.87	23.28	47.55	46.12
	ENSMUST00000177442	Bola1	22847	41.7	27.39	47.07	46.06
	ENSMUST00000102824	Ifit1	9139	50.83	26.2	37.37	46.04
	ENSMUST00000146979	Canx	3180	18.59	75.46	65.89	46.01
	ENSMUST00000114070	Vbp1	9748	15.83	16.8	41.84	45.99
	ENSMUST00000019977	Ddo	19921	30.19	32.61	38.84	45.96
	ENSMUST00000052798	Ptges3	18319	142.66	104.57	67.84	45.91
	ENSMUST00000079324	Ubl3	48028	49.37	70.78	76.92	45.88
	ENSMUST00000018470	Ywhab	23629	64.61	111.39	70.32	45.82
	ENSMUST00000114018	Map2	190935	34.7	50.5	42.35	45.81
	ENSMUST00000201880	Ppp1cb	6787	46.33	56.13	70.51	45.74
	ENSMUST00000114357	St3gal6	53974	25.95	25.77	23.11	45.72
	ENSMUST00000023514	Ndufb4	7284	48.5	44.55	62.02	45.7
	ENSMUST00000024880	Vit	119347	45.79	28	18.86	45.68
	ENSMUST00000038675	Mrpl23	7736	48.4	23.1	91.85	45.6
	ENSMUST00000164957	Prr13	3581	38.69	43.53	49.23	45.55
	ENSMUST00000029385	Serp1	6076	43.81	44.25	37	45.55
	ENSMUST00000061437	Adrm1	4802	49.09	58.19	33.91	45.55
	ENSMUST00000029551	4933434E20Rik	5552	38.86	40.68	34.21	45.53
	ENSMUST00000074058	Mbd2	57943	52.06	61.07	41.11	45.44
	ENSMUST00000113938	Mrpl53	900	45.18	47.35	48.14	45.41
	ENSMUST00000120149	Gm6136	891	41.11	31.66	38.8	45.38
	ENSMUST00000123296	Ndufab1	11796	59.43	52.39	62.58	45.38
	ENSMUST00000040865	Tmem98	11859	64.73	52.4	58.04	45.29
	ENSMUST00000030675	Mrps15	8608	54.73	42.15	49.98	45.26
	ENSMUST00000068700	Wdr6	6429	53.49	32.14	49.26	45.25
	ENSMUST00000070198	Ppp3ca	267604	57.41	82.05	112.59	45.25
	ENSMUST00000144531	Naa38	1034	26.65	38.54	38.8	45.23
	ENSMUST00000022867	Laptm4b	46270	41.93	27.26	46.44	45.23
	ENSMUST00000170953	Rps13	2691	47.98	37.22	8.98	45.21
	ENSMUST00000118186	Ift46	14519	42.33	46.57	35.68	45.19
	ENSMUST00000094869	Gm1673	1581	60.99	61.9	63.69	45.19
	ENSMUST00000081649	Ifitm2	1151	145.4	167.96	119.18	45.17
	ENSMUST00000031447	Anxa3	52582	46.59	97.86	49.64	45.13
	ENSMUST00000025394	Sec11c	17117	54.47	73.13	44.88	45.12
	ENSMUST00000109085	Gnas	16739	33.88	31.37	24.03	45.03
	ENSMUST00000127713	Spop	60093	33.28	73.23	69.39	45.02
	ENSMUST00000129074	Tns3	17606	21.36	17.14	27.56	44.96
	ENSMUST00000050073	Dnajb4	9891	44.93	53.4	47.07	44.96
	ENSMUST00000023116	Aco2	42825	43.04	52.2	50.83	44.95
	ENSMUST00000028769	Ptpra	103749	27.25	62.06	52.87	44.92
	ENSMUST00000078976	Zfp706	10372	61.42	48.58	51.04	44.92
	ENSMUST00000080885	Dbp	5116	24.24	18.43	42.6	44.91
	ENSMUST00000137540	Gclm	11260	30.89	61.03	68.84	44.83
	ENSMUST00000026896	St8sia2	74556	40.55	32.41	57.34	44.82
	ENSMUST00000084097	Aurkaip1	1780	29.11	56.26	57.34	44.78
	ENSMUST00000170836	Psma2	14397	74.78	60.08	69.72	44.72
	ENSMUST00000100864	Smim10l1	2842	23.05	56.09	53.34	44.67
	ENSMUST00000160599	Pacrg	54590	52.75	24.54	74.94	44.65
	ENSMUST00000022706	Sucla2	43018	17.07	37.12	25.27	44.64
	ENSMUST00000029845	Ddah1	135603	71.45	67.7	69.07	44.61
	ENSMUST00000030622	Syf2	6651	61.92	52.89	47.24	44.55
	ENSMUST00000181217	Metap2	28856	28.57	54.06	48.71	44.54
	ENSMUST00000075896	Tsnax	21196	34.14	39.25	40.58	44.54
	ENSMUST00000221374	Cfl2	2503	59.83	58.61	75.55	44.54
	ENSMUST00000122226	Eif4a-ps4	1218	84.21	75.66	56.76	44.53
	ENSMUST00000097709	Idh1	20566	80.4	52.84	48.01	44.51
	ENSMUST00000010239	Slc3a2	6263	35.41	45.75	38.42	44.42
	ENSMUST00000219381	Ube2n	26666	12.04	9.23	15.27	44.41
	ENSMUST00000029490	Ahcyl1	33441	55	38.7	40.7	44.41
	ENSMUST00000169025	Gm4202	733	27.13	16.68	34.99	44.4
	ENSMUST00000001187	Anxa4	56744	48.6	65.74	59.06	44.33
	ENSMUST00000190165	Taf9	4017	49.04	24.31	17.78	44.27
	ENSMUST00000055808	Ywhag	26191	53.51	56.1	40.87	44.26
	ENSMUST00000152710	Vgll4	14480	31.98	58.09	41.48	44.24
	ENSMUST00000025161	Tapbp	9957	52.22	67.65	42.63	44.22
	ENSMUST00000087143	Eif1ax	17751	49.38	48.68	43.14	44.19
	ENSMUST00000161308	H3f3a	12801	87.44	76.37	96.09	44.18
	ENSMUST00000001127	Poldip2	10544	68.79	57.19	57.55	44.17
	ENSMUST00000006467	Arpc2	31471	40.26	62.55	38.21	44.11
	ENSMUST00000110504	Sub1	12943	64.8	52.69	52.92	44.11
	ENSMUST00000019231	Atp6ap1	7625	42.66	52.13	56.93	44.07
	ENSMUST00000001716	Ddt	2182	82.24	36.22	49.83	44.07
	ENSMUST00000105256	Ctdsp2	21253	38.67	37.48	50.23	44.02
	ENSMUST00000034150	Gab1	116057	40.39	47.69	48.4	43.99
	ENSMUST00000057676	Ubald2	4984	33.9	35.53	22.57	43.92
	ENSMUST00000159283	Manf	4565	51.52	53.15	52.99	43.89
	ENSMUST00000193683	Nme7	129629	32.69	37.35	32.24	43.83
	ENSMUST00000149287	Dbndd2	4313	8.19	57.58	23.9	43.79
	ENSMUST00000061156	Hacd2	86755	42.12	32.36	51.69	43.79
	ENSMUST00000026625	Clybl	220539	18.58	14.42	36	43.78
	ENSMUST00000029771	F3	11512	46.39	43.09	60.2	43.72
	ENSMUST00000025691	Fas	37112	48.6	45.56	59.51	43.72
	ENSMUST00000038572	Hnrnpl	11377	61.62	54.3	46	43.67
	ENSMUST00000043870	Polr2l	3273	56.45	40.46	57.45	43.63
	ENSMUST00000156678	Prdx6	9606	28.54	19.92	74.23	43.62
	ENSMUST00000014750	Slc25a11	2863	43.43	34.62	29.33	43.61
	ENSMUST00000026723	Hprt	33523	44.66	32.1	44.12	43.61
	ENSMUST00000065865	Thoc7	12212	81.78	101.17	70.72	43.56
	ENSMUST00000014220	Tctex1d2	9398	89.85	48.04	42.62	43.54
	ENSMUST00000109728	Snta1	31787	25.05	30.88	52.33	43.5
	ENSMUST00000106223	Ndufaf8	1778	43.6	53.69	64.32	43.5
	ENSMUST00000070181	Itpkb	94318	30.72	29.71	30.94	43.49
	ENSMUST00000078084	Rsrp1	4080	31.95	14.1	35.41	43.46
	ENSMUST00000154091	Dynlt3	6728	5.82	53.08	3.82	43.44
	ENSMUST00000016138	Fnta	16929	23.11	42.39	35.25	43.43
	ENSMUST00000114338	Add1	58645	37.42	21.79	42.75	43.41
	ENSMUST00000112551	Sat1	3031	46.41	12.05	6.72	43.38
	ENSMUST00000188578	Dmkn	15748	25.28	30.39	18.1	43.32
	ENSMUST00000038108	Ndufc1	4312	57.7	60.95	75.94	43.29
	ENSMUST00000204436	Krcc1	13643	53.35	83.05	83.92	43.25
	ENSMUST00000110551	Sord	30592	24.03	58.37	40.77	43.19
	ENSMUST00000034932	Plscr2	22130	20.88	17.66	34.52	43.15
	ENSMUST00000166033	Ube2d3	28471	17.56	31.21	32.33	43.14
	ENSMUST00000102794	Ggta1	61267	36.86	12.23	23.2	43.14
	ENSMUST00000034915	Ctsh	21823	36.38	63.33	30.75	43.09
	ENSMUST00000091403	Arsb	171387	30.63	19.02	24.17	43.07
	ENSMUST00000004729	Etfb	13718	23.91	29.86	30.82	43.06
	ENSMUST00000111024	Enah	115591	44.86	13.6	35.12	43.04
	ENSMUST00000166518	Ssr4	3797	54.03	62.26	56.81	43
	ENSMUST00000058230	Ensa	7092	66.37	76.54	50.1	42.99
	ENSMUST00000160683	Psma3	19831	76.51	60.28	66.89	42.95
	ENSMUST00000032413	Etnk1	41317	37.74	31.28	41.08	42.92
	ENSMUST00000032111	Wbp1	2516	37.44	38.09	51.34	42.89
	ENSMUST00000022954	Khdrbs3	165093	52.13	61.79	42.55	42.85
	ENSMUST00000057849	C1ql1	7425	59.68	44.05	83.28	42.85
	ENSMUST00000040314	Rbm17	17826	68.07	82.75	55.01	42.83
	ENSMUST00000021790	Tmem14c	6326	47.62	55.72	57.82	42.79
	ENSMUST00000057669	Mapk3	6219	73.1	56.94	54.32	42.75
	ENSMUST00000115341	Eif4a2	6168	73.97	29.43	59.94	42.75
	ENSMUST00000150650	Gm14325	6108	32.56	25.28	30.83	42.74
	ENSMUST00000105365	Cirbp	3878	74.87	36.19	44.87	42.7
	ENSMUST00000167962	Rab12	25159	42.69	55.19	40.49	42.68
	ENSMUST00000023462	Mapk1	61368	35.53	14.22	27.2	42.64
	ENSMUST00000213254	Aplp2	55626	18.72	26.29	23.34	42.63
	ENSMUST00000152147	1810058I24Rik	10843	34.89	44.73	37.99	42.61
	ENSMUST00000111632	Ndrg2	8218	42.3	47.27	70.65	42.58
	ENSMUST00000174259	Psme1	3169	62.51	38.05	41.44	42.57
	ENSMUST00000001186	Snrnp27	9372	62.19	67.73	84.42	42.52
	ENSMUST00000026538	Echs1	10767	31.59	68.24	44.41	42.44
	ENSMUST00000034141	Lonp2	92589	40.59	13.41	28.05	42.41
	ENSMUST00000113711	Wdr34	17336	44.42	48.73	35.04	42.4
	ENSMUST00000033961	Tm2d2	6050	48.2	48.45	53.1	42.34
	ENSMUST00000097420	Rnaset2a	19488	59.02	44.81	49.6	42.3
	ENSMUST00000070143	Zhx1	29165	41.42	45.05	34.57	42.28
	ENSMUST00000022808	Pabpn1	4022	52.89	69.69	37.04	42.27
	ENSMUST00000059562	Lhfp	220152	27.09	112.31	70.01	42.11
	ENSMUST00000004206	Eif3g	4275	51.33	27.33	46.59	42.1
	ENSMUST00000020285	Sar1a	12988	47.28	62.92	65.29	42.05
	ENSMUST00000005256	Ndrg1	40320	79.42	89.25	63.37	42.03
	ENSMUST00000102602	Trappc1	1814	19.55	19.37	24.15	42.02
	ENSMUST00000030296	Txndc12	27527	47.75	57.43	35.28	42
	ENSMUST00000027053	Rdh10	27961	36.18	43.14	41.35	41.98
	ENSMUST00000111113	Wdr35	54800	45.92	42.93	21.08	41.97
	ENSMUST00000023112	Pmm1	9823	57.96	65.43	75.75	41.95
	ENSMUST00000053766	Amfr	41255	35.61	71.25	39.37	41.94
	ENSMUST00000135091	1500011K16Rik	1101	30.09	75.22	69.7	41.91
	ENSMUST00000171533	Nrep	26729	34.74	0.02	31.34	41.91
	ENSMUST00000002818	Ykt6	12088	39.46	49.96	39.06	41.91
	ENSMUST00000065987	Abat	108140	23.25	16.19	28.38	41.9
	ENSMUST00000115168	Cep19	8270	40.21	32.29	33.75	41.9
	ENSMUST00000153460	Clu	6244	13.76	18.7	2.53	41.83
	ENSMUST00000056937	Hscb	10708	42.96	29.24	55.48	41.7
	ENSMUST00000058438	Dcaf7	22453	22.75	35.32	39.18	41.68
	ENSMUST00000077609	Fus	14543	78.47	45.45	52.16	41.68
	ENSMUST00000068725	2-Mar	32814	58.84	37.57	39.85	41.65
	ENSMUST00000020741	Drg1	16487	69.73	36.73	44.54	41.64
	ENSMUST00000110557	Polr1d	34016	30.37	35.55	38.96	41.63
	ENSMUST00000021956	Ddx41	6249	27.53	43.5	30.85	41.59
	ENSMUST00000067996	Set	6122	60.56	69.14	57.92	41.59
	ENSMUST00000036070	Fam107a	13506	19.91	21.58	57.19	41.56
	ENSMUST00000080001	Ufc1	6462	55.56	53.67	68.79	41.55
	ENSMUST00000204182	Rarres2	3080	38.87	15.3	16.59	41.54
	ENSMUST00000029222	Ccdc39	31940	28.04	37.37	27.25	41.52
	ENSMUST00000040538	Sccpdh	18980	57.49	66.61	57.24	41.51
	ENSMUST00000099294	Ablim1	164358	27.35	26.9	18.84	41.49
	ENSMUST00000031038	Ociad1	21278	70.84	73.81	55.22	41.49
	ENSMUST00000173860	Rab11b	13557	81.68	95.88	78.49	41.48
	ENSMUST00000027693	Rab29	5648	33.66	98.5	36.2	41.44
	ENSMUST00000204267	Rarres2	3060	36.73	26.09	21.28	41.36
	ENSMUST00000043498	Hdac3	18017	51.18	40.35	42.29	41.34
	ENSMUST00000079419	Rpl15	2084	11.19	55.46	37.62	41.2
	ENSMUST00000085585	Lsm14a	45042	45.62	45.07	47.35	41.2
	ENSMUST00000112571	Dpy30	16921	82.13	59.46	57.83	41.19
	ENSMUST00000017332	Coa3	1147	27.17	38.22	56.64	41.18
	ENSMUST00000025955	Eif3a	29578	47.11	56.13	58.82	41.15
	ENSMUST00000146444	Tab2	50578	53.76	46.29	53.72	41.1
	ENSMUST00000074245	Rps3a2	792	27.75	36.8	23.94	41.09
	ENSMUST00000043552	Serpinb6a	18281	38.11	66.69	42.57	41.09
	ENSMUST00000121430	Gm12715	1128	42.68	25.01	24.71	41.09
	ENSMUST00000031103	Ugdh	22729	43.09	26.92	61.66	40.99
	ENSMUST00000020820	Mrpl22	7905	50.73	37.77	41.7	40.98
	ENSMUST00000034570	Pts	7035	43.94	22.05	64.72	40.97
	ENSMUST00000065086	Gas1	2961	63.62	107.02	71.93	40.96
	ENSMUST00000180077	Cebpzos	3807	24.9	29.39	7.09	40.94
	ENSMUST00000016105	Adss	33550	65.34	52.94	43.46	40.93
	ENSMUST00000043864	Cdc123	50871	27.81	36.1	39.06	40.91
	ENSMUST00000099946	Net1	11561	74.81	56.61	100.31	40.88
	ENSMUST00000010198	Tusc2	2858	47.77	58.11	24.11	40.87
	ENSMUST00000027444	Pde6d	39554	66.82	50.76	50.03	40.84
	ENSMUST00000022629	Dpysl2	65825	35.66	56.38	49.34	40.8
	ENSMUST00000020630	Hspa4	40644	45.1	55.34	43.22	40.79
	ENSMUST00000143971	Minos1	29300	61.62	52.66	56.6	40.76
	ENSMUST00000171688	Ang	10931	28.82	34.13	12.56	40.73
	ENSMUST00000026173	Wdr45b	27222	47.78	45.78	41.8	40.71
	ENSMUST00000020171	Ctgf	3237	66.34	155.26	103.7	40.71
	ENSMUST00000025357	Ap3s1	48910	83.5	87.74	88.97	40.67
	ENSMUST00000102597	Hdac1	26610	45.19	47.06	29.55	40.65
	ENSMUST00000079496	Ube2s	4577	66.78	54.69	33.69	40.62
	ENSMUST00000165307	Anp32e	18145	44.74	54.48	47.2	40.58
	ENSMUST00000154772	Bnip2	9642	24.85	29.04	18.97	40.55
	ENSMUST00000034547	Acat1	29861	50.41	35.35	36.56	40.55
	ENSMUST00000033001	Dgat2	29062	27.3	27.85	22.68	40.54
	ENSMUST00000022230	Srek1ip1	22098	31.18	37.2	41.76	40.52
	ENSMUST00000076070	Zcrb1	12229	75.18	84.58	73.75	40.48
	ENSMUST00000030538	Ddost	7899	45.91	45.24	37.35	40.47
	ENSMUST00000038447	Efhc1	39154	38.53	43.82	32.22	40.44
	ENSMUST00000099988	Gm10819	561	59.7	20.11	49.69	40.43
	ENSMUST00000167290	Smim7	5901	36.33	39.24	55.53	40.4
	ENSMUST00000093812	Cd109	100708	45.72	47.14	37.11	40.39
	ENSMUST00000032078	Cct7	16962	49.45	32.97	24.93	40.39
	ENSMUST00000105349	Mbd3	7012	56.37	46.27	41.85	40.36
	ENSMUST00000029574	Vcam1	19740	67.1	69.1	48.05	40.34
	ENSMUST00000082136	Max	24928	56.82	49.8	54.33	40.33
	ENSMUST00000079125	Scand1	858	57.91	68.14	66.12	40.28
	ENSMUST00000021668	Npc2	18591	50.44	44.75	54.76	40.24
	ENSMUST00000025364	Yipf5	14535	43.14	44.41	42.13	40.23
	ENSMUST00000024873	Yipf4	10785	51.03	74.5	60.12	40.22
	ENSMUST00000034749	Fam81a	53068	42.39	41.14	40.96	40.21
	ENSMUST00000021959	Txndc15	11572	47.48	50.69	38.86	40.2
	ENSMUST00000020382	Yeats4	9286	43.38	43.19	24.37	40.13
	ENSMUST00000188290	Dnajb2	9204	23.41	28.48	32.66	40.06
	ENSMUST00000030078	Hsdl2	37127	28.46	40.69	27.76	40.04
	ENSMUST00000190121	Matr3	29209	50.21	70.98	40.86	40.04
	ENSMUST00000109627	Cbx6	10793	58.73	70.92	59.92	40.01
	ENSMUST00000156503	Uqcrq	1879	33.83	22.69	11.65	39.98
	ENSMUST00000066469	Cope	10473	49.19	62.2	62.04	39.98
	ENSMUST00000209795	Erlin2	8465	49.67	27.17	27.53	39.96
	ENSMUST00000032143	Rpn1	20823	32.26	46.33	42.97	39.9
	ENSMUST00000114444	Pcnp	14234	28.96	50.79	46.94	39.89
	ENSMUST00000203512	Nfu1	5876	30.07	25.69	52.17	39.89
	ENSMUST00000031513	Srsf9	5904	44.13	51.79	49.04	39.89
	ENSMUST00000033540	Vbp1	20644	84.94	70.57	44.25	39.89
	ENSMUST00000111610	Hnrnpc	30649	39.69	48.17	48.17	39.88
	ENSMUST00000178310	Fau	1637	28.38	50.61	11.23	39.85
	ENSMUST00000020695	Tns3	232884	40.52	43.8	56.19	39.85
	ENSMUST00000136312	Ubc	4050	46.38	59.25	51.11	39.85
	ENSMUST00000042191	Mrps17	2978	73.33	33.93	43.55	39.84
	ENSMUST00000143813	0610009L18Rik	2513	30.43	33.42	28.82	39.83
	ENSMUST00000073787	Akr7a5	7683	33.31	27.74	32.03	39.81
	ENSMUST00000070524	Tgoln1	8569	42.38	26.07	34.48	39.74
	ENSMUST00000082223	Rpl5	8504	41.68	52	66.44	39.7
	ENSMUST00000025385	Hsd17b4	68069	35.09	38.89	35.32	39.68
	ENSMUST00000041282	Trim37	93607	37.54	35.56	33.07	39.65
	ENSMUST00000031627	Pdap1	11470	56.12	68.27	38.71	39.64
	ENSMUST00000034138	Dnaja2	17712	47.69	52.51	63.42	39.53
	ENSMUST00000081710	Dync1i2	51470	39.29	27.93	14.89	39.46
	ENSMUST00000021667	Isca2	1835	43.85	29.98	27.78	39.46
	ENSMUST00000031779	Calu	28570	51.18	56.07	43.01	39.46
	ENSMUST00000176849	Hnrnpk	7795	70.92	37.4	58.82	39.43
	ENSMUST00000102727	Anxa6	54338	34.22	40.69	22.54	39.42
	ENSMUST00000113747	Plcd4	23075	36.8	40.2	35.21	39.4
	ENSMUST00000029382	Ppid	12286	19.71	21.22	20.24	39.37
	ENSMUST00000022977	Sqle	16112	57.71	59.66	45.94	39.33
	ENSMUST00000125184	Uba52	2319	31.35	47.33	101.37	39.31
	ENSMUST00000137246	Dnaja1	8830	51.51	57.34	13.29	39.31
	ENSMUST00000134903	Cyb5d1	3707	30.57	29.34	35.22	39.29
	ENSMUST00000023829	Cdkn1a	6951	61.51	73.26	38.74	39.22
	ENSMUST00000026667	Eif4a3	11727	63.81	61.51	44.78	39.21
	ENSMUST00000099329	Ube2n	30513	33.17	24.22	29.39	39.2
	ENSMUST00000009003	Rala	63669	56.85	68.91	60.47	39.19
	ENSMUST00000005487	Txn2	13960	25	36.52	52.41	39.13
	ENSMUST00000118946	Gm11451	630	28.24	32.84	42.48	39.13
	ENSMUST00000108371	Sdcbp	18511	0.75	8.93	11.58	39.11
	ENSMUST00000023629	Pros1	75040	35.49	47.09	42.88	39.11
	ENSMUST00000154774	Calr	2321	22.6	49.96	43.79	39.09
	ENSMUST00000071792	1110038F14Rik	2191	37.3	39.1	22.08	39.06
	ENSMUST00000030578	Ptp4a2	29758	39.02	48.44	36.78	39.05
	ENSMUST00000014777	Cpne8	36063	27.52	15.97	24.5	39.04
	ENSMUST00000034878	Tmem30a	24488	63.23	78.05	64.93	39.03
	ENSMUST00000005606	Prkaca	23451	47.82	49.16	36.26	39
	ENSMUST00000081591	Zc3h15	20188	24.35	40.27	26.66	38.99
	ENSMUST00000016144	Plpp1	66988	26.63	41.69	27.53	38.98
	ENSMUST00000042497	Ndufv1	5310	40.16	44.01	50.39	38.96
	ENSMUST00000030914	Rer1	12264	72.81	65.12	56.46	38.96
	ENSMUST00000040484	Gcsh	11728	41.34	59.95	61.82	38.95
	ENSMUST00000119344	Pfn2	5241	19.1	38	22.62	38.87
	ENSMUST00000178328	Gyg	33010	55.34	40.27	32.6	38.86
	ENSMUST00000023994	Serping1	10018	45.9	22.28	23.27	38.84
	ENSMUST00000170335	Rps2-ps10	965	63.99	58.46	62.4	38.83
	ENSMUST00000004057	Fam162a	27672	47.8	41.46	36.88	38.82
	ENSMUST00000021807	Dek	21409	67.8	54.82	55.95	38.82
	ENSMUST00000090025	Aard	5616	48.91	51.62	51.29	38.77
	ENSMUST00000005234	Wdr1	34994	63.53	59.97	52.35	38.75
	ENSMUST00000123491	Dnal1	29152	33.14	32.34	28.03	38.74
	ENSMUST00000218903	Epb41l2	163658	76.63	67.12	43.44	38.69
	ENSMUST00000119968	Mrpl24	4157	41.7	35.96	45.23	38.68
	ENSMUST00000066148	Tbcel	59943	44.79	42.87	47.5	38.66
	ENSMUST00000193675	Vim	8545	33.48	24.48	45.81	38.63
	ENSMUST00000027503	Dtymk	9359	36.1	24.53	28.17	38.63
	ENSMUST00000131456	Serping1	1998	43.41	9.49	19.88	38.63
	ENSMUST00000131176	BC064078	15089	22.76	30.27	35.41	38.61
	ENSMUST00000033313	Atp6ap2	29249	62.6	90.63	87.81	38.61
	ENSMUST00000038753	Sh3pxd2b	80354	27.11	38.04	29.48	38.58
	ENSMUST00000172387	Mrpl13	23655	69.56	44.81	53.57	38.58
	ENSMUST00000207932	Prss23	18085	83.34	45.49	98.43	38.52
	ENSMUST00000030651	Sh3bgrl3	1384	39.44	46.54	40.52	38.49
	ENSMUST00000001920	Aif1l	23304	30.22	18.1	26.11	38.48
	ENSMUST00000034140	Itfg1	123344	49.7	61.15	51.95	38.48
	ENSMUST00000023087	Twf1	11929	52.93	63.72	56.4	38.47
	ENSMUST00000025204	Pfdn1	50817	39.84	57.62	39.35	38.46
	ENSMUST00000107237	Psmd4	9921	51.09	40.12	34.17	38.43
	ENSMUST00000030446	Urod	4449	42.22	51.03	38.94	38.37
	ENSMUST00000019911	Hdac2	27346	64.73	69.88	43.94	38.36
	ENSMUST00000199009	Mrpl9	3524	9.01	11.97	25.78	38.35
	ENSMUST00000028981	Mapre1	32037	45.65	41.48	44.84	38.31
	ENSMUST00000046558	Hspb11	26004	38.51	46.37	44.84	38.3
	ENSMUST00000212948	Cmtm3	4773	39	39.56	34.22	38.26
	ENSMUST00000029941	Pdlim5	156104	48.02	46.91	33.94	38.26
	ENSMUST00000160399	Echdc1	32395	26.02	22.14	21.41	38.24
	ENSMUST00000030091	Pole3	2420	35.95	43.76	32.59	38.24
	ENSMUST00000000466	Plin2	13496	44.45	39.06	43.94	38.23
	ENSMUST00000201488	Gm4366	1342	32.75	41.34	35.73	38.21
	ENSMUST00000042701	Mxd4	13824	39.46	42.98	40.8	38.2
	ENSMUST00000156793	Pabpc1	4046	16.84	23.55	19.65	38.18
	ENSMUST00000106868	Wdr78	76487	30.17	30.54	23.84	38.16
	ENSMUST00000014321	Tvp23b	15731	41.07	49.32	57.27	38.14
	ENSMUST00000014546	Tsg101	31021	47.19	41.85	34.98	38.11
	ENSMUST00000029649	Ctso	24125	28.07	26.03	28.3	38.1
	ENSMUST00000111726	Etfrf1	5384	44.17	46.37	40.63	38.08
	ENSMUST00000121455	Gm12346	2455	27.38	13.34	16.81	38.05
	ENSMUST00000109587	Rbm39	33000	36.65	33.99	33.61	38
	ENSMUST00000195006	Rab23	3951	20.31	35.56	8.41	37.97
	ENSMUST00000019516	Nrbp2	4419	39.43	26.38	37.54	37.94
	ENSMUST00000040261	Macrod1	141294	41.07	73.07	47.27	37.93
	ENSMUST00000146808	Mtfr1l	6211	10.56	15.15	7.05	37.88
	ENSMUST00000172812	Malat1	6983	26.22	96.37	18.39	37.88
	ENSMUST00000060455	Ccndbp1	8502	33.51	38.82	49.75	37.87
	ENSMUST00000195654	Cacybp	6690	12.44	26.05	19.74	37.85
	ENSMUST00000046983	Smpd1	4030	28.64	29.63	38.84	37.85
	ENSMUST00000014221	Chp1	39331	43.72	22.35	46.59	37.8
	ENSMUST00000102636	Akirin1	15787	46.64	52.68	45.31	37.8
	ENSMUST00000040519	Apopt1	20960	25.16	53.86	32.75	37.79
	ENSMUST00000028278	Psmd14	88683	53.65	63.46	54.27	37.76
	ENSMUST00000028386	Nckap1	80753	30.44	41.61	42.67	37.73
	ENSMUST00000020317	Pno1	8371	57.62	31.06	42.61	37.68
	ENSMUST00000102782	Gm2000	445	30.57	44.37	47.61	37.67
	ENSMUST00000006523	Crip1	1866	56.44	16.86	30.07	37.67
	ENSMUST00000049166	Bet1	10074	61.44	42.8	45.61	37.67
	ENSMUST00000022169	Hexb	22000	46.17	37.02	35.63	37.66
	ENSMUST00000056398	Lsm8	5475	75.07	51.27	51.06	37.66
	ENSMUST00000048792	1110008P14Rik	2838	61.56	56.69	70.44	37.63
	ENSMUST00000145679	Anp32a	4343	62.62	181.98	136.21	37.63
	ENSMUST00000035648	Atg12	9163	44.1	41.13	35.8	37.59
	ENSMUST00000214394	Elof1	3688	43.12	49.39	32.43	37.55
	ENSMUST00000202722	0610012G03Rik	1445	44.91	37.74	48.62	37.54
	ENSMUST00000154256	Zfp703	4108	47.15	51.91	45.64	37.54
	ENSMUST00000220127	Ube2n	27822	30.93	93.81	35.64	37.48
	ENSMUST00000025045	Uqcc2	11254	52.33	75.22	91.44	37.47
	ENSMUST00000032272	Adipor2	64555	37.02	34.87	29.16	37.43
	ENSMUST00000006478	Tmem147	1836	38.49	61.61	52.04	37.41
	ENSMUST00000023501	Maats1	44092	29.64	28.04	23.99	37.39
	ENSMUST00000185943	5031425E22Rik	51017	30.47	21.01	31.71	37.39
	ENSMUST00000021018	Taf15	33652	35.29	61.38	40.44	37.38
	ENSMUST00000029485	1700013F07Rik	7183	31.6	24.18	8.16	37.3
	ENSMUST00000028205	BC005624	9765	36.88	44.55	26.98	37.28
	ENSMUST00000052266	Exoc4	724895	37.32	26.99	34.79	37.28
	ENSMUST00000022603	Cnmd	24478	53.96	26.51	67.81	37.22
	ENSMUST00000052882	Gm6863	636	41.14	47.31	50.85	37.21
	ENSMUST00000025106	Polr2d	7484	45.98	47.21	59.49	37.14
	ENSMUST00000147669	Lrrc23	804	30.85	32.02	16.73	37.11
	ENSMUST00000111417	Zfp664	25940	43.74	39.98	36.79	37.11
	ENSMUST00000058578	Pgrmc2	16721	44.2	35.65	34.86	37.06
	ENSMUST00000089011	Snn	8686	65.64	64.48	46.11	37.04
	ENSMUST00000052919	Ormdl3	6113	39.29	72.76	51.06	37.03
	ENSMUST00000086545	Cdkl4	40285	23.92	13.79	23.21	37.01
	ENSMUST00000194496	Nicn1	3101	41.36	18.7	43.11	37.01
	ENSMUST00000086421	Nck2	124765	41.53	52.92	22.44	37
	ENSMUST00000015011	Surf4	13889	30.25	44.13	32.62	36.97
	ENSMUST00000046122	Lap3	19318	51.24	38.26	39.04	36.97
	ENSMUST00000071215	Chchd1	1391	64.19	73.69	75.99	36.96
	ENSMUST00000027297	Plekhb2	29589	34.74	37.97	44.21	36.86
	ENSMUST00000107821	Luc7l3	30928	39.81	42.15	43.86	36.86
	ENSMUST00000029865	Trp53inp1	17949	70.97	15.29	37.97	36.85
	ENSMUST00000128764	Sap18	6801	51.93	29.45	43.83	36.83
	ENSMUST00000028619	Hsd17b12	125276	47.12	25.44	55.95	36.81
	ENSMUST00000012627	Rpa3	3238	45.3	56.14	54.92	36.8
	ENSMUST00000068505	Capn2	50265	39.17	37.04	30.96	36.79
	ENSMUST00000097166	Gm6419	429	41.47	26.3	15.6	36.78
	ENSMUST00000006629	Sptbn1	168775	9.17	12.39	44.84	36.75
	ENSMUST00000002923	Adprh	7291	52.23	64.15	33.81	36.75
	ENSMUST00000130875	1810058I24Rik	8922	61.31	51.11	57.7	36.75
	ENSMUST00000030340	Scp2	74694	36.56	38.28	45.76	36.73
	ENSMUST00000219271	Asf1a	11156	26	23.87	20.79	36.72
	ENSMUST00000084299	Akirin2	15972	50.19	56.54	51.83	36.71
	ENSMUST00000034464	2310022B05Rik	27614	35.76	38.39	30.01	36.68
	ENSMUST00000031011	Rab28	83179	39.74	51.17	42.5	36.65
	ENSMUST00000030003	Exosc3	4017	58.3	44.03	25.57	36.63
	ENSMUST00000026093	Btbd1	37358	48.29	49.69	48.94	36.61
	ENSMUST00000097715	Mrpl43	1429	35.37	46.51	48.72	36.58
	ENSMUST00000117268	Otud6b	17090	46.46	48.02	36.88	36.54
	ENSMUST00000200157	Ift22	7255	37.81	39.05	22.88	36.53
	ENSMUST00000081202	Manbal	29170	32.14	46.72	48.35	36.52
	ENSMUST00000040518	Eif3l	19178	46.99	49.67	53.61	36.47
	ENSMUST00000096272	Cpped1	105703	45.66	32.9	49.29	36.46
	ENSMUST00000138226	Anp32a	36409	9.16	48.09	47.96	36.45
	ENSMUST00000003152	Stk11	14880	24.36	19.83	39.74	36.38
	ENSMUST00000026817	Nmb	2849	46.02	29.01	37.96	36.37
	ENSMUST00000007012	Sod2	10281	44.34	34.92	41.41	36.36
	ENSMUST00000017090	Kctd5	25752	37.7	35.8	31.5	36.33
	ENSMUST00000077776	Gm10145	462	4.53	16.28	14.48	36.29
	ENSMUST00000133967	Tmem256	1100	35.55	20.97	34.01	36.28
	ENSMUST00000076813	Iah1	7431	42.87	38.95	44.54	36.28
	ENSMUST00000020578	Nudcd2	6380	40.48	44.12	44.65	36.27
	ENSMUST00000028398	Ube2e3	52247	39.93	47.03	36.58	36.25
	ENSMUST00000074053	Sap18b	789	51.73	50.05	43.81	36.25
	ENSMUST00000107771	Ruvbl2	12726	53.64	40.23	36.48	36.25
	ENSMUST00000102880	Ppp3r1	41113	43.93	43.74	41.34	36.22
	ENSMUST00000041589	Tob1	4042	73.19	53.84	63.36	36.2
	ENSMUST00000033541	Fundc2	14061	39.22	44.95	46.14	36.18
	ENSMUST00000040888	Krtcap2	3941	72.33	53.02	58.99	36.18
	ENSMUST00000031029	Snx17	5674	41.49	34.48	33.12	36.16
	ENSMUST00000027478	Ndufa10	34851	45.08	41.43	53.55	36.13
	ENSMUST00000114547	Cadm1	323124	11.12	49.68	45.29	36.09
	ENSMUST00000117222	Gemin7	8878	46.04	54.09	35.97	36.08
	ENSMUST00000173739	Apoe	2136	99.23	56.19	44.52	36.06
	ENSMUST00000110340	Cox16	126085	57.45	60.02	58.16	36.05
	ENSMUST00000062067	Lamtor4	3914	38.19	25.32	21.31	35.98
	ENSMUST00000035113	Ss18l2	2593	60.23	28.25	60.45	35.96
	ENSMUST00000094693	Srsf5	5004	53.38	76.53	45.86	35.95
	ENSMUST00000179569	Dynlt1b	6182	55.87	97.95	45.01	35.95
	ENSMUST00000159903	Wnk1	3293	94.23	98.94	103.62	35.95
	ENSMUST00000025290	Impact	20697	28.06	20.82	33.47	35.92
	ENSMUST00000022317	Fam213a	20036	35.53	37.25	54.08	35.92
	ENSMUST00000046114	Mrpl54	2222	39.85	38.92	48	35.92
	ENSMUST00000103053	Nkain4	19928	27.54	29.69	23.48	35.9
	ENSMUST00000076807	Pcdhgc3	35464	21.86	30.15	13.44	35.84
	ENSMUST00000178977	4931406C07Rik	22829	35.89	34.26	27.77	35.84
	ENSMUST00000053917	Ccny	136107	46.64	25.05	41.36	35.84
	ENSMUST00000154516	Dnajb13	11716	15.97	21.61	25.93	35.82
	ENSMUST00000049460	Grn	6495	26.34	36.62	29.07	35.82
	ENSMUST00000055424	Cenpx	2797	62.17	36.45	43.01	35.8
	ENSMUST00000037141	Setd7	45561	37.28	40.6	26.33	35.79
	ENSMUST00000026487	Ier3ip1	11589	61.52	76.91	91.93	35.79
	ENSMUST00000091130	Gm5641	1488	85.81	35.19	76.66	35.79
	ENSMUST00000186857	Stat1	41516	15.59	11.15	18.66	35.76
	ENSMUST00000021063	Psmd12	18690	37.93	47.41	35.73	35.74
	ENSMUST00000208222	Sesn3	56801	38.88	29.99	34.65	35.71
	ENSMUST00000102598	Rbbp4	28271	34.07	29.94	22.84	35.67
	ENSMUST00000033282	Bccip	11813	48.8	41.57	27.79	35.67
	ENSMUST00000130498	Bola2	1623	41.09	45.79	50.08	35.65
	ENSMUST00000087052	Fam92a	18272	59.13	47.2	55.32	35.65
	ENSMUST00000057844	B230219D22Rik	10376	49.73	52.77	45.56	35.62
	ENSMUST00000027256	Mrpl30	8059	61.5	48.66	40.89	35.61
	ENSMUST00000203982	H2afj	1461	25.89	44.91	34.29	35.59
	ENSMUST00000023055	Dnal4	13012	39.18	33.16	29.61	35.58
	ENSMUST00000099475	Serf2	1672	56.41	29.12	69.16	35.51
	ENSMUST00000004910	Eif2b2	7148	24.38	12.84	29.16	35.48
	ENSMUST00000020223	Tcp11l2	37734	56.46	49.14	49.11	35.47
	ENSMUST00000071442	Npdc1	6424	51.67	73.6	53.71	35.46
	ENSMUST00000166407	Ubxn1	4097	42.66	80.8	89.57	35.43
	ENSMUST00000001950	Tollip	20905	39.51	35.24	35.15	35.41
	ENSMUST00000183625	Pkp4	144115	29.29	26.09	3.76	35.39
	ENSMUST00000196466	Snhg8	853	29.85	56.67	64.72	35.22
	ENSMUST00000137469	Eif2a	19782	17.26	8.48	5.8	35.19
	ENSMUST00000023851	Ndufa5	9348	39.87	53.94	52.88	35.19
	ENSMUST00000172767	2-Mar	27139	34.08	44.36	51.66	35.13
	ENSMUST00000067268	Pxn	49312	18.85	18.27	22.57	35.12
	ENSMUST00000072739	Gm10146	309	33.87	63.9	46.92	35.11
	ENSMUST00000043843	Lasp1	39200	47.01	47.55	38.75	35.1
	ENSMUST00000128788	Ift20	5377	51.79	43.61	42.04	35.1
	ENSMUST00000030905	Ssu72	29080	53.16	28.94	47.88	35.1
	ENSMUST00000042564	Ghitm	14696	69.42	39.24	59.18	35.08
	ENSMUST00000057897	Zfand3	204933	65.21	61.11	43.48	35.06
	ENSMUST00000122422	Rpl19-ps11	591	37.19	36.59	54.72	35.04
	ENSMUST00000090546	Tmem167b	6042	26.84	18.17	22.24	35.02
	ENSMUST00000056649	Gas2l1	4956	32.45	14.66	19.05	35.01
	ENSMUST00000019833	Fmc1	4627	25.9	25.38	27.94	35
	ENSMUST00000136501	Bola3	10691	33.14	31.71	20.46	35
	ENSMUST00000127481	Ddx5	6513	76.09	80.83	74.37	34.98
	ENSMUST00000003444	Ccdc65	15120	37.1	26.87	28.91	34.96
	ENSMUST00000114228	Gng12	121507	29.94	36.37	29.88	34.93
	ENSMUST00000093201	Npm1	10563	31.16	42.52	17.51	34.91
	ENSMUST00000072576	Srp19	5455	47.48	29.11	35.61	34.9
	ENSMUST00000105853	Srsf10	10069	38.14	52.48	30.47	34.89
	ENSMUST00000030207	Psip1	30780	40.13	48.74	31.83	34.88
	ENSMUST00000028222	Hspa5	5578	48.89	57.26	44.17	34.88
	ENSMUST00000182898	Anapc16	15727	22.96	39.75	33.9	34.85
	ENSMUST00000108195	Dnajc19	4043	58.4	48.81	61.81	34.84
	ENSMUST00000214176	Scg3	1972	54.98	25.02	13.4	34.8
	ENSMUST00000106677	Prkar1a	20252	44.04	54.09	47.31	34.77
	ENSMUST00000089287	Uba3	21641	46.37	40	30.4	34.77
	ENSMUST00000068952	Wls	96352	61.69	94.13	65.09	34.77
	ENSMUST00000181050	A230020J21Rik	837	55.21	20.49	25.92	34.74
	ENSMUST00000050063	Arf6	1634	29.34	56.39	46.52	34.71
	ENSMUST00000097981	Cdkn2b	4744	36.81	29.7	33.62	34.69
	ENSMUST00000163088	Tmem55b	1912	30.73	14.76	22.36	34.64
	ENSMUST00000020957	Adi1	6945	36.11	23.34	18.9	34.62
	ENSMUST00000082024	Mpp5	91723	29.4	25.91	21.91	34.61
	ENSMUST00000125257	Aktip	10459	43.31	63.42	63.42	34.6
	ENSMUST00000029644	Ppa2	67969	27.2	18.46	20.01	34.59
	ENSMUST00000102844	Rps27a	2015	41.07	72.33	85.78	34.58
	ENSMUST00000040280	Slc25a23	16153	26.46	36.92	46.77	34.57
	ENSMUST00000032824	Psmc4	8395	46.82	56.24	38.03	34.57
	ENSMUST00000042662	Mzt1	11593	47.78	67.1	51.9	34.53
	ENSMUST00000001989	Uba1	20282	32.65	28.33	23.46	34.48
	ENSMUST00000027965	Fam107b	68685	48.63	58.51	30.7	34.45
	ENSMUST00000037127	Eri3	123933	40.46	50.32	29.84	34.42
	ENSMUST00000000608	Gm2a	14915	41.08	41.47	34.59	34.41
	ENSMUST00000123614	Ptgr2	30601	26.86	38.49	43.3	34.38
	ENSMUST00000060805	Fam120a	88799	34.24	37.21	33.86	34.38
	ENSMUST00000028635	Cops2	27538	26.72	31.53	18.88	34.34
	ENSMUST00000137035	St3gal6	55302	27.95	24.26	29.23	34.26
	ENSMUST00000115248	C330007P06Rik	15704	33.21	37.33	37.39	34.25
	ENSMUST00000147148	Smim20	11403	23.84	4.95	24.19	34.23
	ENSMUST00000026985	Cplx2	12569	78.15	84.34	61.55	34.22
	ENSMUST00000084526	Slc31a1	31043	20.62	22.51	24.89	34.21
	ENSMUST00000021428	Snw1	22365	34.86	22.84	31.15	34.19
	ENSMUST00000124396	Hdc	3678	40.75	25.2	14.4	34.16
	ENSMUST00000053063	Hexim1	3495	35.04	33.63	39.56	34.14
	ENSMUST00000073456	Nsa2	8500	40.52	26.61	45.67	34.14
	ENSMUST00000179343	Purb	8319	42.4	21.59	34.05	34.14
	ENSMUST00000223428	AL607105.1	607	10.35	27.88	16.53	34.12
	ENSMUST00000025483	Nars	16893	32.61	42.87	29.23	34.1
	ENSMUST00000032172	Chchd6	212502	38.28	52.01	41.97	34.05
	ENSMUST00000093043	Gas8	17817	42.96	34.51	31.18	34.03
	ENSMUST00000200692	Mapre3	51306	31.73	35.72	13.21	34.02
	ENSMUST00000053855	Ddit4l	4662	30.42	52.79	40.26	33.96
	ENSMUST00000028342	Ssna1	1378	17.94	30.96	43.55	33.94
	ENSMUST00000021554	Actn1	92825	42.2	48.5	32.93	33.9
	ENSMUST00000020500	Appl2	48706	37.52	29.02	27.52	33.89
	ENSMUST00000027036	Lypla1	38917	38.88	48.31	33.94	33.87
	ENSMUST00000182328	Psmd8	6365	81.51	73.68	64.9	33.87
	ENSMUST00000022345	Dnajc9	4273	37.86	26.52	27.35	33.86
	ENSMUST00000030738	Utp11	15441	24.81	12.32	29.22	33.84
	ENSMUST00000121288	Fam167a	29105	23.5	29.56	20.82	33.8
	ENSMUST00000197973	Rpl36a-ps2	321	32.6	67.37	69.48	33.79
	ENSMUST00000032425	Emc3	16779	35.33	46.9	30.34	33.78
	ENSMUST00000022623	Trim35	14394	44.67	36.56	41.84	33.78
	ENSMUST00000116584	Mrpl39	18167	43.34	33.09	36.46	33.76
	ENSMUST00000021049	Psmc5	6967	50.1	34.72	46.61	33.72
	ENSMUST00000034904	Elovl5	67156	28.59	27.38	26.46	33.68
	ENSMUST00000070210	Atad1	39736	46.88	40.11	43.61	33.65
	ENSMUST00000069304	Hnrnph1	8809	63.79	34.75	58.65	33.65
	ENSMUST00000177752	Fkbp2	2721	21.82	23.99	30.14	33.62
	ENSMUST00000109384	Tomm34	17630	21.77	15.16	27.46	33.61
	ENSMUST00000021313	Dcakd	23122	22.33	32.89	10.91	33.57
	ENSMUST00000039961	6820408C15Rik	28744	49.53	43.01	26.75	33.57
	ENSMUST00000021614	Pfkp	67544	54.99	34.37	48.48	33.55
	ENSMUST00000032440	Sec13	12682	55.69	43.09	45.33	33.53
	ENSMUST00000131671	Hnrnpr	29740	26.03	38.15	23.75	33.46
	ENSMUST00000025019	Arhgdig	2168	38.54	45.56	30.26	33.44
	ENSMUST00000078803	Tonsl	3940	50.85	48.87	32.76	33.43
	ENSMUST00000076454	Ubqln1	39498	21.66	31.61	24.25	33.4
	ENSMUST00000024906	Twsg1	28122	44.75	40.67	43.27	33.39
	ENSMUST00000028816	Tmem230	8316	33.17	27.46	28.36	33.38
	ENSMUST00000169133	Mpst	7202	24.31	12.7	0.01	33.36
	ENSMUST00000207136	Gm10297	651	45.01	43.33	27.41	33.33
	ENSMUST00000006128	Rcn1	13029	40.02	51.06	37.3	33.32
	ENSMUST00000068088	Fam19a5	134107	52.02	64.63	61.5	33.32
	ENSMUST00000111336	Sdhc	23439	34.49	27.01	34.02	33.3
	ENSMUST00000036116	Ttc9	33573	22.44	32.04	29.18	33.29
	ENSMUST00000111194	Cd44	90525	38.37	37.72	33.41	33.29
	ENSMUST00000114449	Maea	37788	33.88	35.16	41.19	33.28
	ENSMUST00000011055	Apip	18970	42.17	58.32	57.88	33.27
	ENSMUST00000100770	Ptpn11	60865	46.01	51.81	51.43	33.26
	ENSMUST00000134825	Kcne1l	1543	31.2	53.02	31.8	33.23
	ENSMUST00000046951	Pak1ip1	11993	38.29	35.41	22.67	33.22
	ENSMUST00000117583	Nfu1	18624	40.88	21.41	28.58	33.21
	ENSMUST00000217034	Ddx6	35836	33.42	39.57	31.59	33.2
	ENSMUST00000153275	Parl	4238	38.46	29	33.29	33.19
	ENSMUST00000030769	Psmc2	18505	56.87	57.95	28.11	33.15
	ENSMUST00000034777	Calml4	17818	19.91	22.36	42.26	33.12
	ENSMUST00000155114	Nme5	16404	30.32	37.62	31.09	33.11
	ENSMUST00000064104	Cdc42se2	70220	39.56	32.17	34.88	33.1
	ENSMUST00000061444	Mrps16	2325	42.53	76.42	57.14	33.1
	ENSMUST00000025989	Tm9sf3	53163	37.99	44.08	39.39	33.06
	ENSMUST00000045604	Mrpl41	982	47.2	35.14	47.42	33.04
	ENSMUST00000053872	Cdc42se1	7678	44.77	53.64	42.94	33.03
	ENSMUST00000060100	Ccdc96	3585	29.19	28.33	26.44	33.01
	ENSMUST00000060722	Cxxc5	31870	25.81	41.4	31.92	33
	ENSMUST00000065515	Tfg	27119	44.12	57.53	60.77	32.99
	ENSMUST00000126220	Gm10171	628	28.33	19.46	37.29	32.98
	ENSMUST00000208190	Nap1l4	35524	43.85	16.66	33.07	32.96
	ENSMUST00000150779	Msi1	26100	23.9	34	25.01	32.95
	ENSMUST00000032168	Sec61a1	15327	40.76	58.76	40.19	32.95
	ENSMUST00000090433	Sec14l1	44031	33.61	44.81	33.51	32.94
	ENSMUST00000105811	Ubxn10	6728	24.68	23.28	22.31	32.93
	ENSMUST00000072566	Nme2	5967	29.13	48.5	31.79	32.93
	ENSMUST00000003115	Cdkn1b	5113	25.35	25.91	24.37	32.87
	ENSMUST00000081980	Med9	14000	33.25	33.79	29.04	32.87
	ENSMUST00000107213	Nbr1	29094	7.73	31.02	16.5	32.86
	ENSMUST00000059802	Rpl29	2029	65.95	158.02	93.24	32.86
	ENSMUST00000037115	Med30	17987	44.46	12.95	34.57	32.83
	ENSMUST00000021390	Galc	57166	25.95	41.04	26.19	32.81
	ENSMUST00000021471	Tmx1	14946	44.18	40.71	25.14	32.81
	ENSMUST00000035227	Nicn1	6070	28.5	32.84	30.56	32.8
	ENSMUST00000052172	Cxcr4	4092	39.86	47.58	19.82	32.78
	ENSMUST00000112121	Mlec	15199	39.72	43.11	41.94	32.69
	ENSMUST00000024756	Enpp5	7715	22.69	29.23	24.16	32.65
	ENSMUST00000172572	Scnm1	4476	17.21	13.4	2.5	32.64
	ENSMUST00000123680	Pigyl	1513	24.09	6.76	17.65	32.64
	ENSMUST00000112640	Steap3	38862	26.62	23.89	32.04	32.64
	ENSMUST00000133808	C330006A16Rik	3708	34.28	48.47	35.48	32.57
	ENSMUST00000090006	Itgb1	47547	57.88	64.33	44.14	32.57
	ENSMUST00000060895	Ugp2	49529	21.88	44.32	20.13	32.5
	ENSMUST00000190801	Ipo11	52984	27.55	18.12	13.81	32.49
	ENSMUST00000048914	Mrpl34	789	63.79	54.22	62.46	32.49
	ENSMUST00000021251	Lrrc46	6806	32.12	21.11	16.69	32.48
	ENSMUST00000167204	Dclk1	228791	44.38	23.87	34.39	32.48
	ENSMUST00000097414	Qk	112891	42.7	36.7	29.6	32.45
	ENSMUST00000152644	Zfp367	17083	12.58	22.11	25.12	32.44
	ENSMUST00000118198	Gtf2a2	10317	101.7	90.21	102.07	32.44
	ENSMUST00000016033	Lta4h	31464	28	41.63	35.77	32.41
	ENSMUST00000094499	Kif1c	29827	45.2	59.45	41.85	32.3
	ENSMUST00000185820	Tctn2	28990	41.81	43.69	37.81	32.29
	ENSMUST00000031002	Man2b2	23733	25.77	34.73	30.14	32.28
	ENSMUST00000021536	Atp6v1d	20914	40.49	35.66	42.67	32.27
	ENSMUST00000105507	Ppil6	23848	23.68	37.86	16.71	32.25
	ENSMUST00000222374	Psmc1	5713	3.86	7.39	8.91	32.22
	ENSMUST00000026243	Mgea5	33260	33.64	31.44	30.19	32.19
	ENSMUST00000054289	Rps2	1820	60.44	28.66	75	32.19
	ENSMUST00000034343	Cmtm3	7079	41.78	84.95	39.07	32.17
	ENSMUST00000127638	Stat3	52731	44.34	38.47	39.49	32.17
	ENSMUST00000117095	Pld3	21213	37.61	27.67	26.98	32.13
	ENSMUST00000079724	Hax1	3252	40.02	29.18	22.5	32.12
	ENSMUST00000067230	Sox4	4795	41.76	53.47	33.89	32.08
	ENSMUST00000020969	Cmpk2	10634	30.09	19.69	24.74	32.05
	ENSMUST00000172298	Rab11a	22460	43.57	42.49	47.64	32.05
	ENSMUST00000065504	Anxa7	24873	41.13	32.66	46.95	32.04
	ENSMUST00000032508	Fkbp4	8575	19.83	14.84	20.62	32.03
	ENSMUST00000137589	Pnrc1	44152	15.61	8.74	5.39	32.02
	ENSMUST00000032491	Tnfrsf1a	12762	40.29	55.39	34.65	32.02
	ENSMUST00000155969	Dhrs1	641	55.88	93.04	99.18	32.01
	ENSMUST00000029142	Eif6	7094	42.56	57.81	41.63	31.98
	ENSMUST00000036153	Cops8	10361	33.74	33.68	36.83	31.94
	ENSMUST00000211719	Rbmxl1	3603	23.07	25.75	29.05	31.93
	ENSMUST00000055931	Dusp18	6057	35.93	26.8	24.8	31.93
	ENSMUST00000150727	Ube2e2	320200	72.88	47.49	43.45	31.91
	ENSMUST00000205850	Ccdc189	2957	3.63	14.22	27.91	31.9
	ENSMUST00000105851	Pithd1	11805	29.55	27.1	24.27	31.9
	ENSMUST00000193480	Zbtb18	6112	23.78	48.6	16.12	31.89
	ENSMUST00000001242	D10Jhu81e	7717	34.17	29.27	27.63	31.86
	ENSMUST00000085913	Atp1a2	26356	21.85	14.5	75.75	31.83
	ENSMUST00000085651	Nptn	70587	47.4	51.89	37.17	31.82
	ENSMUST00000121967	Snrpert	279	11.25	47.18	59.95	31.81
	ENSMUST00000082092	Rpl38	3706	16.68	64.53	64.58	31.79
	ENSMUST00000079300	Arhgef26	123878	41.22	24.07	27.47	31.77
	ENSMUST00000089559	Ddrgk1	10700	47.34	39.5	32.43	31.77
[truncated: 10,517 more rows]

## Sheet: cilium.FPKM
	Total annotation(270)										Fmr-i1_FPKM		Ctrl-i_FPKM		Fmr-i1/Ctrl-i		log2(Fmr-i1/Ctrl-i)
	Database		AmiGO 2		gene_id	GeneSymbol	GO class	Ciliary shaft	Basal body	length	Exp.1	Exp.2	Exp.1	Exp.2	Exp.1	Exp.2	Exp.1	Exp.2
	Filter sets	Search	Annotations		ENSMUSG00000000838	Fmr1	ciliary shaft	1		39423	1.07	1.61	6.91	5.78	0.154848	0.278547	-2.69107	-1.84401
		Key words	Cilia		ENSMUSG00000025870	Arl10	axoneme	1		6114	3.48	3.48	2.06	1.94	1.68932	1.79381	0.756443	0.843031
		Organism	Mus musculus		ENSMUST00000027495	Septin2	ciliary transition zone/ciliary membrane	1		31297	76.92	84.31	61.44	55.25	1.25195	1.52597	0.324181	0.609729
		Type	Protein		ENSMUSG00000038564	Ift172	axoneme	1		37831	10.44	9.47	6.05	7.17	1.72562	1.32078	0.787115	0.401391
		Evidence	Experimental evidence in manual asertion		ENSMUSG00000034706	Dnaic2	9+2 motile cilium	1		30478	30.59	28.33	13.98	20.62	2.18813	1.37391	1.1297	0.458286
		GO class	Cilium		ENSMUSG00000022722	Arl6	axoneme	1		26219	46.99	42.63	34.96	30.07	1.34411	1.41769	0.426649	0.503544
					ENSMUST00000205658	B9d2	ciliary transition zone	1		5779	30.5	21.74	10.09	10.9	3.02279	1.9945	1.59588	0.996024
					ENSMUSG00000073471	Rsph3a	axoneme	1		34172	24.86	31.79	18.85	17.57	1.31883	1.80933	0.399262	0.855459
					ENSMUSG00000023004	Tuba1b	axoneme	1		3141	334.45	338.79	245.68	270.44	1.36132	1.25274	0.44501	0.325083
					ENSMUST00000013299	Enkd1	ciliary base		1	4282	13.09	12.98	6.01	6.52	2.17804	1.9908	1.12303	0.993347
					ENSMUST00000093802	Cep162	ciliary transition zone	1		65960	3.36	3.86	2.41	1.92	1.39419	2.01042	0.479428	1.00749
					ENSMUSG00000001105	Ift20	axoneme	1		5047	91.35	76.24	53.21	61.13	1.71678	1.24718	0.779707	0.318668
					ENSMUST00000038720	Ccdc114	outer dynein arm assembly/axoneme	1		20566	17.24	15.29	12.63	9.6	1.365	1.59271	0.448905	0.671482
					ENSMUST00000138595	Crocc2	ciliary rootlet		1	62348	3.96	3.16	2.19	0.97	1.80822	3.25773	0.85457	1.70387
					ENSMUST00000005606	Prkaca	ciliary base		1	23451	47.82	49.16	36.26	39	1.31881	1.26051	0.399235	0.334011
					ENSMUSG00000007867	Ift43	axoneme	1		79873	112.51	103.59	74.46	79.2	1.51101	1.30795	0.595516	0.387312
					ENSMUSG00000023966	Rsph9	axoneme	1		14946	137.59	149.9	83.12	106.17	1.65532	1.41189	0.727108	0.497624
					ENSMUSG00000062380	Tubb3	axoneme	1		10592	3.92	5.03	11.47	8.45	0.341761	0.595266	-1.54894	-0.748393
					ENSMUST00000057330	Kif3a	intracellular transport/axoneme	1		33727	24.83	23.41	11.44	13.84	2.17045	1.69147	1.118	0.758281
					ENSMUST00000084952	Kif9	axoneme	1		48186	18.99	22.31	11.36	17.04	1.67165	1.30927	0.741277	0.388765
					ENSMUSG00000028576	Ift74	axoneme	1		78739	66.36	61.06	52.65	55.32	1.2604	1.10376	0.33388	0.142426
					ENSMUSG00000024169	Ift140	axoneme	1		83097	6.16	8.77	2.49	5.51	2.4739	1.59165	1.30678	0.670525
					ENSMUSG00000021879	Dnah12	axonemal dynein complex	1		60403	1.02	1.38	2.45	1.69	0.416327	0.816568	-1.26421	-0.292355
					ENSMUST00000026014	Efhc2	axoneme	1		187320	5.33	4.42	3.49	2.32	1.52722	1.90517	0.610908	0.929922
					ENSMUST00000065359	Fank1	ciliary basal body		1	104672	31.2	32.39	25.62	25.24	1.2178	1.28328	0.284276	0.359837
					ENSMUST00000029971	Cfap206	axoneme	1		41648	37.21	26.08	22.44	23.3	1.6582	1.11931	0.729618	0.162614
					ENSMUST00000081393	Nphp4	ciliary transition zone	1		85042	5.62	4.73	0	2	#DIV/0!	2.365	#DIV/0!	1.24184
					ENSMUST00000021356	Dnaaf2	outer dynein arm assembly	1		9343	8.97	12.5	8.29	5.93	1.08203	2.10793	0.113736	1.07582
					ENSMUST00000112138	Dync1i2	outer dynein arm	1		51534	28.62	30.92	40.1	28	0.713716	1.10429	-0.486579	0.143113
					ENSMUST00000027785	Sdccag8	ciliary basal body		1	205778	13	12.84	9.37	6.82	1.38741	1.8827	0.472391	0.912802
					ENSMUST00000000619	Clcn4	ciliary basal body		1	17225	16.36	24.98	13.84	19.5	1.18208	1.28103	0.241329	0.357299
					ENSMUST00000049501	Ofd1	ciliary basal body		1	50672	3.76	4.65	1.5	1.55	2.50667	3	1.32577	1.58496
					ENSMUST00000113756	Odf2	ciliary transition fiber		1	41951	11.3	11.26	5.76	7.68	1.96181	1.46615	0.972182	0.552029
					ENSMUST00000051145	Wdr47	axonemal central apparatus	1		54441	12.17	13.07	7.4	9.36	1.64459	1.39637	0.717732	0.481679
					ENSMUST00000033642	Dcx	axoneme	1		77470	0.91	0.61	1.64	0.98	0.554878	0.622449	-0.849757	-0.683973
					ENSMUST00000101448	Drc1	axonemal dynein complex/motile cilium	1		85308	35.58	31.58	21.66	29.93	1.64266	1.05513	0.716033	0.0774189
					ENSMUSG00000045136	Tubb2b	axoneme	1		3607	320.96	307.39	340.09	360.09	0.94375	0.853648	-0.0835231	-0.228287
					ENSMUST00000031810	Cep41	ciliary basal body		1	40293	12.75	10.64	10.67	8.01	1.19494	1.32834	0.256937	0.409624
					ENSMUST00000075845	Arhgap35	ciliary basal body		1	121275	11.1	11.72	8.9	9.49	1.24719	1.23498	0.318682	0.304493
					ENSMUST00000028342	Ssna1	ciliary basal body		1	1378	17.94	30.96	43.55	33.94	0.41194	0.912198	-1.27949	-0.132581
					ENSMUST00000166007	Dlg5	ciliary basal body		1	12236	6.74	10.45	10.66	1.28	0.63227	8.16406	-0.661387	3.02929
					ENSMUSG00000035759	Bbs10	axoneme	1		3049	2.67	4.11	2.44	2.52	1.09426	1.63095	0.129959	0.705715
					ENSMUST00000216284	Cep164	ciliary transition fiber		1	36299	3.51	3.39	2.08	0.66	1.6875	5.13636	0.754888	2.36075
					ENSMUST00000020163	Nedd1	ciliary basal body		1	37675	7.11	8.78	7.26	5.44	0.979339	1.61397	-0.03012	0.690614
					ENSMUST00000001562	Tulp3	axoneme	1		34691	56.7	50.72	38.34	51.15	1.47887	0.991593	0.564498	-0.0121795
					ENSMUST00000023064	Cby1	ciliary basal body		1	8434	98.2	90.75	83.71	68.74	1.1731	1.32019	0.230323	0.400748
					ENSMUST00000094441	Tchp	ciliary transition fiber		1	14568	11.92	9.73	4.64	8.21	2.56897	1.18514	1.36119	0.245058
					ENSMUSG00000025035	Arl3	axoneme/ciliary transition zone	1		41977	170.61	187.6	156.01	164.36	1.09358	1.1414	0.129064	0.190801
					ENSMUST00000042575	Topors	ciliary basal body		1	10250	16.01	15.36	13.01	11.51	1.23059	1.33449	0.299352	0.41629
					ENSMUST00000110089	Mkks	ciliary basal body		1	17610	7.19	6.27	5.64	6.22	1.27482	1.00804	0.350297	0.0115509
					ENSMUST00000060797	Casc1	axonemal dynein complex	1		36137	6.15	6.48	4.32	0	1.42361	#DIV/0!	0.509555	#DIV/0!
					ENSMUST00000030951	Ttll10	axoneme	1		1154	0	0	1.46	1.38	0	0	#NUM!	#NUM!
					ENSMUST00000111113	Wdr35	axoneme	1		54800	45.92	42.93	21.08	41.97	2.17837	1.02287	1.12325	0.0326277
					ENSMUST00000106349	Septin9	axoneme	1		29980	35.66	36.58	29.24	30.15	1.21956	1.21327	0.286363	0.278897
					ENSMUSG00000024033	Rsph1	axoneme	1		22338	320.09	264.97	230.88	276.19	1.38639	0.959376	0.471334	-0.0598321
					ENSMUST00000164539	Spag17	axonemal central apparatus	1		257906	1.41	2.03	1.34	1.19	1.05224	1.70588	0.0734622	0.770518
					ENSMUSG00000072235	Tuba1a	axoneme	1		3711	875.64	1016.24	1105.66	1123.23	0.791961	0.904748	-0.336498	-0.144412
					ENSMUST00000032457	Atg7	axoneme	1		217518	17.02	32.04	21.14	12.32	0.805109	2.60065	-0.312744	1.37887
					ENSMUST00000108503	Tekt1	axoneme	1		17152	59.93	61.25	44.7	61.41	1.34072	0.997395	0.423004	-0.00376376
					ENSMUST00000025101	Dync2li1	axoneme	1		29063	100.39	102.27	69.91	102.79	1.43599	0.994941	0.522045	-0.00731691
					ENSMUSG00000049866	Arl4c	axoneme	1		3997	11.52	22.82	9.76	10.61	1.18033	2.1508	0.239188	1.10487
					ENSMUST00000110510	Gli3	ciliary tip/axoneme	1		266047	6.02	9.32	6.04	5.67	0.996689	1.64374	-0.00478506	0.716981
					ENSMUSG00000007987	Ift22	axoneme	1		7255	37.81	39.05	22.88	36.53	1.65253	1.06898	0.724681	0.0962408
					ENSMUST00000038196	Mks1	ciliary transition zone	1		10589	2.6	2.63	2.58	1.97	1.00775	1.33503	0.0111406	0.416867
					ENSMUST00000147839	Iqce	ciliary membrane	1		2737	3.61	4.6	10	6.99	0.361	0.658083	-1.46993	-0.603659
					ENSMUST00000185820	Tctn2	ciliary transition zone	1		28990	41.81	43.69	37.81	32.29	1.10579	1.35305	0.14508	0.436216
					ENSMUST00000102581	Kctd10	MKS complex/ciliary transition zone	1		16942	106.11	98.38	95.17	51.14	1.11495	1.92374	0.156982	0.943913
					ENSMUSG00000024944	Arl2	axoneme	1		7024	29.13	20.61	16.57	12.93	1.758	1.59397	0.813932	0.672622
					ENSMUST00000093043	Gas8	ciliary basal body		1	17817	42.96	34.51	31.18	34.03	1.37781	1.01411	0.462373	0.0202073
					ENSMUST00000085314	Nin	ciliary transition fiber		1	91420	5.37	5.31	5.19	2.19	1.03468	2.42466	0.0491875	1.27778
					ENSMUST00000145132	Ttll4	ciliary basal body		1	11760	4.5	3.53	1.54	3.63	2.92208	0.972452	1.54699	-0.0403014
					ENSMUSG00000016637	Ift27	axoneme	1		14644	44.47	52.03	55.1	56.52	0.807078	0.920559	-0.30922	-0.119418
					ENSMUST00000110357	Nphp1	ciliary transition zone	1		48162	30.4	56.36	34.51	25.64	0.880904	2.19813	-0.182943	1.13628
					ENSMUST00000162554	Ttc26	ciliary shaft	1		46179	10.22	9.39	6.38	10.33	1.60188	0.909003	0.679767	-0.137643
					ENSMUST00000075980	Tmem107	ciliary transition zone	1		2225	184.14	161.77	140.1	120.88	1.31435	1.33827	0.394346	0.420369
					ENSMUSG00000037325	Bbs7	axoneme	1		40336	22.2	21	15.77	22.75	1.40774	0.923077	0.493377	-0.115477
					ENSMUSG00000002031	Ift46	axoneme	1		14519	42.33	46.57	35.68	45.19	1.18638	1.03054	0.246565	0.0433973
					ENSMUST00000043680	Tubg1	ciliary basal body		1	6482	20.33	12	6.19	9.85	3.28433	1.21827	1.7156	0.284839
					ENSMUST00000110224	Ttll5	ciliary basal body		1	228782	1.09	1.2	3.35	2.15	0.325373	0.55814	-1.61983	-0.841302
					ENSMUSG00000056752	Dnah9	outer dynein arm	1		173793	5.63	9.39	5.39	5.16	1.04453	1.81977	0.0628496	0.863754
					ENSMUST00000042988	Atg14	axoneme	1		27541	3.64	3	7.11	2.86	0.511955	1.04895	-0.965911	0.0689474
					ENSMUSG00000029469	Ift81	axoneme	1		64315	30.03	23.27	21.08	26.83	1.42457	0.867313	0.51053	-0.205376
					ENSMUST00000027877	Kifap3	axoneme	1		137527	20.36	29.69	22.33	17.27	0.911778	1.71917	-0.133246	0.781709
					ENSMUST00000097959	Efcab7	ciliary membrane	1		81217	1.94	1.1	1.3	2.88	1.49231	0.381944	0.577545	-1.38857
					ENSMUST00000094156	Fam183b	ciliary basal body		1	9164	68.3	86.24	104.24	113.05	0.655219	0.762848	-0.609952	-0.390532
					ENSMUST00000027867	Ccdc181	axoneme	1		12263	22.48	23.64	25.12	10.85	0.894904	2.1788	-0.160194	1.12353
					ENSMUST00000047704	Cep78	ciliary basal body		1	29216	7.8	2.95	3.06	2.71	2.54902	1.08856	1.34994	0.122422
					ENSMUST00000038447	Efhc1	axoneme	1		39154	38.53	43.82	32.22	40.44	1.19584	1.08358	0.258026	0.115806
					ENSMUST00000151641	Ttll9	axoneme	1		9867	0	0	3.47	0.73	0	0	#NUM!	#NUM!
					ENSMUST00000165123	Csnk1a1	ciliary basal body		1	34788	125.38	119.64	99.7	126.42	1.25757	0.946369	0.330642	-0.0795249
					ENSMUSG00000022262	Dnah5	outer dynein arm	1		268294	2.81	4.33	2.43	3.53	1.15638	1.22663	0.209614	0.294699
					ENSMUST00000059582	Tmem216	ciliary transition zone	1		5260	33.72	43.11	39.07	25.48	0.863066	1.69192	-0.212457	0.758657
					ENSMUST00000052521	Gas2l2	ciliary basal body		1	7554	0.01	5.04	4.7	7.93	0.00212766	0.635561	-8.87652	-0.653897
					ENSMUST00000091186	Intu	axoneme	1		164008	10.13	6.46	6.98	8.07	1.45129	0.800496	0.537335	-0.321035
					ENSMUST00000030029	Invs	ciliary inversin compartment	1		152153	2.04	2.5	1.84	2.45	1.1087	1.02041	0.148863	0.0291463
					ENSMUSG00000022911	Arl13b	ciliary membrane	1		53356	14.83	17.32	11.48	16.77	1.29181	1.0328	0.369396	0.0465562
					ENSMUST00000113711	Wdr34	intraciliary retrograde transport	1		17336	44.42	48.73	35.04	42.4	1.26769	1.14929	0.342207	0.200746
					ENSMUST00000021091	Pafah1b1	motile cilium	1		50722	32.91	42.69	28.96	30.88	1.1364	1.38245	0.184464	0.467225
					ENSMUSG00000047446	Arl4a	axoneme	1		2204	38.92	31.76	38.43	26.85	1.01275	1.18287	0.0182787	0.242289
					ENSMUST00000062483	Gli2	ciliary tip	1		219488	0.95	0.99	0.34	0.89	2.79412	1.11236	1.48239	0.153623
					ENSMUSG00000025235	Bbs4	axoneme	1		31519	17.46	13.82	13.73	16.06	1.27167	0.860523	0.346722	-0.216714
					ENSMUST00000041806	Psen1	ciliary rootlet		1	46944	11.24	15.03	9.15	14.66	1.22842	1.02524	0.296798	0.0359599
					ENSMUST00000050480	Ccdc66	axoneme	1		26049	11.04	8.64	6.83	6.71	1.6164	1.28763	0.692783	0.364719
					ENSMUST00000160285	Wdr63	inner dynein arm	1		67605	20.2	15.97	11.05	21.94	1.82805	0.727894	0.870309	-0.458199
					ENSMUST00000039349	Wdr60	intraciliary transport	1		55972	12.49	14.28	13.49	9.52	0.925871	1.5	-0.111117	0.584963
					ENSMUST00000071972	Cfap57	inner dynein arms	1		66227	5.99	5.15	3.77	6.68	1.58886	0.770958	0.667991	-0.375276
					ENSMUST00000065302	Cenpj	ciliary basal body		1	45086	2.64	2.59	1.28	2.71	2.0625	0.95572	1.04439	-0.0653408
					ENSMUST00000048150	Cc2d2a	ciliary transition zone	1		78627	4.24	4.58	3.89	5.29	1.08997	0.865784	0.124294	-0.20792
					ENSMUST00000113940	Spag16	axoneme	1		99251	1.76	2.83	0.85	3.31	2.07059	0.854985	1.05004	-0.226029
					ENSMUSG00000096141	Dnah7a	inner dynein arms	1		8755	1.43	3.85	7.62	1.35	0.187664	2.85185	-2.41378	1.5119
					ENSMUST00000047783	Rpgrip1l	ciliary transition zone	1		96233	6.72	6.44	3.98	7.46	1.68844	0.863271	0.755693	-0.212115
					ENSMUSG00000052273	Dnah3	axonemal dynein	1		172507	0.04	1.13	0.04	0.15	1	7.53333	0	2.91329
					ENSMUST00000016897	Ttll1	ciliary basal body		1	27122	16.28	8.23	9.76	13.9	1.66803	0.592086	0.738148	-0.756121
					ENSMUST00000033372	Rp2	ciliary basal body		1	36373	18.33	16.45	16.41	19.07	1.117	0.862611	0.159632	-0.213217
					ENSMUST00000044926	Ccdc151	ciliary tip	1		12764	17.2	13.48	11.74	16.92	1.46508	0.79669	0.550976	-0.327909
					ENSMUST00000064234	Ezr	ciliary basal body		1	44744	248.41	188.12	216.05	217.55	1.14978	0.864721	0.201358	-0.209694
					ENSMUST00000148350	Fbf1	ciliary transition fiber		1	4838	1.55	8.37	6.62	20.48	0.234139	0.408691	-2.09456	-1.29092
					ENSMUST00000102515	Prkacb	ciliary base		1	83387	31.24	21.85	24.36	16.88	1.28243	1.29443	0.35888	0.372318
					ENSMUST00000123952	Cfap74	axoneme	1		12735	1.11	1.28	4.93	0.87	0.225152	1.47126	-2.15103	0.557057
					ENSMUST00000025002	Tekt4	axoneme	1		5005	12.98	10.43	8.73	7.72	1.48683	1.35104	0.572237	0.434066
					ENSMUST00000084941	Klc1	ciliary rootlet		1	47927	24.07	27.75	27.5	23.69	0.875273	1.17138	-0.192195	0.22821
					ENSMUST00000167258	Ttll6	ciliary basal body		1	31666	1.82	2.41	1.04	2.15	1.75	1.12093	0.807355	0.164696
					ENSMUST00000003642	Klc4	ciliary rootlet		1	14514	0.45	5.26	4.8	1.27	0.09375	4.14173	-3.41504	2.05023
					ENSMUSG00000023806	Rsph3b	axoneme	1		43641	23.99	18.06	23.49	14.66	1.02129	1.23192	0.0303864	0.300913
					ENSMUSG00000035919	Bbs9	axoneme	1		412566	6.95	3.13	2.65	6.8	2.62264	0.460294	1.39102	-1.11937
					ENSMUST00000028102	Kif5c	ciliary rootlet		1	155481	6.26	16.05	6.34	1.87	0.987382	8.58289	-0.0183202	3.10146
					ENSMUST00000096987	Septin5	axoneme	1		8128	3.94	5.75	5.69	5.1	0.692443	1.12745	-0.530233	0.173065
					ENSMUST00000093100	Dnaaf1	axoneme assembly	1		23220	9.27	11.32	11.03	6.95	0.840435	1.62878	-0.250792	0.703789
					ENSMUSG00000036752	Tubb4b	axoneme	1		2543	544.9	467.21	443.13	560.96	1.22966	0.832876	0.298261	-0.263827
					ENSMUST00000020568	Wdpcp	distal end of the ciliary transition zone within the axonemal lumen	1		326755	9.98	14.62	10.2	12.78	0.978431	1.14397	-0.0314574	0.194055
					ENSMUST00000050686	Tmem67	ciliary transition zone	1		48603	21.8	21.77	19.59	16.9	1.11281	1.28817	0.154211	0.365318
					ENSMUST00000138340	Kif19a	axonemal microtubule depolymerization	1		2837	9.77	4.83	4.34	7.18	2.25115	0.672702	1.17066	-0.571961
					ENSMUST00000060100	Ccdc96	axoneme	1		3585	29.19	28.33	26.44	33.01	1.10401	0.858225	0.142752	-0.220573
					ENSMUST00000094844	Cfap65	axoneme	1		33529	4.92	5.36	4.47	5.85	1.10067	0.916239	0.138383	-0.126204
					ENSMUST00000084519	Wdr11	axoneme	1		43876	5.5	7.74	5.33	4.07	1.03189	1.90172	0.0452961	0.927305
					ENSMUST00000077407	Dctn1	ciliary basal body		1	34197	10.17	22.83	13.19	9.82	0.771039	2.32485	-0.375125	1.21714
					ENSMUST00000173867	Cct4	cilium	1		13262	48.8	36.01	54.2	63.94	0.900369	0.563184	-0.151412	-0.828321
					ENSMUST00000130711	Psen2	ciliary basal body		1	3062	2.47	5.14	9.06	2.28	0.272627	2.25439	-1.875	1.17273
					ENSMUST00000099994	Ttc30a1	intraciliary transport/axonemal microtubule	1		3721	9	4.3	6.59	5.3	1.36571	0.811321	0.449647	-0.301656
					ENSMUST00000058714	Cd24a	ciliary membrane	1		5097	788.04	871.06	659.2	1005.93	1.19545	0.865925	0.257553	-0.207686
					ENSMUSG00000022420	Dnal4	axoneme	1		13012	39.18	33.16	29.61	35.58	1.3232	0.931984	0.404033	-0.101623
					ENSMUST00000151632	Saxo2	axonemal microtubule	1		6388	11.36	8.68	8.12	19.47	1.39901	0.445814	0.484411	-1.16549
					ENSMUST00000161832	Cfap43	9+2 motile cilium	1		25975	7.77	6.32	4.74	7.21	1.63924	0.87656	0.713028	-0.190075
					ENSMUST00000154516	Dnajb13	axoneme	1		11716	15.97	21.61	25.93	35.82	0.615889	0.603294	-0.699258	-0.729066
					ENSMUST00000062206	Tctex1d4	axoneme	1		1926	17.28	18.29	13.15	7.48	1.31407	2.44519	0.39404	1.28994
					ENSMUST00000014220	Tctex1d2	axoneme	1		9398	89.85	48.04	42.62	43.54	2.10817	1.10335	1.07599	0.141895
					ENSMUST00000147988	Cfap44	axoneme	1		10133	16.37	17.26	14.59	10.27	1.122	1.68062	0.166074	0.748996
					ENSMUST00000066308	Cfap58	motile cilium	1		97668	2.5	1.12	0.33	2.65	7.57576	0.422642	2.92139	-1.24249
					ENSMUST00000020212	Cep83	cilium assembly	1		102200	22.5	30.49	22.26	21.17	1.01078	1.44025	0.0154714	0.526315
					ENSMUST00000001812	Smo	ciliary membrane	1		25672	27.82	46.2	35.02	25.03	0.794403	1.84579	-0.332057	0.884235
					ENSMUST00000045218	Pcm1	ciliary basal body		1	92572	13.16	15.86	15.29	10.84	0.860693	1.4631	-0.216429	0.549028
					ENSMUST00000034791	Lca5	axoneme/intraciliary transport	1		47609	4.53	5.36	3.67	4.13	1.23433	1.29782	0.303731	0.376091
					ENSMUST00000039286	Atg5	axoneme	1		95934	14.68	9.02	11.38	8.8	1.28998	1.025	0.367351	0.0356239
					ENSMUST00000162854	Kif6	axoneme	1		294676	4.27	3.54	1.97	3.42	2.16751	1.03509	1.11604	0.049753
					ENSMUST00000106868	Wdr78	axonemal dynein complex	1		76487	30.17	30.54	23.84	38.16	1.26552	0.800314	0.33973	-0.321361
					ENSMUST00000036497	Prkar2b	ciliary base		1	102821	7.12	9.74	4.62	6.42	1.54113	1.51713	0.623984	0.601348
					ENSMUST00000085109	Ttc8	ciliary basal body		1	62659	30.1	28.48	29.45	25.08	1.02207	1.13557	0.0314959	0.183412
					ENSMUST00000041569	Ccdc113	axoneme	1		24806	42.25	59.86	32.9	65.08	1.28419	0.919791	0.360864	-0.120622
					ENSMUST00000193683	Nme7	ciliary basal body/ciliary receptor clustering involved in smoothened signaling pathway		1	129629	32.69	37.35	32.24	43.83	1.01396	0.852156	0.0199976	-0.23081
					ENSMUSG00000030323	Ift122	axoneme	1		27585	5.37	12.83	1.37	4.88	3.91971	2.6291	1.97075	1.39457
					ENSMUST00000001780	Akt1	ciliary basal body		1	20456	29.51	32.16	24.46	16.92	1.20646	1.90071	0.27078	0.926538
					ENSMUST00000128203	Rab8a	ciliary basal body		1	14699	4.76	19.29	11.28	14.63	0.421986	1.31852	-1.24473	0.398923
					ENSMUST00000003444	Ccdc65	axonemal dynein complex/motile cilium	1		15120	37.1	26.87	28.91	34.96	1.28329	0.768593	0.359851	-0.379709
					ENSMUST00000037397	Cep126	ciliary base		1	57834	7.67	7.85	8.03	14.48	0.955168	0.542127	-0.0661734	-0.883297
					ENSMUST00000115168	Cep19	ciliary basal body		1	8270	40.21	32.29	33.75	41.9	1.19141	0.770644	0.252667	-0.375863
					ENSMUST00000048417	Dync2h1	axoneme	1		248544	1.95	3.3	2.71	2.89	0.719557	1.14187	-0.474819	0.191397
					ENSMUST00000021287	Cfap52	ciliary basal body		1	40835	41.43	44.3	42.09	49.77	0.984319	0.890094	-0.0228017	-0.16797
					ENSMUST00000171929	Cenpf	ciliary transition fiber/axoneme	1		47481	3.01	3.72	2.5	1.41	1.204	2.6383	0.267835	1.39961
					ENSMUST00000102813	Cfap157	ciliary basal body		1	7048	6.05	7.07	3.22	7.41	1.87888	0.954116	0.909874	-0.0677633
					ENSMUST00000105525	Ahi1	ciliary transition zone	1		127883	4.94	4.22	4.94	9.76	1	0.432377	0	-1.20964
					ENSMUST00000147629	Akap9	ciliary basal body		1	5147	7.3	8.64	0.24	4.6	30.4167	1.87826	4.92679	0.909397
					ENSMUST00000034452	Ccsap	ciliary transition zone	1		18700	1.31	0.39	0.47	2.89	2.78723	0.134948	1.47883	-2.88952
					ENSMUST00000034429	Tmem231	ciliary transition zone	1		21871	13.11	19.85	12.17	20.49	1.07724	0.968765	0.107339	-0.045781
					ENSMUST00000031005	Evc	ciliary membrane	1		37724	3.06	2.14	1.89	3.71	1.61905	0.576819	0.695145	-0.793808
					ENSMUST00000056365	Evc2	ciliary membrane	1		86557	1.79	5.52	2.73	3.34	0.655678	1.65269	-0.608941	0.72482
					ENSMUST00000085894	Cfap45	axoneme	1		24827	37.66	45.83	37.41	48.22	1.00668	0.950436	0.00960903	-0.0733394
					ENSMUSG00000052861	Dnah6	axoneme	1		204043	3.93	6.31	3.74	6.3	1.0508	1.00159	0.071491	0.00228818
					ENSMUST00000121964	Wdr66	axoneme	1		75383	38.08	59	35.49	29.33	1.07298	2.01159	0.101621	1.00834
					ENSMUSG00000057594	Arl16	axoneme	1		2742	5.18	3.3	1.52	1.18	3.40789	2.79661	1.76888	1.48368
					ENSMUST00000023828	Rttn	ciliary basal body		1	159224	1.3	2.33	1.23	0.68	1.05691	3.42647	0.0798533	1.77672
					ENSMUST00000051777	C2cd3	ciliary basal body		1	97918	8.9	5.62	3.77	9.55	2.36074	0.588482	1.23924	-0.764931
					ENSMUST00000127508	Cfap100	ciliary basal body		1	7289	0.02	31.57	2.81	4.25	0.00711744	7.42824	-7.13443	2.89302
					ENSMUST00000004055	Dzip1	ciliary transition fiber		1	49207	9.51	21.49	15.9	13.33	0.598113	1.61215	-0.74151	0.688989
					ENSMUSG00000101337	Dnah7c	axoneme	1		381885	0.6	0.39	0.55	0.61	1.09091	0.639344	0.125531	-0.645335
					ENSMUSG00000042523	Dnal1	axoneme	1		29152	33.14	32.34	28.03	38.74	1.1823	0.834796	0.241602	-0.260504
					ENSMUSG00000027778	Ift80	axoneme	1		102013	7.63	25.81	25.14	16.13	0.3035	1.60012	-1.72023	0.678184
					ENSMUST00000064107	Tbc1d30	intracellular protein transport	1		47370	1.47	0.65	0.39	1.56	3.76923	0.416667	1.91427	-1.26303
					ENSMUSG00000058672	Tubb2a	axoneme	1		3734	325.02	252.3	288.83	293.39	1.1253	0.859948	0.170308	-0.217679
					ENSMUST00000203653	Wdr19	ciliary receptor clustering involved in smoothened signaling pathway	1		60711	5.18	6.23	5.44	5.05	0.952206	1.23366	-0.0706546	0.302949
					ENSMUSG00000075569	Rsph10b	axoneme	1		26028	9.79	15.1	9.76	21.96	1.00307	0.687614	0.00442771	-0.54033
					ENSMUST00000049395	Ttc29	axoneme	1		180985	6.28	1.61	1.93	7.66	3.25389	0.210183	1.70216	-2.25028
					ENSMUSG00000026202	Tuba4a	axoneme	1		2809	8.08	1.71	3.48	1.86	2.32184	0.919355	1.21527	-0.121306
					ENSMUSG00000041144	Dnah7b	axoneme	1		16921	3.35	7.81	3.64	2.32	0.92033	3.36638	-0.119777	1.7512
					ENSMUSG00000061322	Dnaic1	9+2 motile cilium	1		68384	5.55	8.34	4.65	14.34	1.19355	0.58159	0.255257	-0.781926
					ENSMUST00000126652	Ccdc40	axoneme	1		6310	26.37	15.76	10.61	23.29	2.48539	0.676685	1.31347	-0.563443
					ENSMUST00000034746	Mns1	axoneme	1		23491	20.99	15.32	20.2	27.4	1.03911	0.559124	0.0553469	-0.83876
					ENSMUST00000099996	Ttc30b	axonemal microtubule/intraciliary transport	1		2737	57.74	55.31	48.48	72.78	1.19101	0.759962	0.252181	-0.396002
					ENSMUST00000208732	Fam161a	ciliary basal body		1	9843	2.11	5.62	6.68	2.49	0.315868	2.25703	-1.66261	1.17442
					ENSMUST00000081275	Armc4	axoneme	1		209669	5.12	1.89	2.57	9.08	1.99222	0.20815	0.994375	-2.26431
					ENSMUST00000048309	Camsap2	ciliary basal body		1	77982	2.84	5.86	5.78	8.16	0.491349	0.718137	-1.02518	-0.477668
					ENSMUST00000110218	Spef1	ciliary tip/axonemal central apparatus	1		4886	17.31	21.69	14.63	26.93	1.18319	0.805421	0.242676	-0.312184
					ENSMUST00000135973	Armc9	ciliary tip	1		105044	2.04	0.36	2.87	4.22	0.710801	0.0853081	-0.492482	-3.55117
					ENSMUST00000165594	Septin7	axoneme	1		56116	61.96	89.19	71.29	65.57	0.869126	1.36023	-0.202363	0.443846
					ENSMUST00000070565	Mok	ciliary base		1	33142	14.74	10.17	3	22.79	4.91333	0.446248	2.2967	-1.16408
					ENSMUST00000219643	Cep290	ciliary transition zone	1		28957	4.99	6.81	2.43	4.74	2.0535	1.43671	1.03808	0.522768
					ENSMUST00000091268	Camsap1	ciliary basal body		1	56445	1.2	1.27	0.85	0.24	1.41176	5.29167	0.4975	2.40372
					ENSMUST00000031347	Rilpl2	ciliary basal body		1	15102	27.84	23.66	28.86	20.56	0.964657	1.15078	-0.0519121	0.20261
					ENSMUSG00000039552	Rsph4a	axoneme	1		10911	34.69	43.46	37.27	37.35	0.930775	1.16359	-0.103495	0.21858
					ENSMUST00000035100	Ttc21a	axoneme/intraciliary retrograde transport	1		30188	12.09	8.77	5.36	19.1	2.2556	0.459162	1.17351	-1.12292
					ENSMUST00000086831	Pkd2	ciliary membrane	1		46370	10.63	17.12	15.38	16.63	0.691157	1.02946	-0.532914	0.0418945
					ENSMUSG00000043091	Tuba1c	axoneme	1		8215	15.35	15.7	14.1	22.95	1.08865	0.684096	0.122543	-0.54773
					ENSMUST00000092684	Ttc25	axoneme	1		26357	15.95	17.53	16.43	23.34	0.970785	0.751071	-0.0427761	-0.412979
					ENSMUST00000062153	Rilpl1	ciliary basal body		1	38312	8.14	13.95	14.17	8.17	0.574453	1.70747	-0.799739	0.771857
					ENSMUST00000102729	Eps15	ciliary membrane	1		107550	14.92	18.84	19.28	18.9	0.773859	0.996825	-0.369858	-0.00458727
					ENSMUSG00000006464	Bbs1	axoneme	1		19730	9.38	8.59	9.99	12.19	0.938939	0.704676	-0.0908968	-0.504968
					ENSMUST00000177908	Cfap73	inner dynein arm assembly	1		5901	3.41	2.04	0	6.42	#DIV/0!	0.317757	#DIV/0!	-1.654
					ENSMUST00000027992	Enkur	9+2 motile cilium	1		24635	172	236.81	168.39	188.92	1.02144	1.25349	0.0306021	0.325955
					ENSMUST00000028536	Arl14	intracellular protein transport	1		11898	17.56	18.38	12.7	15.47	1.38268	1.18811	0.467464	0.248664
					ENSMUST00000102657	B9d1	ciliary transition zone	1		7788	69.54	86.32	76.29	73.63	0.911522	1.17235	-0.133651	0.229401
					ENSMUST00000102718	Ttc21b	intraciliary retrograde transport	1		72291	2.58	1.47	1.5	2.21	1.72	0.665158	0.782409	-0.58823
					ENSMUSG00000017858	Ift52	axoneme	1		28788	19.81	21.96	22	23.46	0.900455	0.936061	-0.151275	-0.095325
					ENSMUST00000122846	Crocc	ciliary rootlet		1	5488	7.37	9.31	12.13	5.13	0.607585	1.81481	-0.718843	0.859822
					ENSMUST00000128649	Tmem80	ciliary transition zone	1		5168	12.22	13.67	9.19	2.95	1.32971	4.6339	0.411108	2.21223
					ENSMUST00000106227	Cep131	ciliary transition zone	1		22398	0.08	1.26	4.56	5.41	0.0175439	0.232902	-5.83289	-2.1022
					ENSMUSG00000019027	Dnah1	axoneme	1		63522	1.79	2.78	2.86	2.45	0.625874	1.13469	-0.676056	0.182303
					ENSMUSG00000062591	Tubb4a	axoneme	1		7717	1.41	2.11	3.5	2.21	0.402857	0.954751	-1.31166	-0.0668034
					ENSMUST00000081828	Bbof1	axoneme	1		24710	15.31	6.29	10.2	9.47	1.50098	0.664203	0.585905	-0.590304
					ENSMUST00000025083	Kif5b	ciliary rootlet		1	40522	29.84	32.58	34.57	22.89	0.863176	1.42333	-0.212273	0.509269
					ENSMUST00000138112	Ccdc170	ciliary basal body		1	79730	21.87	8.98	9.99	21.19	2.18919	0.423785	1.1304	-1.2386
					ENSMUST00000135252	Cfap69	cilium	1		70587	7.55	2.75	7.91	9.24	0.954488	0.297619	-0.0672011	-1.74846
					ENSMUST00000029222	Ccdc39	9+2 motile cilium	1		31940	28.04	37.37	27.25	41.52	1.02899	0.900048	0.0412301	-0.151926
					ENSMUST00000091609	Cltb	ciliary membrane	1		18944	57.12	67.96	69.38	60.45	0.823292	1.12423	-0.280524	0.168944
					ENSMUST00000040881	Cluap1	ciliary tip	1		32323	21.18	23.77	20.69	26.89	1.02368	0.883972	0.0337689	-0.177928
					ENSMUSG00000040040	Ift88	axoneme	1		93875	11.18	7.92	5.86	15.65	1.90785	0.50607	0.931948	-0.98259
					ENSMUST00000079414	Cep89	ciliary transition fiber		1	41635	4.87	4.82	3.49	6.11	1.39542	0.788871	0.480695	-0.342139
					ENSMUST00000106153	Ssx2ip	ciliary basal body		1	35503	18.86	8.28	8.08	19.66	2.33416	0.42116	1.2229	-1.24756
					ENSMUST00000205870	Gpi1	ciliary membrane	1		5693	39.63	49.09	40.44	22.44	0.97997	2.18761	-0.02919	1.12936
					ENSMUST00000114895	Cfap53	axoneme	1		76897	11.64	16.44	11.23	16.71	1.03651	0.983842	0.0517331	-0.0235014
					ENSMUST00000129990	Cfap46	axoneme	1		82867	7.72	13.86	7.57	12.9	1.01982	1.07442	0.0283075	0.103556
					ENSMUST00000061045	Sntn	cilia apical struture protein	1		12273	12.66	3.03	1.8	14.32	7.03333	0.211592	2.81421	-2.24064
					ENSMUST00000145701	Inpp5e	axoneme	1		12952	0.48	5.94	0.01	4.73	48	1.25581	5.58496	0.328623
					ENSMUST00000212684	Cfap20	axoneme	1		14429	0	7.27	2.64	1.91	0	3.80628	#NUM!	1.92838
					ENSMUST00000043141	Hydin	axonemal central apparatus	1		343277	1.99	3.93	2.05	3.06	0.970732	1.28431	-0.0428555	0.360998
					ENSMUSG00000042348	Arl15	axoneme	1		362957	4.04	2.52	3.98	2.64	1.01508	0.954545	0.0215869	-0.0671142
					ENSMUST00000018711	Gabarap	axoneme	1		3809	234.52	252.22	253.24	285.24	0.926078	0.884238	-0.110794	-0.177494
					ENSMUSG00000032965	Ift57	axoneme	1		65894	66.46	47.74	47.67	52.3	1.39417	0.912811	0.479405	-0.131612
					ENSMUSG00000018581	Dnah11	axoneme	1		182322	2.95	4.1	4.69	2.28	0.628998	1.79825	-0.668873	0.84659
					ENSMUST00000077916	Mlf1	ciliary basal body		1	25902	111.06	112.4	83.47	113.23	1.33054	0.99267	0.41201	-0.0106142
					ENSMUST00000060798	Unc119b	ciliary transition zone	1		12426	26.89	36.49	39.31	31.53	0.68405	1.15731	-0.547827	0.210776
					ENSMUST00000113186	Atg16l1	axoneme	1		36347	0.9	3.02	2.66	2.62	0.338346	1.15267	-1.56343	0.204982
					ENSMUST00000069614	Dcdc2a	axoneme	1		154454	4.39	3.02	4.51	4.83	0.973392	0.625259	-0.0389065	-0.677475
					ENSMUST00000056073	Cfap70	axoneme	1		58036	4.97	4.8	2.52	10.19	1.97222	0.47105	0.979822	-1.08605
					ENSMUST00000168110	Cfap54	axoneme	1		306000	8.06	6.88	7.93	8.24	1.01639	0.834951	0.023459	-0.260236
					ENSMUST00000028981	Mapre1	ciliary basal body		1	32037	45.65	41.48	44.84	38.31	1.01806	1.08275	0.0258286	0.114695
					ENSMUST00000174370	Cfap221	axoneme	1		73850	2.54	2.27	1.94	5.15	1.30928	0.440777	0.388772	-1.18188
					ENSMUST00000141862	Cfap36	ciliary base		1	21517	145.18	57.71	70.81	118.97	2.05028	0.48508	1.03582	-1.0437
					ENSMUSG00000042707	Dnali1	axoneme	1		10366	36.8	40.56	47.58	55.02	0.773434	0.737186	-0.37065	-0.439898
					ENSMUST00000058479	Drc7	axoneme	1		23039	14.31	14.28	15.33	20.89	0.933464	0.683581	-0.099334	-0.548817
					ENSMUST00000111738	Tctn1	ciliary transition zone	1		26613	2.73	4.14	2.65	4.17	1.03019	0.992806	0.0429086	-0.0104166
					ENSMUST00000027959	Cfap126	ciliary basal body		1	5307	141.97	60.32	129.05	96.06	1.10012	0.627941	0.137656	-0.671299
					ENSMUST00000038842	Ppp1r32	ciliary basal body		1	8641	20.1	32.25	34.42	48.02	0.583963	0.671595	-0.776052	-0.574336
					ENSMUSG00000063145	Bbs5	axoneme	1		20364	22.1	27.54	24.3	21.5	0.909465	1.28093	-0.13691	0.357192
					ENSMUST00000023468	Spag6l	axoneme	1		76298	68.38	36.8	48.18	98.55	1.41926	0.373415	0.50514	-1.42115
					ENSMUST00000034270	Map1lc3b	axoneme	1		8400	101.6	121.81	118.77	105.34	0.855435	1.15635	-0.22527	0.209579
					ENSMUST00000059319	Tmem17	ciliary transition zone	1		7147	9.34	15.59	12.8	19.5	0.729687	0.799487	-0.454649	-0.322853
					ENSMUST00000094140	Drc3	axoneme	1		23950	6.85	2.43	7.41	1.76	0.924426	1.38068	-0.11337	0.465381
					ENSMUST00000106992	Mapt	axoneme	1		100701	7.39	20.23	14.39	10.51	0.513551	1.92483	-0.96142	0.944734
					ENSMUSG00000031755	Bbs2	axoneme	1		30975	6.83	10.13	9.46	9.98	0.721987	1.01503	-0.469955	0.0215225
					ENSMUST00000106407	Rabep2	axoneme	1		16836	0.32	2.31	0.6	4.41	0.533333	0.52381	-0.906891	-0.932886
					ENSMUST00000106591	Agbl4	ciliary basal body		1	1169313	0.41	2.31	1.58	5.08	0.259494	0.454724	-1.94623	-1.13694
								198	72	0.733333

## Sheet: Exp.1
	gene_id	GeneSymbol	GO class	Ciliary shaft	Basal body	length	Fmr-i1_FPKM	Ctrl-i_FPKM	Fmr-i1/Ctrl-i	log2(Fmr-i1/Ctrl-i)
	ENSMUST00000212684	Cfap20	axoneme	1		14429	0	2.64	0	#NUM!
	ENSMUST00000151641	Ttll9	axoneme	1		9867	0	3.47	0	#NUM!
	ENSMUST00000030951	Ttll10	axoneme	1		1154	0	1.46	0	#NUM!
	ENSMUST00000052521	Gas2l2	ciliary basal body		1	7554	0.01	4.7	0.00212766	-8.87652
	ENSMUST00000127508	Cfap100	ciliary basal body		1	7289	0.02	2.81	0.00711744	-7.13443
	ENSMUST00000106227	Cep131	ciliary transition zone	1		22398	0.08	4.56	0.0175439	-5.83289
	ENSMUST00000003642	Klc4	ciliary rootlet		1	14514	0.45	4.8	0.09375	-3.41504
	ENSMUSG00000000838	Fmr1	ciliary shaft	1		39423	1.07	6.91	0.154848	-2.69107
	ENSMUSG00000096141	Dnah7a	inner dynein arms	1		8755	1.43	7.62	0.187664	-2.41378
	ENSMUST00000123952	Cfap74	axoneme	1		12735	1.11	4.93	0.225152	-2.15103
	ENSMUST00000148350	Fbf1	ciliary transition fiber		1	4838	1.55	6.62	0.234139	-2.09456
	ENSMUST00000106591	Agbl4	ciliary basal body		1	1169313	0.41	1.58	0.259494	-1.94623
	ENSMUST00000130711	Psen2	ciliary basal body		1	3062	2.47	9.06	0.272627	-1.875
	ENSMUSG00000027778	Ift80	axoneme	1		102013	7.63	25.14	0.3035	-1.72023
	ENSMUST00000208732	Fam161a	ciliary basal body		1	9843	2.11	6.68	0.315868	-1.66261
	ENSMUST00000110224	Ttll5	ciliary basal body		1	228782	1.09	3.35	0.325373	-1.61983
	ENSMUST00000113186	Atg16l1	axoneme	1		36347	0.9	2.66	0.338346	-1.56343
	ENSMUSG00000062380	Tubb3	axoneme	1		10592	3.92	11.47	0.341761	-1.54894
	ENSMUST00000147839	Iqce	ciliary membrane	1		2737	3.61	10	0.361	-1.46993
	ENSMUSG00000062591	Tubb4a	axoneme	1		7717	1.41	3.5	0.402857	-1.31166
	ENSMUST00000028342	Ssna1	ciliary basal body		1	1378	17.94	43.55	0.41194	-1.27949
	ENSMUSG00000021879	Dnah12	axonemal dynein complex	1		60403	1.02	2.45	0.416327	-1.26421
	ENSMUST00000128203	Rab8a	ciliary basal body		1	14699	4.76	11.28	0.421986	-1.24473
	ENSMUST00000048309	Camsap2	ciliary basal body		1	77982	2.84	5.78	0.491349	-1.02518
	ENSMUST00000042988	Atg14	axoneme	1		27541	3.64	7.11	0.511955	-0.965911
	ENSMUST00000106992	Mapt	axoneme	1		100701	7.39	14.39	0.513551	-0.96142
	ENSMUST00000106407	Rabep2	axoneme	1		16836	0.32	0.6	0.533333	-0.906891
	ENSMUST00000033642	Dcx	axoneme	1		77470	0.91	1.64	0.554878	-0.849757
	ENSMUST00000062153	Rilpl1	ciliary basal body		1	38312	8.14	14.17	0.574453	-0.799739
	ENSMUST00000038842	Ppp1r32	ciliary basal body		1	8641	20.1	34.42	0.583963	-0.776052
	ENSMUST00000004055	Dzip1	ciliary transition fiber		1	49207	9.51	15.9	0.598113	-0.74151
	ENSMUST00000122846	Crocc	ciliary rootlet		1	5488	7.37	12.13	0.607585	-0.718843
	ENSMUST00000154516	Dnajb13	axoneme	1		11716	15.97	25.93	0.615889	-0.699258
	ENSMUSG00000019027	Dnah1	axoneme	1		63522	1.79	2.86	0.625874	-0.676056
	ENSMUSG00000018581	Dnah11	axoneme	1		182322	2.95	4.69	0.628998	-0.668873
	ENSMUST00000166007	Dlg5	ciliary basal body		1	12236	6.74	10.66	0.63227	-0.661387
	ENSMUST00000094156	Fam183b	ciliary basal body		1	9164	68.3	104.24	0.655219	-0.609952
	ENSMUST00000056365	Evc2	ciliary membrane	1		86557	1.79	2.73	0.655678	-0.608941
	ENSMUST00000060798	Unc119b	ciliary transition zone	1		12426	26.89	39.31	0.68405	-0.547827
	ENSMUST00000086831	Pkd2	ciliary membrane	1		46370	10.63	15.38	0.691157	-0.532914
	ENSMUST00000096987	Septin5	axoneme	1		8128	3.94	5.69	0.692443	-0.530233
	ENSMUST00000135973	Armc9	ciliary tip	1		105044	2.04	2.87	0.710801	-0.492482
	ENSMUST00000112138	Dync1i2	outer dynein arm	1		51534	28.62	40.1	0.713716	-0.486579
	ENSMUST00000048417	Dync2h1	axoneme	1		248544	1.95	2.71	0.719557	-0.474819
	ENSMUSG00000031755	Bbs2	axoneme	1		30975	6.83	9.46	0.721987	-0.469955
	ENSMUST00000059319	Tmem17	ciliary transition zone	1		7147	9.34	12.8	0.729687	-0.454649
	ENSMUST00000077407	Dctn1	ciliary basal body		1	34197	10.17	13.19	0.771039	-0.375125
	ENSMUSG00000042707	Dnali1	axoneme	1		10366	36.8	47.58	0.773434	-0.37065
	ENSMUST00000102729	Eps15	ciliary membrane	1		107550	14.92	19.28	0.773859	-0.369858
	ENSMUSG00000072235	Tuba1a	axoneme	1		3711	875.64	1105.66	0.791961	-0.336498
	ENSMUST00000001812	Smo	ciliary membrane	1		25672	27.82	35.02	0.794403	-0.332057
	ENSMUST00000032457	Atg7	axoneme	1		217518	17.02	21.14	0.805109	-0.312744
	ENSMUSG00000016637	Ift27	axoneme	1		14644	44.47	55.1	0.807078	-0.30922
	ENSMUST00000091609	Cltb	ciliary membrane	1		18944	57.12	69.38	0.823292	-0.280524
	ENSMUST00000093100	Dnaaf1	axoneme assembly	1		23220	9.27	11.03	0.840435	-0.250792
	ENSMUST00000034270	Map1lc3b	axoneme	1		8400	101.6	118.77	0.855435	-0.22527
	ENSMUST00000045218	Pcm1	ciliary basal body		1	92572	13.16	15.29	0.860693	-0.216429
	ENSMUST00000059582	Tmem216	ciliary transition zone	1		5260	33.72	39.07	0.863066	-0.212457
	ENSMUST00000025083	Kif5b	ciliary rootlet		1	40522	29.84	34.57	0.863176	-0.212273
	ENSMUST00000165594	Septin7	axoneme	1		56116	61.96	71.29	0.869126	-0.202363
	ENSMUST00000084941	Klc1	ciliary rootlet		1	47927	24.07	27.5	0.875273	-0.192195
	ENSMUST00000110357	Nphp1	ciliary transition zone	1		48162	30.4	34.51	0.880904	-0.182943
	ENSMUST00000027867	Ccdc181	axoneme	1		12263	22.48	25.12	0.894904	-0.160194
	ENSMUST00000173867	Cct4	cilium	1		13262	48.8	54.2	0.900369	-0.151412
	ENSMUSG00000017858	Ift52	axoneme	1		28788	19.81	22	0.900455	-0.151275
	ENSMUSG00000063145	Bbs5	axoneme	1		20364	22.1	24.3	0.909465	-0.13691
	ENSMUST00000102657	B9d1	ciliary transition zone	1		7788	69.54	76.29	0.911522	-0.133651
	ENSMUST00000027877	Kifap3	axoneme	1		137527	20.36	22.33	0.911778	-0.133246
	ENSMUSG00000041144	Dnah7b	axoneme	1		16921	3.35	3.64	0.92033	-0.119777
	ENSMUST00000094140	Drc3	axoneme	1		23950	6.85	7.41	0.924426	-0.11337
	ENSMUST00000039349	Wdr60	intraciliary transport	1		55972	12.49	13.49	0.925871	-0.111117
	ENSMUST00000018711	Gabarap	axoneme	1		3809	234.52	253.24	0.926078	-0.110794
	ENSMUSG00000039552	Rsph4a	axoneme	1		10911	34.69	37.27	0.930775	-0.103495
	ENSMUST00000058479	Drc7	axoneme	1		23039	14.31	15.33	0.933464	-0.099334
	ENSMUSG00000006464	Bbs1	axoneme	1		19730	9.38	9.99	0.938939	-0.0908968
	ENSMUSG00000045136	Tubb2b	axoneme	1		3607	320.96	340.09	0.94375	-0.0835231
	ENSMUST00000203653	Wdr19	ciliary receptor clustering involved in smoothened signaling pathway	1		60711	5.18	5.44	0.952206	-0.0706546
	ENSMUST00000135252	Cfap69	cilium	1		70587	7.55	7.91	0.954488	-0.0672011
	ENSMUST00000037397	Cep126	ciliary base		1	57834	7.67	8.03	0.955168	-0.0661734
	ENSMUST00000031347	Rilpl2	ciliary basal body		1	15102	27.84	28.86	0.964657	-0.0519121
	ENSMUST00000043141	Hydin	axonemal central apparatus	1		343277	1.99	2.05	0.970732	-0.0428555
	ENSMUST00000092684	Ttc25	axoneme	1		26357	15.95	16.43	0.970785	-0.0427761
	ENSMUST00000069614	Dcdc2a	axoneme	1		154454	4.39	4.51	0.973392	-0.0389065
	ENSMUST00000020568	Wdpcp	distal end of the ciliary transition zone within the axonemal lumen	1		326755	9.98	10.2	0.978431	-0.0314574
	ENSMUST00000020163	Nedd1	ciliary basal body		1	37675	7.11	7.26	0.979339	-0.03012
	ENSMUST00000205870	Gpi1	ciliary membrane	1		5693	39.63	40.44	0.97997	-0.02919
	ENSMUST00000021287	Cfap52	ciliary basal body		1	40835	41.43	42.09	0.984319	-0.0228017
	ENSMUST00000028102	Kif5c	ciliary rootlet		1	155481	6.26	6.34	0.987382	-0.0183202
	ENSMUST00000110510	Gli3	ciliary tip/axoneme	1		266047	6.02	6.04	0.996689	-0.00478506
	ENSMUST00000105525	Ahi1	ciliary transition zone			127883	4.94	4.94	1	0
	ENSMUSG00000052273	Dnah3	axonemal dynein			172507	0.04	0.04	1	0
	ENSMUSG00000075569	Rsph10b	axoneme			26028	9.79	9.76	1.00307	0.00442771
	ENSMUST00000085894	Cfap45	axoneme			24827	37.66	37.41	1.00668	0.00960903
	ENSMUST00000038196	Mks1	ciliary transition zone			10589	2.6	2.58	1.00775	0.0111406
	ENSMUST00000020212	Cep83	cilium assembly			102200	22.5	22.26	1.01078	0.0154714
	ENSMUSG00000047446	Arl4a	axoneme			2204	38.92	38.43	1.01275	0.0182787
	ENSMUST00000193683	Nme7	ciliary basal body/ciliary receptor clustering involved in smoothened signaling pathway			129629	32.69	32.24	1.01396	0.0199976
	ENSMUSG00000042348	Arl15	axoneme			362957	4.04	3.98	1.01508	0.0215869
	ENSMUST00000168110	Cfap54	axoneme			306000	8.06	7.93	1.01639	0.023459
	ENSMUST00000028981	Mapre1	ciliary basal body			32037	45.65	44.84	1.01806	0.0258286
	ENSMUST00000129990	Cfap46	axoneme			82867	7.72	7.57	1.01982	0.0283075
	ENSMUSG00000023806	Rsph3b	axoneme			43641	23.99	23.49	1.02129	0.0303864
	ENSMUST00000027992	Enkur	9+2 motile cilium			24635	172	168.39	1.02144	0.0306021
	ENSMUST00000085109	Ttc8	ciliary basal body			62659	30.1	29.45	1.02207	0.0314959
	ENSMUST00000040881	Cluap1	ciliary tip			32323	21.18	20.69	1.02368	0.0337689
	ENSMUST00000029222	Ccdc39	9+2 motile cilium			31940	28.04	27.25	1.02899	0.0412301
	ENSMUST00000111738	Tctn1	ciliary transition zone			26613	2.73	2.65	1.03019	0.0429086
	ENSMUST00000084519	Wdr11	axoneme			43876	5.5	5.33	1.03189	0.0452961
	ENSMUST00000085314	Nin	ciliary transition fiber			91420	5.37	5.19	1.03468	0.0491875
	ENSMUST00000114895	Cfap53	axoneme			76897	11.64	11.23	1.03651	0.0517331
	ENSMUST00000034746	Mns1	axoneme			23491	20.99	20.2	1.03911	0.0553469
	ENSMUSG00000056752	Dnah9	outer dynein arm			173793	5.63	5.39	1.04453	0.0628496
	ENSMUSG00000052861	Dnah6	axoneme			204043	3.93	3.74	1.0508	0.071491
	ENSMUST00000164539	Spag17	axonemal central apparatus			257906	1.41	1.34	1.05224	0.0734622
	ENSMUST00000023828	Rttn	ciliary basal body			159224	1.3	1.23	1.05691	0.0798533
	ENSMUST00000121964	Wdr66	axoneme			75383	38.08	35.49	1.07298	0.101621
	ENSMUST00000034429	Tmem231	ciliary transition zone			21871	13.11	12.17	1.07724	0.107339
	ENSMUST00000021356	Dnaaf2	outer dynein arm assembly			9343	8.97	8.29	1.08203	0.113736
	ENSMUSG00000043091	Tuba1c	axoneme			8215	15.35	14.1	1.08865	0.122543
	ENSMUST00000048150	Cc2d2a	ciliary transition zone			78627	4.24	3.89	1.08997	0.124294
	ENSMUSG00000101337	Dnah7c	axoneme			381885	0.6	0.55	1.09091	0.125531
	ENSMUSG00000025035	Arl3	axoneme/ciliary transition zone			41977	170.61	156.01	1.09358	0.129064
	ENSMUSG00000035759	Bbs10	axoneme			3049	2.67	2.44	1.09426	0.129959
	ENSMUST00000027959	Cfap126	ciliary basal body			5307	141.97	129.05	1.10012	0.137656
	ENSMUST00000094844	Cfap65	axoneme			33529	4.92	4.47	1.10067	0.138383
	ENSMUST00000060100	Ccdc96	axoneme			3585	29.19	26.44	1.10401	0.142752
	ENSMUST00000185820	Tctn2	ciliary transition zone			28990	41.81	37.81	1.10579	0.14508
	ENSMUST00000030029	Invs	ciliary inversin compartment			152153	2.04	1.84	1.1087	0.148863
	ENSMUST00000050686	Tmem67	ciliary transition zone			48603	21.8	19.59	1.11281	0.154211
	ENSMUST00000102581	Kctd10	MKS complex/ciliary transition zone			16942	106.11	95.17	1.11495	0.156982
	ENSMUST00000033372	Rp2	ciliary basal body			36373	18.33	16.41	1.117	0.159632
	ENSMUST00000147988	Cfap44	axoneme			10133	16.37	14.59	1.122	0.166074
	ENSMUSG00000058672	Tubb2a	axoneme			3734	325.02	288.83	1.1253	0.170308
	ENSMUST00000021091	Pafah1b1	motile cilium			50722	32.91	28.96	1.1364	0.184464
	ENSMUST00000064234	Ezr	ciliary basal body			44744	248.41	216.05	1.14978	0.201358
	ENSMUSG00000022262	Dnah5	outer dynein arm			268294	2.81	2.43	1.15638	0.209614
	ENSMUST00000023064	Cby1	ciliary basal body			8434	98.2	83.71	1.1731	0.230323
	ENSMUSG00000049866	Arl4c	axoneme			3997	11.52	9.76	1.18033	0.239188
	ENSMUST00000000619	Clcn4	ciliary basal body			17225	16.36	13.84	1.18208	0.241329
	ENSMUSG00000042523	Dnal1	axoneme			29152	33.14	28.03	1.1823	0.241602
	ENSMUST00000110218	Spef1	ciliary tip/axonemal central apparatus			4886	17.31	14.63	1.18319	0.242676
	ENSMUSG00000002031	Ift46	axoneme			14519	42.33	35.68	1.18638	0.246565
	ENSMUST00000099996	Ttc30b	axonemal microtubule/intraciliary transport			2737	57.74	48.48	1.19101	0.252181
	ENSMUST00000115168	Cep19	ciliary basal body			8270	40.21	33.75	1.19141	0.252667
	ENSMUSG00000061322	Dnaic1	9+2 motile cilium			68384	5.55	4.65	1.19355	0.255257
	ENSMUST00000031810	Cep41	ciliary basal body			40293	12.75	10.67	1.19494	0.256937
	ENSMUST00000058714	Cd24a	ciliary membrane			5097	788.04	659.2	1.19545	0.257553
	ENSMUST00000038447	Efhc1	axoneme			39154	38.53	32.22	1.19584	0.258026
	ENSMUST00000171929	Cenpf	ciliary transition fiber/axoneme			47481	3.01	2.5	1.204	0.267835
	ENSMUST00000001780	Akt1	ciliary basal body			20456	29.51	24.46	1.20646	0.27078
	ENSMUST00000065359	Fank1	ciliary basal body			104672	31.2	25.62	1.2178	0.284276
	ENSMUST00000106349	Septin9	axoneme			29980	35.66	29.24	1.21956	0.286363
	ENSMUST00000041806	Psen1	ciliary rootlet			46944	11.24	9.15	1.22842	0.296798
	ENSMUSG00000036752	Tubb4b	axoneme			2543	544.9	443.13	1.22966	0.298261
	ENSMUST00000042575	Topors	ciliary basal body			10250	16.01	13.01	1.23059	0.299352
	ENSMUST00000034791	Lca5	axoneme/intraciliary transport			47609	4.53	3.67	1.23433	0.303731
	ENSMUST00000075845	Arhgap35	ciliary basal body			121275	11.1	8.9	1.24719	0.318682
	ENSMUST00000027495	Septin2	ciliary transition zone/ciliary membrane			31297	76.92	61.44	1.25195	0.324181
	ENSMUST00000165123	Csnk1a1	ciliary basal body			34788	125.38	99.7	1.25757	0.330642
	ENSMUSG00000028576	Ift74	axoneme			78739	66.36	52.65	1.2604	0.33388
	ENSMUST00000106868	Wdr78	axonemal dynein complex			76487	30.17	23.84	1.26552	0.33973
	ENSMUST00000113711	Wdr34	intraciliary retrograde transport			17336	44.42	35.04	1.26769	0.342207
	ENSMUSG00000025235	Bbs4	axoneme			31519	17.46	13.73	1.27167	0.346722
	ENSMUST00000110089	Mkks	ciliary basal body			17610	7.19	5.64	1.27482	0.350297
	ENSMUST00000102515	Prkacb	ciliary base			83387	31.24	24.36	1.28243	0.35888
	ENSMUST00000003444	Ccdc65	axonemal dynein complex/motile cilium			15120	37.1	28.91	1.28329	0.359851
	ENSMUST00000041569	Ccdc113	axoneme			24806	42.25	32.9	1.28419	0.360864
	ENSMUST00000039286	Atg5	axoneme			95934	14.68	11.38	1.28998	0.367351
	ENSMUSG00000022911	Arl13b	ciliary membrane			53356	14.83	11.48	1.29181	0.369396
	ENSMUST00000174370	Cfap221	axoneme			73850	2.54	1.94	1.30928	0.388772
	ENSMUST00000062206	Tctex1d4	axoneme			1926	17.28	13.15	1.31407	0.39404
	ENSMUST00000075980	Tmem107	ciliary transition zone			2225	184.14	140.1	1.31435	0.394346
	ENSMUST00000005606	Prkaca	ciliary base			23451	47.82	36.26	1.31881	0.399235
	ENSMUSG00000073471	Rsph3a	axoneme			34172	24.86	18.85	1.31883	0.399262
	ENSMUSG00000022420	Dnal4	axoneme			13012	39.18	29.61	1.3232	0.404033
	ENSMUST00000128649	Tmem80	ciliary transition zone			5168	12.22	9.19	1.32971	0.411108
	ENSMUST00000077916	Mlf1	ciliary basal body			25902	111.06	83.47	1.33054	0.41201
	ENSMUST00000108503	Tekt1	axoneme			17152	59.93	44.7	1.34072	0.423004
	ENSMUSG00000022722	Arl6	axoneme			26219	46.99	34.96	1.34411	0.426649
	ENSMUSG00000023004	Tuba1b	axoneme			3141	334.45	245.68	1.36132	0.44501
	ENSMUST00000038720	Ccdc114	outer dynein arm assembly/axoneme			20566	17.24	12.63	1.365	0.448905
	ENSMUST00000099994	Ttc30a1	intraciliary transport/axonemal microtubule			3721	9	6.59	1.36571	0.449647
	ENSMUST00000093043	Gas8	ciliary basal body			17817	42.96	31.18	1.37781	0.462373
	ENSMUST00000028536	Arl14	intracellular protein transport			11898	17.56	12.7	1.38268	0.467464
	ENSMUSG00000024033	Rsph1	axoneme			22338	320.09	230.88	1.38639	0.471334
	ENSMUST00000027785	Sdccag8	ciliary basal body			205778	13	9.37	1.38741	0.472391
	ENSMUSG00000032965	Ift57	axoneme			65894	66.46	47.67	1.39417	0.479405
	ENSMUST00000093802	Cep162	ciliary transition zone			65960	3.36	2.41	1.39419	0.479428
	ENSMUST00000079414	Cep89	ciliary transition fiber			41635	4.87	3.49	1.39542	0.480695
	ENSMUST00000151632	Saxo2	axonemal microtubule			6388	11.36	8.12	1.39901	0.484411
	ENSMUSG00000037325	Bbs7	axoneme			40336	22.2	15.77	1.40774	0.493377
	ENSMUST00000091268	Camsap1	ciliary basal body			56445	1.2	0.85	1.41176	0.4975
	ENSMUST00000023468	Spag6l	axoneme			76298	68.38	48.18	1.41926	0.50514
	ENSMUST00000060797	Casc1	axonemal dynein complex			36137	6.15	4.32	1.42361	0.509555
	ENSMUSG00000029469	Ift81	axoneme			64315	30.03	21.08	1.42457	0.51053
	ENSMUST00000025101	Dync2li1	axoneme			29063	100.39	69.91	1.43599	0.522045
	ENSMUST00000091186	Intu	axoneme			164008	10.13	6.98	1.45129	0.537335
	ENSMUST00000044926	Ccdc151	ciliary tip			12764	17.2	11.74	1.46508	0.550976
	ENSMUST00000001562	Tulp3	axoneme			34691	56.7	38.34	1.47887	0.564498
	ENSMUST00000025002	Tekt4	axoneme			5005	12.98	8.73	1.48683	0.572237
	ENSMUST00000097959	Efcab7	ciliary membrane			81217	1.94	1.3	1.49231	0.577545
	ENSMUST00000081828	Bbof1	axoneme			24710	15.31	10.2	1.50098	0.585905
	ENSMUSG00000007867	Ift43	axoneme			79873	112.51	74.46	1.51101	0.595516
	ENSMUST00000026014	Efhc2	axoneme			187320	5.33	3.49	1.52722	0.610908
	ENSMUST00000036497	Prkar2b	ciliary base			102821	7.12	4.62	1.54113	0.623984
	ENSMUST00000071972	Cfap57	inner dynein arms			66227	5.99	3.77	1.58886	0.667991
	ENSMUST00000162554	Ttc26	ciliary shaft			46179	10.22	6.38	1.60188	0.679767
	ENSMUST00000050480	Ccdc66	axoneme			26049	11.04	6.83	1.6164	0.692783
	ENSMUST00000031005	Evc	ciliary membrane			37724	3.06	1.89	1.61905	0.695145
	ENSMUST00000161832	Cfap43	9+2 motile cilium			25975	7.77	4.74	1.63924	0.713028
	ENSMUST00000101448	Drc1	axonemal dynein complex/motile cilium			85308	35.58	21.66	1.64266	0.716033
	ENSMUST00000051145	Wdr47	axonemal central apparatus			54441	12.17	7.4	1.64459	0.717732
	ENSMUSG00000007987	Ift22	axoneme			7255	37.81	22.88	1.65253	0.724681
	ENSMUSG00000023966	Rsph9	axoneme			14946	137.59	83.12	1.65532	0.727108
	ENSMUST00000029971	Cfap206	axoneme			41648	37.21	22.44	1.6582	0.729618
	ENSMUST00000016897	Ttll1	ciliary basal body			27122	16.28	9.76	1.66803	0.738148
	ENSMUST00000084952	Kif9	axoneme			48186	18.99	11.36	1.67165	0.741277
	ENSMUST00000216284	Cep164	ciliary transition fiber			36299	3.51	2.08	1.6875	0.754888
	ENSMUST00000047783	Rpgrip1l	ciliary transition zone			96233	6.72	3.98	1.68844	0.755693
	ENSMUSG00000025870	Arl10	axoneme			6114	3.48	2.06	1.68932	0.756443
	ENSMUSG00000001105	Ift20	axoneme			5047	91.35	53.21	1.71678	0.779707
	ENSMUST00000102718	Ttc21b	intraciliary retrograde transport			72291	2.58	1.5	1.72	0.782409
	ENSMUSG00000038564	Ift172	axoneme			37831	10.44	6.05	1.72562	0.787115
	ENSMUST00000167258	Ttll6	ciliary basal body			31666	1.82	1.04	1.75	0.807355
	ENSMUSG00000024944	Arl2	axoneme			7024	29.13	16.57	1.758	0.813932
	ENSMUST00000138595	Crocc2	ciliary rootlet			62348	3.96	2.19	1.80822	0.85457
	ENSMUST00000160285	Wdr63	inner dynein arm			67605	20.2	11.05	1.82805	0.870309
	ENSMUST00000102813	Cfap157	ciliary basal body			7048	6.05	3.22	1.87888	0.909874
	ENSMUSG00000040040	Ift88	axoneme			93875	11.18	5.86	1.90785	0.931948
	ENSMUST00000113756	Odf2	ciliary transition fiber			41951	11.3	5.76	1.96181	0.972182
	ENSMUST00000056073	Cfap70	axoneme			58036	4.97	2.52	1.97222	0.979822
	ENSMUST00000081275	Armc4	axoneme			209669	5.12	2.57	1.99222	0.994375
	ENSMUST00000141862	Cfap36	ciliary base			21517	145.18	70.81	2.05028	1.03582
	ENSMUST00000219643	Cep290	ciliary transition zone			28957	4.99	2.43	2.0535	1.03808
	ENSMUST00000065302	Cenpj	ciliary basal body			45086	2.64	1.28	2.0625	1.04439
	ENSMUST00000113940	Spag16	axoneme			99251	1.76	0.85	2.07059	1.05004
	ENSMUST00000014220	Tctex1d2	axoneme			9398	89.85	42.62	2.10817	1.07599
	ENSMUST00000162854	Kif6	axoneme			294676	4.27	1.97	2.16751	1.11604
	ENSMUST00000057330	Kif3a	intracellular transport/axoneme			33727	24.83	11.44	2.17045	1.118
	ENSMUST00000013299	Enkd1	ciliary base			4282	13.09	6.01	2.17804	1.12303
	ENSMUST00000111113	Wdr35	axoneme			54800	45.92	21.08	2.17837	1.12325
	ENSMUSG00000034706	Dnaic2	9+2 motile cilium			30478	30.59	13.98	2.18813	1.1297
	ENSMUST00000138112	Ccdc170	ciliary basal body			79730	21.87	9.99	2.18919	1.1304
	ENSMUST00000138340	Kif19a	axonemal microtubule depolymerization			2837	9.77	4.34	2.25115	1.17066
	ENSMUST00000035100	Ttc21a	axoneme/intraciliary retrograde transport			30188	12.09	5.36	2.2556	1.17351
	ENSMUSG00000026202	Tuba4a	axoneme			2809	8.08	3.48	2.32184	1.21527
	ENSMUST00000106153	Ssx2ip	ciliary basal body			35503	18.86	8.08	2.33416	1.2229
	ENSMUST00000051777	C2cd3	ciliary basal body			97918	8.9	3.77	2.36074	1.23924
	ENSMUSG00000024169	Ift140	axoneme			83097	6.16	2.49	2.4739	1.30678
	ENSMUST00000126652	Ccdc40	axoneme			6310	26.37	10.61	2.48539	1.31347
	ENSMUST00000049501	Ofd1	ciliary basal body			50672	3.76	1.5	2.50667	1.32577
	ENSMUST00000047704	Cep78	ciliary basal body			29216	7.8	3.06	2.54902	1.34994
	ENSMUST00000094441	Tchp	ciliary transition fiber			14568	11.92	4.64	2.56897	1.36119
	ENSMUSG00000035919	Bbs9	axoneme			412566	6.95	2.65	2.62264	1.39102
	ENSMUST00000034452	Ccsap	ciliary transition zone			18700	1.31	0.47	2.78723	1.47883
	ENSMUST00000062483	Gli2	ciliary tip			219488	0.95	0.34	2.79412	1.48239
	ENSMUST00000145132	Ttll4	ciliary basal body			11760	4.5	1.54	2.92208	1.54699
	ENSMUST00000205658	B9d2	ciliary transition zone			5779	30.5	10.09	3.02279	1.59588
	ENSMUST00000049395	Ttc29	axoneme			180985	6.28	1.93	3.25389	1.70216
	ENSMUST00000043680	Tubg1	ciliary basal body			6482	20.33	6.19	3.28433	1.7156
	ENSMUSG00000057594	Arl16	axoneme			2742	5.18	1.52	3.40789	1.76888
	ENSMUST00000064107	Tbc1d30	intracellular protein transport			47370	1.47	0.39	3.76923	1.91427
	ENSMUSG00000030323	Ift122	axoneme			27585	5.37	1.37	3.91971	1.97075
	ENSMUST00000070565	Mok	ciliary base			33142	14.74	3	4.91333	2.2967
	ENSMUST00000061045	Sntn	cilia apical struture protein			12273	12.66	1.8	7.03333	2.81421
	ENSMUST00000066308	Cfap58	motile cilium			97668	2.5	0.33	7.57576	2.92139
	ENSMUST00000147629	Akap9	ciliary basal body			5147	7.3	0.24	30.4167	4.92679
	ENSMUST00000145701	Inpp5e	axoneme			12952	0.48	0.01	48	5.58496
	ENSMUST00000177908	Cfap73	inner dynein arm assembly			5901	3.41	0	#DIV/0!	#DIV/0!
	ENSMUST00000081393	Nphp4	ciliary transition zone			85042	5.62	0	#DIV/0!	#DIV/0!
				63	26	0.707865

## Sheet: Exp.2
	gene_id	GeneSymbol	GO class	Ciliary shaft	Basal body	length	Fmr-i1_FPKM	Ctrl-i_FPKM	Fmr-i1/Ctrl-i	log2(Fmr-i1/Ctrl-i)
	ENSMUST00000030951	Ttll10	axoneme	1		1154	0	1.38	0	#NUM!
	ENSMUST00000151641	Ttll9	axoneme	1		9867	0	0.73	0	#NUM!
	ENSMUST00000135973	Armc9	ciliary tip	1		105044	0.36	4.22	0.0853081	-3.55117
	ENSMUST00000034452	Ccsap	ciliary transition zone	1		18700	0.39	2.89	0.134948	-2.88952
	ENSMUST00000081275	Armc4	axoneme	1		209669	1.89	9.08	0.20815	-2.26431
	ENSMUST00000049395	Ttc29	axoneme	1		180985	1.61	7.66	0.210183	-2.25028
	ENSMUST00000061045	Sntn	cilia apical struture protein	1		12273	3.03	14.32	0.211592	-2.24064
	ENSMUST00000106227	Cep131	ciliary transition zone	1		22398	1.26	5.41	0.232902	-2.1022
	ENSMUSG00000000838	Fmr1	ciliary shaft	1		39423	1.61	5.78	0.278547	-1.84401
	ENSMUST00000135252	Cfap69	cilium	1		70587	2.75	9.24	0.297619	-1.74846
	ENSMUST00000177908	Cfap73	inner dynein arm assembly	1		5901	2.04	6.42	0.317757	-1.654
	ENSMUST00000023468	Spag6l	axoneme	1		76298	36.8	98.55	0.373415	-1.42115
	ENSMUST00000097959	Efcab7	ciliary membrane	1		81217	1.1	2.88	0.381944	-1.38857
	ENSMUST00000148350	Fbf1	ciliary transition fiber		1	4838	8.37	20.48	0.408691	-1.29092
	ENSMUST00000064107	Tbc1d30	intracellular protein transport	1		47370	0.65	1.56	0.416667	-1.26303
	ENSMUST00000106153	Ssx2ip	ciliary basal body		1	35503	8.28	19.66	0.42116	-1.24756
	ENSMUST00000066308	Cfap58	motile cilium	1		97668	1.12	2.65	0.422642	-1.24249
	ENSMUST00000138112	Ccdc170	ciliary basal body		1	79730	8.98	21.19	0.423785	-1.2386
	ENSMUST00000105525	Ahi1	ciliary transition zone	1		127883	4.22	9.76	0.432377	-1.20964
	ENSMUST00000174370	Cfap221	axoneme	1		73850	2.27	5.15	0.440777	-1.18188
	ENSMUST00000151632	Saxo2	axonemal microtubule	1		6388	8.68	19.47	0.445814	-1.16549
	ENSMUST00000070565	Mok	ciliary base		1	33142	10.17	22.79	0.446248	-1.16408
	ENSMUST00000106591	Agbl4	ciliary basal body	1		1169313	2.31	5.08	0.454724	-1.13694
	ENSMUST00000035100	Ttc21a	axoneme/intraciliary retrograde transport	1		30188	8.77	19.1	0.459162	-1.12292
	ENSMUSG00000035919	Bbs9	axoneme	1		412566	3.13	6.8	0.460294	-1.11937
	ENSMUST00000056073	Cfap70	axoneme	1		58036	4.8	10.19	0.47105	-1.08605
	ENSMUST00000141862	Cfap36	ciliary base		1	21517	57.71	118.97	0.48508	-1.0437
	ENSMUSG00000040040	Ift88	axoneme	1		93875	7.92	15.65	0.50607	-0.98259
	ENSMUST00000106407	Rabep2	axoneme	1		16836	2.31	4.41	0.52381	-0.932886
	ENSMUST00000037397	Cep126	ciliary base		1	57834	7.85	14.48	0.542127	-0.883297
	ENSMUST00000110224	Ttll5	ciliary basal body		1	228782	1.2	2.15	0.55814	-0.841302
	ENSMUST00000034746	Mns1	axoneme	1		23491	15.32	27.4	0.559124	-0.83876
	ENSMUST00000173867	Cct4	cilium	1		13262	36.01	63.94	0.563184	-0.828321
	ENSMUST00000031005	Evc	ciliary membrane	1		37724	2.14	3.71	0.576819	-0.793808
	ENSMUSG00000061322	Dnaic1	9+2 motile cilium	1		68384	8.34	14.34	0.58159	-0.781926
	ENSMUST00000051777	C2cd3	ciliary basal body		1	97918	5.62	9.55	0.588482	-0.764931
	ENSMUST00000016897	Ttll1	ciliary basal body		1	27122	8.23	13.9	0.592086	-0.756121
	ENSMUSG00000062380	Tubb3	axoneme	1		10592	5.03	8.45	0.595266	-0.748393
	ENSMUST00000154516	Dnajb13	axoneme	1		11716	21.61	35.82	0.603294	-0.729066
	ENSMUST00000033642	Dcx	axoneme	1		77470	0.61	0.98	0.622449	-0.683973
	ENSMUST00000069614	Dcdc2a	axoneme	1		154454	3.02	4.83	0.625259	-0.677475
	ENSMUST00000027959	Cfap126	ciliary basal body		1	5307	60.32	96.06	0.627941	-0.671299
	ENSMUST00000052521	Gas2l2	ciliary basal body		1	7554	5.04	7.93	0.635561	-0.653897
	ENSMUSG00000101337	Dnah7c	axoneme	1		381885	0.39	0.61	0.639344	-0.645335
	ENSMUST00000147839	Iqce	ciliary membrane	1		2737	4.6	6.99	0.658083	-0.603659
	ENSMUST00000081828	Bbof1	axoneme	1		24710	6.29	9.47	0.664203	-0.590304
	ENSMUST00000102718	Ttc21b	intraciliary retrograde transport	1		72291	1.47	2.21	0.665158	-0.58823
	ENSMUST00000038842	Ppp1r32	ciliary basal body		1	8641	32.25	48.02	0.671595	-0.574336
	ENSMUST00000138340	Kif19a	axonemal microtubule depolymerization	1		2837	4.83	7.18	0.672702	-0.571961
	ENSMUST00000126652	Ccdc40	axoneme	1		6310	15.76	23.29	0.676685	-0.563443
	ENSMUST00000058479	Drc7	axoneme	1		23039	14.28	20.89	0.683581	-0.548817
	ENSMUSG00000043091	Tuba1c	axoneme	1		8215	15.7	22.95	0.684096	-0.54773
	ENSMUSG00000075569	Rsph10b	axoneme	1		26028	15.1	21.96	0.687614	-0.54033
	ENSMUSG00000006464	Bbs1	axoneme	1		19730	8.59	12.19	0.704676	-0.504968
	ENSMUST00000048309	Camsap2	ciliary basal body		1	77982	5.86	8.16	0.718137	-0.477668
	ENSMUST00000160285	Wdr63	inner dynein arm	1		67605	15.97	21.94	0.727894	-0.458199
	ENSMUSG00000042707	Dnali1	axoneme	1		10366	40.56	55.02	0.737186	-0.439898
	ENSMUST00000092684	Ttc25	axoneme	1		26357	17.53	23.34	0.751071	-0.412979
	ENSMUST00000099996	Ttc30b	axonemal microtubule/intraciliary transport	1		2737	55.31	72.78	0.759962	-0.396002
	ENSMUST00000094156	Fam183b	ciliary basal body		1	9164	86.24	113.05	0.762848	-0.390532
	ENSMUST00000003444	Ccdc65	axonemal dynein complex/motile cilium	1		15120	26.87	34.96	0.768593	-0.379709
	ENSMUST00000115168	Cep19	ciliary basal body		1	8270	32.29	41.9	0.770644	-0.375863
	ENSMUST00000071972	Cfap57	inner dynein arms	1		66227	5.15	6.68	0.770958	-0.375276
	ENSMUST00000079414	Cep89	ciliary transition fiber		1	41635	4.82	6.11	0.788871	-0.342139
	ENSMUST00000044926	Ccdc151	ciliary tip	1		12764	13.48	16.92	0.79669	-0.327909
	ENSMUST00000059319	Tmem17	ciliary transition zone	1		7147	15.59	19.5	0.799487	-0.322853
	ENSMUST00000106868	Wdr78	axonemal dynein complex	1		76487	30.54	38.16	0.800314	-0.321361
	ENSMUST00000091186	Intu	axoneme	1		164008	6.46	8.07	0.800496	-0.321035
	ENSMUST00000110218	Spef1	ciliary tip/axonemal central apparatus	1		4886	21.69	26.93	0.805421	-0.312184
	ENSMUST00000099994	Ttc30a1	intraciliary transport/axonemal microtubule	1		3721	4.3	5.3	0.811321	-0.301656
	ENSMUSG00000021879	Dnah12	axonemal dynein complex	1		60403	1.38	1.69	0.816568	-0.292355
	ENSMUSG00000036752	Tubb4b	axoneme	1		2543	467.21	560.96	0.832876	-0.263827
	ENSMUSG00000042523	Dnal1	axoneme	1		29152	32.34	38.74	0.834796	-0.260504
	ENSMUST00000168110	Cfap54	axoneme	1		306000	6.88	8.24	0.834951	-0.260236
	ENSMUST00000193683	Nme7	ciliary basal body/ciliary receptor clustering involved in smoothened signaling pathway		1	129629	37.35	43.83	0.852156	-0.23081
	ENSMUSG00000045136	Tubb2b	axoneme	1		3607	307.39	360.09	0.853648	-0.228287
	ENSMUST00000113940	Spag16	axoneme	1		99251	2.83	3.31	0.854985	-0.226029
	ENSMUST00000060100	Ccdc96	axoneme	1		3585	28.33	33.01	0.858225	-0.220573
	ENSMUSG00000058672	Tubb2a	axoneme	1		3734	252.3	293.39	0.859948	-0.217679
	ENSMUSG00000025235	Bbs4	axoneme	1		31519	13.82	16.06	0.860523	-0.216714
	ENSMUST00000033372	Rp2	ciliary basal body		1	36373	16.45	19.07	0.862611	-0.213217
	ENSMUST00000047783	Rpgrip1l	ciliary transition zone	1		96233	6.44	7.46	0.863271	-0.212115
	ENSMUST00000064234	Ezr	ciliary basal body		1	44744	188.12	217.55	0.864721	-0.209694
	ENSMUST00000048150	Cc2d2a	ciliary transition zone	1		78627	4.58	5.29	0.865784	-0.20792
	ENSMUST00000058714	Cd24a	ciliary membrane	1		5097	871.06	1005.93	0.865925	-0.207686
	ENSMUSG00000029469	Ift81	axoneme	1		64315	23.27	26.83	0.867313	-0.205376
	ENSMUST00000161832	Cfap43	9+2 motile cilium	1		25975	6.32	7.21	0.87656	-0.190075
	ENSMUST00000040881	Cluap1	ciliary tip	1		32323	23.77	26.89	0.883972	-0.177928
	ENSMUST00000018711	Gabarap	axoneme	1		3809	252.22	285.24	0.884238	-0.177494
	ENSMUST00000021287	Cfap52	ciliary basal body		1	40835	44.3	49.77	0.890094	-0.16797
	ENSMUST00000029222	Ccdc39	9+2 motile cilium	1		31940	37.37	41.52	0.900048	-0.151926
	ENSMUSG00000072235	Tuba1a	axoneme	1		3711	1016.24	1123.23	0.904748	-0.144412
	ENSMUST00000162554	Ttc26	ciliary shaft	1		46179	9.39	10.33	0.909003	-0.137643
	ENSMUST00000028342	Ssna1	ciliary basal body		1	1378	30.96	33.94	0.912198	-0.132581
	ENSMUSG00000032965	Ift57	axoneme	1		65894	47.74	52.3	0.912811	-0.131612
	ENSMUST00000094844	Cfap65	axoneme	1		33529	5.36	5.85	0.916239	-0.126204
	ENSMUSG00000026202	Tuba4a	axoneme	1		2809	1.71	1.86	0.919355	-0.121306
	ENSMUST00000041569	Ccdc113	axoneme	1		24806	59.86	65.08	0.919791	-0.120622
	ENSMUSG00000016637	Ift27	axoneme	1		14644	52.03	56.52	0.920559	-0.119418
	ENSMUSG00000037325	Bbs7	axoneme	1		40336	21	22.75	0.923077	-0.115477
	ENSMUSG00000022420	Dnal4	axoneme	1		13012	33.16	35.58	0.931984	-0.101623
	ENSMUSG00000017858	Ift52	axoneme	1		28788	21.96	23.46	0.936061	-0.095325
	ENSMUST00000165123	Csnk1a1	ciliary basal body		1	34788	119.64	126.42	0.946369	-0.0795249
	ENSMUST00000085894	Cfap45	axoneme	1		24827	45.83	48.22	0.950436	-0.0733394
	ENSMUST00000102813	Cfap157	ciliary basal body		1	7048	7.07	7.41	0.954116	-0.0677633
	ENSMUSG00000042348	Arl15	axoneme	1		362957	2.52	2.64	0.954545	-0.0671142
	ENSMUSG00000062591	Tubb4a	axoneme	1		7717	2.11	2.21	0.954751	-0.0668034
	ENSMUST00000065302	Cenpj	ciliary basal body		1	45086	2.59	2.71	0.95572	-0.0653408
	ENSMUSG00000024033	Rsph1	axoneme	1		22338	264.97	276.19	0.959376	-0.0598321
	ENSMUST00000034429	Tmem231	ciliary transition zone	1		21871	19.85	20.49	0.968765	-0.045781
	ENSMUST00000145132	Ttll4	ciliary basal body		1	11760	3.53	3.63	0.972452	-0.0403014
	ENSMUST00000114895	Cfap53	axoneme	1		76897	16.44	16.71	0.983842	-0.0235014
	ENSMUST00000001562	Tulp3	axoneme	1		34691	50.72	51.15	0.991593	-0.0121795
	ENSMUST00000077916	Mlf1	ciliary basal body		1	25902	112.4	113.23	0.99267	-0.0106142
	ENSMUST00000111738	Tctn1	ciliary transition zone	1		26613	4.14	4.17	0.992806	-0.0104166
	ENSMUST00000025101	Dync2li1	axoneme	1		29063	102.27	102.79	0.994941	-0.00731691
	ENSMUST00000102729	Eps15	ciliary membrane	1		107550	18.84	18.9	0.996825	-0.00458727
	ENSMUST00000108503	Tekt1	axoneme	1		17152	61.25	61.41	0.997395	-0.00376376
	ENSMUSG00000052861	Dnah6	axoneme			204043	6.31	6.3	1.00159	0.00228818
	ENSMUST00000110089	Mkks	ciliary basal body			17610	6.27	6.22	1.00804	0.0115509
	ENSMUST00000093043	Gas8	ciliary basal body			17817	34.51	34.03	1.01411	0.0202073
	ENSMUSG00000031755	Bbs2	axoneme			30975	10.13	9.98	1.01503	0.0215225
	ENSMUST00000030029	Invs	ciliary inversin compartment			152153	2.5	2.45	1.02041	0.0291463
	ENSMUST00000111113	Wdr35	axoneme			54800	42.93	41.97	1.02287	0.0326277
	ENSMUST00000039286	Atg5	axoneme			95934	9.02	8.8	1.025	0.0356239
	ENSMUST00000041806	Psen1	ciliary rootlet			46944	15.03	14.66	1.02524	0.0359599
	ENSMUST00000086831	Pkd2	ciliary membrane			46370	17.12	16.63	1.02946	0.0418945
	ENSMUSG00000002031	Ift46	axoneme			14519	46.57	45.19	1.03054	0.0433973
	ENSMUSG00000022911	Arl13b	ciliary membrane			53356	17.32	16.77	1.0328	0.0465562
	ENSMUST00000162854	Kif6	axoneme			294676	3.54	3.42	1.03509	0.049753
	ENSMUST00000042988	Atg14	axoneme			27541	3	2.86	1.04895	0.0689474
	ENSMUST00000101448	Drc1	axonemal dynein complex/motile cilium			85308	31.58	29.93	1.05513	0.0774189
	ENSMUSG00000007987	Ift22	axoneme			7255	39.05	36.53	1.06898	0.0962408
	ENSMUST00000129990	Cfap46	axoneme			82867	13.86	12.9	1.07442	0.103556
	ENSMUST00000028981	Mapre1	ciliary basal body			32037	41.48	38.31	1.08275	0.114695
	ENSMUST00000038447	Efhc1	axoneme			39154	43.82	40.44	1.08358	0.115806
	ENSMUST00000047704	Cep78	ciliary basal body			29216	2.95	2.71	1.08856	0.122422
	ENSMUST00000014220	Tctex1d2	axoneme			9398	48.04	43.54	1.10335	0.141895
	ENSMUSG00000028576	Ift74	axoneme			78739	61.06	55.32	1.10376	0.142426
	ENSMUST00000112138	Dync1i2	outer dynein arm			51534	30.92	28	1.10429	0.143113
	ENSMUST00000062483	Gli2	ciliary tip			219488	0.99	0.89	1.11236	0.153623
	ENSMUST00000029971	Cfap206	axoneme			41648	26.08	23.3	1.11931	0.162614
	ENSMUST00000167258	Ttll6	ciliary basal body			31666	2.41	2.15	1.12093	0.164696
	ENSMUST00000091609	Cltb	ciliary membrane			18944	67.96	60.45	1.12423	0.168944
	ENSMUST00000096987	Septin5	axoneme			8128	5.75	5.1	1.12745	0.173065
	ENSMUSG00000019027	Dnah1	axoneme			63522	2.78	2.45	1.13469	0.182303
	ENSMUST00000085109	Ttc8	ciliary basal body			62659	28.48	25.08	1.13557	0.183412
	ENSMUSG00000025035	Arl3	axoneme/ciliary transition zone			41977	187.6	164.36	1.1414	0.190801
	ENSMUST00000048417	Dync2h1	axoneme			248544	3.3	2.89	1.14187	0.191397
	ENSMUST00000020568	Wdpcp	distal end of the ciliary transition zone within the axonemal lumen			326755	14.62	12.78	1.14397	0.194055
	ENSMUST00000113711	Wdr34	intraciliary retrograde transport			17336	48.73	42.4	1.14929	0.200746
	ENSMUST00000031347	Rilpl2	ciliary basal body			15102	23.66	20.56	1.15078	0.20261
	ENSMUST00000113186	Atg16l1	axoneme			36347	3.02	2.62	1.15267	0.204982
	ENSMUST00000034270	Map1lc3b	axoneme			8400	121.81	105.34	1.15635	0.209579
	ENSMUST00000060798	Unc119b	ciliary transition zone			12426	36.49	31.53	1.15731	0.210776
	ENSMUSG00000039552	Rsph4a	axoneme			10911	43.46	37.35	1.16359	0.21858
	ENSMUST00000084941	Klc1	ciliary rootlet			47927	27.75	23.69	1.17138	0.22821
	ENSMUST00000102657	B9d1	ciliary transition zone			7788	86.32	73.63	1.17235	0.229401
	ENSMUSG00000047446	Arl4a	axoneme			2204	31.76	26.85	1.18287	0.242289
	ENSMUST00000094441	Tchp	ciliary transition fiber			14568	9.73	8.21	1.18514	0.245058
	ENSMUST00000028536	Arl14	intracellular protein transport			11898	18.38	15.47	1.18811	0.248664
	ENSMUST00000106349	Septin9	axoneme			29980	36.58	30.15	1.21327	0.278897
	ENSMUST00000043680	Tubg1	ciliary basal body			6482	12	9.85	1.21827	0.284839
	ENSMUSG00000022262	Dnah5	outer dynein arm			268294	4.33	3.53	1.22663	0.294699
	ENSMUSG00000023806	Rsph3b	axoneme			43641	18.06	14.66	1.23192	0.300913
	ENSMUST00000203653	Wdr19	ciliary receptor clustering involved in smoothened signaling pathway			60711	6.23	5.05	1.23366	0.302949
	ENSMUST00000075845	Arhgap35	ciliary basal body			121275	11.72	9.49	1.23498	0.304493
	ENSMUSG00000001105	Ift20	axoneme			5047	76.24	61.13	1.24718	0.318668
	ENSMUSG00000023004	Tuba1b	axoneme			3141	338.79	270.44	1.25274	0.325083
	ENSMUST00000027992	Enkur	9+2 motile cilium			24635	236.81	188.92	1.25349	0.325955
	ENSMUST00000145701	Inpp5e	axoneme			12952	5.94	4.73	1.25581	0.328623
	ENSMUST00000005606	Prkaca	ciliary base			23451	49.16	39	1.26051	0.334011
	ENSMUSG00000063145	Bbs5	axoneme			20364	27.54	21.5	1.28093	0.357192
	ENSMUST00000000619	Clcn4	ciliary basal body			17225	24.98	19.5	1.28103	0.357299
	ENSMUST00000065359	Fank1	ciliary basal body			104672	32.39	25.24	1.28328	0.359837
	ENSMUST00000043141	Hydin	axonemal central apparatus			343277	3.93	3.06	1.28431	0.360998
	ENSMUST00000050480	Ccdc66	axoneme			26049	8.64	6.71	1.28763	0.364719
	ENSMUST00000050686	Tmem67	ciliary transition zone			48603	21.77	16.9	1.28817	0.365318
	ENSMUST00000102515	Prkacb	ciliary base			83387	21.85	16.88	1.29443	0.372318
	ENSMUST00000034791	Lca5	axoneme/intraciliary transport			47609	5.36	4.13	1.29782	0.376091
	ENSMUSG00000007867	Ift43	axoneme			79873	103.59	79.2	1.30795	0.387312
	ENSMUST00000084952	Kif9	axoneme			48186	22.31	17.04	1.30927	0.388765
	ENSMUST00000128203	Rab8a	ciliary basal body			14699	19.29	14.63	1.31852	0.398923
	ENSMUST00000023064	Cby1	ciliary basal body			8434	90.75	68.74	1.32019	0.400748
	ENSMUSG00000038564	Ift172	axoneme			37831	9.47	7.17	1.32078	0.401391
	ENSMUST00000031810	Cep41	ciliary basal body			40293	10.64	8.01	1.32834	0.409624
	ENSMUST00000042575	Topors	ciliary basal body			10250	15.36	11.51	1.33449	0.41629
	ENSMUST00000038196	Mks1	ciliary transition zone			10589	2.63	1.97	1.33503	0.416867
	ENSMUST00000075980	Tmem107	ciliary transition zone			2225	161.77	120.88	1.33827	0.420369
	ENSMUST00000025002	Tekt4	axoneme			5005	10.43	7.72	1.35104	0.434066
	ENSMUST00000185820	Tctn2	ciliary transition zone			28990	43.69	32.29	1.35305	0.436216
	ENSMUST00000165594	Septin7	axoneme			56116	89.19	65.57	1.36023	0.443846
	ENSMUSG00000034706	Dnaic2	9+2 motile cilium			30478	28.33	20.62	1.37391	0.458286
	ENSMUST00000094140	Drc3	axoneme			23950	2.43	1.76	1.38068	0.465381
	ENSMUST00000021091	Pafah1b1	motile cilium			50722	42.69	30.88	1.38245	0.467225
	ENSMUST00000051145	Wdr47	axonemal central apparatus			54441	13.07	9.36	1.39637	0.481679
	ENSMUSG00000023966	Rsph9	axoneme			14946	149.9	106.17	1.41189	0.497624
	ENSMUSG00000022722	Arl6	axoneme			26219	42.63	30.07	1.41769	0.503544
	ENSMUST00000025083	Kif5b	ciliary rootlet			40522	32.58	22.89	1.42333	0.509269
	ENSMUST00000219643	Cep290	ciliary transition zone			28957	6.81	4.74	1.43671	0.522768
	ENSMUST00000020212	Cep83	cilium assembly			102200	30.49	21.17	1.44025	0.526315
	ENSMUST00000045218	Pcm1	ciliary basal body			92572	15.86	10.84	1.4631	0.549028
	ENSMUST00000113756	Odf2	ciliary transition fiber			41951	11.26	7.68	1.46615	0.552029
	ENSMUST00000123952	Cfap74	axoneme			12735	1.28	0.87	1.47126	0.557057
	ENSMUST00000039349	Wdr60	intraciliary transport			55972	14.28	9.52	1.5	0.584963
	ENSMUST00000036497	Prkar2b	ciliary base			102821	9.74	6.42	1.51713	0.601348
	ENSMUST00000027495	Septin2	ciliary transition zone/ciliary membrane			31297	84.31	55.25	1.52597	0.609729
	ENSMUSG00000024169	Ift140	axoneme			83097	8.77	5.51	1.59165	0.670525
	ENSMUST00000038720	Ccdc114	outer dynein arm assembly/axoneme			20566	15.29	9.6	1.59271	0.671482
	ENSMUSG00000024944	Arl2	axoneme			7024	20.61	12.93	1.59397	0.672622
	ENSMUSG00000027778	Ift80	axoneme			102013	25.81	16.13	1.60012	0.678184
	ENSMUST00000004055	Dzip1	ciliary transition fiber			49207	21.49	13.33	1.61215	0.688989
	ENSMUST00000020163	Nedd1	ciliary basal body			37675	8.78	5.44	1.61397	0.690614
	ENSMUST00000093100	Dnaaf1	axoneme assembly			23220	11.32	6.95	1.62878	0.703789
	ENSMUSG00000035759	Bbs10	axoneme			3049	4.11	2.52	1.63095	0.705715
	ENSMUST00000110510	Gli3	ciliary tip/axoneme			266047	9.32	5.67	1.64374	0.716981
	ENSMUST00000056365	Evc2	ciliary membrane			86557	5.52	3.34	1.65269	0.72482
	ENSMUST00000147988	Cfap44	axoneme			10133	17.26	10.27	1.68062	0.748996
	ENSMUST00000057330	Kif3a	intracellular transport/axoneme			33727	23.41	13.84	1.69147	0.758281
	ENSMUST00000059582	Tmem216	ciliary transition zone			5260	43.11	25.48	1.69192	0.758657
	ENSMUST00000164539	Spag17	axonemal central apparatus			257906	2.03	1.19	1.70588	0.770518
	ENSMUST00000062153	Rilpl1	ciliary basal body			38312	13.95	8.17	1.70747	0.771857
	ENSMUST00000027877	Kifap3	axoneme			137527	29.69	17.27	1.71917	0.781709
	ENSMUSG00000025870	Arl10	axoneme			6114	3.48	1.94	1.79381	0.843031
	ENSMUSG00000018581	Dnah11	axoneme			182322	4.1	2.28	1.79825	0.84659
	ENSMUSG00000073471	Rsph3a	axoneme			34172	31.79	17.57	1.80933	0.855459
	ENSMUST00000122846	Crocc	ciliary rootlet			5488	9.31	5.13	1.81481	0.859822
	ENSMUSG00000056752	Dnah9	outer dynein arm			173793	9.39	5.16	1.81977	0.863754
	ENSMUST00000001812	Smo	ciliary membrane			25672	46.2	25.03	1.84579	0.884235
	ENSMUST00000147629	Akap9	ciliary basal body			5147	8.64	4.6	1.87826	0.909397
	ENSMUST00000027785	Sdccag8	ciliary basal body			205778	12.84	6.82	1.8827	0.912802
	ENSMUST00000001780	Akt1	ciliary basal body			20456	32.16	16.92	1.90071	0.926538
	ENSMUST00000084519	Wdr11	axoneme			43876	7.74	4.07	1.90172	0.927305
	ENSMUST00000026014	Efhc2	axoneme			187320	4.42	2.32	1.90517	0.929922
	ENSMUST00000102581	Kctd10	MKS complex/ciliary transition zone			16942	98.38	51.14	1.92374	0.943913
	ENSMUST00000106992	Mapt	axoneme			100701	20.23	10.51	1.92483	0.944734
	ENSMUST00000013299	Enkd1	ciliary base			4282	12.98	6.52	1.9908	0.993347
	ENSMUST00000205658	B9d2	ciliary transition zone			5779	21.74	10.9	1.9945	0.996024
	ENSMUST00000093802	Cep162	ciliary transition zone			65960	3.86	1.92	2.01042	1.00749
	ENSMUST00000121964	Wdr66	axoneme			75383	59	29.33	2.01159	1.00834
	ENSMUST00000021356	Dnaaf2	outer dynein arm assembly			9343	12.5	5.93	2.10793	1.07582
	ENSMUSG00000049866	Arl4c	axoneme			3997	22.82	10.61	2.1508	1.10487
	ENSMUST00000027867	Ccdc181	axoneme			12263	23.64	10.85	2.1788	1.12353
	ENSMUST00000205870	Gpi1	ciliary membrane			5693	49.09	22.44	2.18761	1.12936
	ENSMUST00000110357	Nphp1	ciliary transition zone			48162	56.36	25.64	2.19813	1.13628
	ENSMUST00000130711	Psen2	ciliary basal body			3062	5.14	2.28	2.25439	1.17273
	ENSMUST00000208732	Fam161a	ciliary basal body			9843	5.62	2.49	2.25703	1.17442
	ENSMUST00000077407	Dctn1	ciliary basal body			34197	22.83	9.82	2.32485	1.21714
	ENSMUST00000081393	Nphp4	ciliary transition zone			85042	4.73	2	2.365	1.24184
	ENSMUST00000085314	Nin	ciliary transition fiber			91420	5.31	2.19	2.42466	1.27778
	ENSMUST00000062206	Tctex1d4	axoneme			1926	18.29	7.48	2.44519	1.28994
	ENSMUST00000032457	Atg7	axoneme			217518	32.04	12.32	2.60065	1.37887
	ENSMUSG00000030323	Ift122	axoneme			27585	12.83	4.88	2.6291	1.39457
	ENSMUST00000171929	Cenpf	ciliary transition fiber/axoneme			47481	3.72	1.41	2.6383	1.39961
	ENSMUSG00000057594	Arl16	axoneme			2742	3.3	1.18	2.79661	1.48368
	ENSMUSG00000096141	Dnah7a	inner dynein arms			8755	3.85	1.35	2.85185	1.5119
	ENSMUST00000049501	Ofd1	ciliary basal body			50672	4.65	1.55	3	1.58496
	ENSMUST00000138595	Crocc2	ciliary rootlet			62348	3.16	0.97	3.25773	1.70387
	ENSMUSG00000041144	Dnah7b	axoneme			16921	7.81	2.32	3.36638	1.7512
	ENSMUST00000023828	Rttn	ciliary basal body			159224	2.33	0.68	3.42647	1.77672
	ENSMUST00000212684	Cfap20	axoneme			14429	7.27	1.91	3.80628	1.92838
	ENSMUST00000003642	Klc4	ciliary rootlet			14514	5.26	1.27	4.14173	2.05023
	ENSMUST00000128649	Tmem80	ciliary transition zone			5168	13.67	2.95	4.6339	2.21223
	ENSMUST00000216284	Cep164	ciliary transition fiber			36299	3.39	0.66	5.13636	2.36075
	ENSMUST00000091268	Camsap1	ciliary basal body			56445	1.27	0.24	5.29167	2.40372
	ENSMUST00000127508	Cfap100	ciliary basal body			7289	31.57	4.25	7.42824	2.89302
	ENSMUSG00000052273	Dnah3	axonemal dynein			172507	1.13	0.15	7.53333	2.91329
	ENSMUST00000166007	Dlg5	ciliary basal body			12236	10.45	1.28	8.16406	3.02929
	ENSMUST00000028102	Kif5c	ciliary rootlet			155481	16.05	1.87	8.58289	3.10146
	ENSMUST00000060797	Casc1	axonemal dynein complex			36137	6.48	0	#DIV/0!	#DIV/0!
				92	26	0.779661

## Sheet: ciliary mRNA 36 candidates
36 common downregulated mRNA in "Exp.1" and "Exp.2":
							Fmr-i1_FPKM		Ctrl-i_FPKM		Fmr-i1/Ctrl-i		log2(Fmr-i1/Ctrl-i)
	gene_id	GeneSymbol	GO class	Ciliary shaft	Basal body	length	Exp.1	Exp.2	Exp.1	Exp.2	Exp.1	Exp.2	Exp.1	Exp.2
	ENSMUST00000106227	Cep131	ciliary transition zone	1		22398	0.08	1.26	4.56	5.41	0.0175439	0.232902	-5.83289	-2.1022
	ENSMUSG00000000838	Fmr1	ciliary shaft	1		39423	1.07	1.61	6.91	5.78	0.154848	0.278547	-2.69107	-1.84401
	ENSMUST00000052521	Gas2l2	ciliary basal body		1	7554	0.01	5.04	4.7	7.93	0.00212766	0.635561	-8.87652	-0.653897
	ENSMUST00000148350	Fbf1	ciliary transition fiber		1	4838	1.55	8.37	6.62	20.48	0.234139	0.408691	-2.09456	-1.29092
	ENSMUST00000106591	Agbl4	ciliary basal body		1	1169313	0.41	2.31	1.58	5.08	0.259494	0.454724	-1.94623	-1.13694
	ENSMUST00000135973	Armc9	ciliary tip	1		105044	2.04	0.36	2.87	4.22	0.710801	0.0853081	-0.492482	-3.55117
	ENSMUST00000110224	Ttll5	ciliary basal body		1	228782	1.09	1.2	3.35	2.15	0.325373	0.55814	-1.61983	-0.841302
	ENSMUSG00000062380	Tubb3	axoneme	1		10592	3.92	5.03	11.47	8.45	0.341761	0.595266	-1.54894	-0.748393
	ENSMUST00000147839	Iqce	ciliary membrane	1		2737	3.61	4.6	10	6.99	0.361	0.658083	-1.46993	-0.603659
	ENSMUST00000106407	Rabep2	axoneme	1		16836	0.32	2.31	0.6	4.41	0.533333	0.52381	-0.906891	-0.932886
	ENSMUST00000033642	Dcx	axoneme	1		77470	0.91	0.61	1.64	0.98	0.554878	0.622449	-0.849757	-0.683973
	ENSMUST00000048309	Camsap2	ciliary basal body		1	77982	2.84	5.86	5.78	8.16	0.491349	0.718137	-1.02518	-0.477668
	ENSMUST00000154516	Dnajb13	axoneme	1		11716	15.97	21.61	25.93	35.82	0.615889	0.603294	-0.699258	-0.729066
	ENSMUSG00000021879	Dnah12	axonemal dynein complex	1		60403	1.02	1.38	2.45	1.69	0.416327	0.816568	-1.26421	-0.292355
	ENSMUST00000135252	Cfap69	axoneme/motile cilium	1		70587	7.55	2.75	7.91	9.24	0.954488	0.297619	-0.0672011	-1.74846
	ENSMUST00000038842	Ppp1r32	ciliary basal body		1	8641	20.1	32.25	34.42	48.02	0.583963	0.671595	-0.776052	-0.574336
	ENSMUST00000028342	Ssna1	ciliary basal body		1	1378	17.94	30.96	43.55	33.94	0.41194	0.912198	-1.27949	-0.132581
	ENSMUSG00000062591	Tubb4a	axoneme	1		7717	1.41	2.11	3.5	2.21	0.402857	0.954751	-1.31166	-0.0668034
	ENSMUST00000094156	Fam183b	ciliary basal body		1	9164	68.3	86.24	104.24	113.05	0.655219	0.762848	-0.609952	-0.390532
	ENSMUST00000173867	Cct4	cilium	1		13262	48.8	36.01	54.2	63.94	0.900369	0.563184	-0.151412	-0.828321
	ENSMUST00000037397	Cep126	ciliary base		1	57834	7.67	7.85	8.03	14.48	0.955168	0.542127	-0.0661734	-0.883297
	ENSMUSG00000042707	Dnali1	axoneme	1		10366	36.8	40.56	47.58	55.02	0.773434	0.737186	-0.37065	-0.439898
	ENSMUSG00000072235	Tuba1a	axoneme	1		3711	875.64	1016.24	1105.66	1123.23	0.791961	0.904748	-0.336498	-0.144412
	ENSMUSG00000045136	Tubb2b	axoneme	1		3607	320.96	307.39	340.09	360.09	0.94375	0.853648	-0.0835231	-0.228287
	ENSMUST00000059319	Tmem17	ciliary transition zone	1		7147	9.34	15.59	12.8	19.5	0.729687	0.799487	-0.454649	-0.322853
	ENSMUST00000069614	Dcdc2a	axoneme	1		154454	4.39	3.02	4.51	4.83	0.973392	0.625259	-0.0389065	-0.677475
	ENSMUST00000058479	Drc7	axoneme	1		23039	14.31	14.28	15.33	20.89	0.933464	0.683581	-0.099334	-0.548817
	ENSMUSG00000006464	Bbs1	axoneme	1		19730	9.38	8.59	9.99	12.19	0.938939	0.704676	-0.0908968	-0.504968
	ENSMUST00000092684	Ttc25	axoneme	1		26357	15.95	17.53	16.43	23.34	0.970785	0.751071	-0.0427761	-0.412979
	ENSMUSG00000016637	Ift27	axoneme	1		14644	44.47	52.03	55.1	56.52	0.807078	0.920559	-0.30922	-0.119418
	ENSMUST00000102729	Eps15	ciliary membrane	1		107550	14.92	18.84	19.28	18.9	0.773859	0.996825	-0.369858	-0.00458727
	ENSMUST00000018711	Gabarap	axoneme	1		3809	234.52	252.22	253.24	285.24	0.926078	0.884238	-0.110794	-0.177494
	ENSMUSG00000017858	Ift52	axoneme	1		28788	19.81	21.96	22	23.46	0.900455	0.936061	-0.151275	-0.095325
	ENSMUST00000021287	Cfap52	ciliary basal body		1	40835	41.43	44.3	42.09	49.77	0.984319	0.890094	-0.0228017	-0.16797
	ENSMUST00000030951	Ttll10	axoneme	1		1154	0	0	1.46	1.38	0	0	#NUM!	#NUM!
	ENSMUST00000151641	Ttll9	axoneme	1		9867	0	0	3.47	0.73	0	0	#NUM!	#NUM!
				26	10	0.722222
