# Supplementary material for: Cilia locally synthesize proteins to sustain their ultrastructure and functions
Source: Nat Commun. 2021 Nov 30;12:6971. doi: 10.1038/s41467-021-27298-1 (PMC8632896; doi:10.1038/s41467-021-27298-1)
Supplement: Supplementary file 8 — Source Data [file 41467_2021_27298_MOESM8_ESM.xlsx]

## Sheet: ciliary proteome
The Original data of label-free quantitative (LFQ) mass spectrometric from wild type mEPC motile cilia
	Fasta headers	Protein IDs	Peptides ZXL3-1	Peptides ZXL3-2	Unique peptides ZXL3-1	Unique peptides ZXL3-2	Sequence coverage ZXL3-1 [%]	Sequence coverage ZXL3-2 [%]	LFQ intensity ZXL3-1	LFQ intensity ZXL3-2
	>sp|Q8VHE6|DYH5_MOUSE Dynein heavy chain 5, axonemal OS=Mus musculus GN=Dnah5 PE=1 SV=2	Dnah5	238	235	220	216	59.7	58.6	9560600000	10106000000
	>sp|Q45VK7|DYHC2_MOUSE Cytoplasmic dynein 2 heavy chain 1 OS=Mus musculus GN=Dync2h1 PE=1 SV=1	Dync2h1	190	182	190	182	51.4	49.4	3882100000	4058100000
	>sp|Q9QXZ0|MACF1_MOUSE Microtubule-actin cross-linking factor 1 OS=Mus musculus GN=Macf1 PE=1 SV=2	Macf1	155	155	153	153	27.8	28	1599600000	1703400000
	>sp|Q9JHU4|DYHC1_MOUSE Cytoplasmic dynein 1 heavy chain 1 OS=Mus musculus GN=Dync1h1 PE=1 SV=2	Dync1h1	157	145	157	145	40.1	38.7	2524400000	2516400000
	>sp|Q9QXS1|PLEC_MOUSE Plectin OS=Mus musculus GN=Plec PE=1 SV=3	Plec	143	136	143	136	36.3	35	1450700000	1552200000
	>sp|P16546|SPTN1_MOUSE Spectrin alpha chain, non-erythrocytic 1 OS=Mus musculus GN=Sptan1 PE=1 SV=4	Sptan1	126	129	126	129	59.7	60.6	2777600000	2933100000
	>sp|Q62261|SPTB2_MOUSE Spectrin beta chain, non-erythrocytic 1 OS=Mus musculus GN=Sptbn1 PE=1 SV=2	Sptbn1	106	102	106	102	55.5	51.5	2219100000	2136700000
	>sp|P20357|MTAP2_MOUSE Microtubule-associated protein 2 OS=Mus musculus GN=Map2 PE=1 SV=2	Map2	97	95	97	95	62.1	60.6	7660700000	8370900000
	>sp|Q80W93|HYDIN_MOUSE Hydrocephalus-inducing protein OS=Mus musculus GN=Hydin PE=1 SV=2	Hydin	97	94	97	94	24.5	24.6	1523300000	1421000000
	>sp|Q8VBX6|MPDZ_MOUSE Multiple PDZ domain protein OS=Mus musculus GN=Mpdz PE=1 SV=2	Mpdz	92	93	91	92	66	68.3	4802700000	4980700000
	>sp|P0C6F1|DYH2_MOUSE Dynein heavy chain 2, axonemal OS=Mus musculus GN=Dnah2 PE=1 SV=1	Dnah2	93	88	91	86	27.2	26.3	1221800000	1331700000
	>sp|Q6VH22|IF172_MOUSE Intraflagellar transport protein 172 homolog OS=Mus musculus GN=Ift172 PE=1 SV=1	Ift172	85	83	85	83	60.3	58.1	2380500000	2487100000
	>sp|Q61879|MYH10_MOUSE Myosin-10 OS=Mus musculus GN=Myh10 PE=1 SV=2	Myh10	105	100	81	77	52.7	51.5	2083500000	2125700000
	>sp|Q8VDD5|MYH9_MOUSE Myosin-9 OS=Mus musculus GN=Myh9 PE=1 SV=4	Myh9	100	93	79	75	53.2	50	2569000000	2681600000
	>sp|Q9JKF1|IQGA1_MOUSE Ras GTPase-activating-like protein IQGAP1 OS=Mus musculus GN=Iqgap1 PE=1 SV=2	Iqgap1	74	74	71	72	55.3	54.4	1899200000	2046800000
	>sp|Q9D180|CFA57_MOUSE Cilia- and flagella-associated protein 57 OS=Mus musculus GN=Cfap57 PE=1 SV=3	Cfap57	62	61	62	61	51.3	53.1	1929000000	2058400000
	>sp|Q01853|TERA_MOUSE Transitional endoplasmic reticulum ATPase OS=Mus musculus GN=Vcp PE=1 SV=4	Vcp	58	57	58	57	72.8	70	3372000000	3678900000
	>sp|P14824|ANXA6_MOUSE Annexin A6 OS=Mus musculus GN=Anxa6 PE=1 SV=3	Anxa6	57	57	56	56	77.6	78.5	3628300000	3851700000
	>sp|Q05920|PYC_MOUSE Pyruvate carboxylase, mitochondrial OS=Mus musculus GN=Pc PE=1 SV=1	Pc	57	56	57	56	56.8	57.6	2982800000	2866200000
	>sp|B2RY50|ARMC4_MOUSE Armadillo repeat-containing protein 4 OS=Mus musculus GN=Armc4 PE=1 SV=1	Armc4	58	56	58	56	74	72.5	1918900000	1912600000
	>sp|P98203|ARVC_MOUSE Armadillo repeat protein deleted in velo-cardio-facial syndrome homolog OS=Mus musculus GN=Arvcf PE=1 SV=2	Arvcf	50	55	50	55	63.9	67.2	2409600000	2452800000
	>sp|Q8BI79|CCD40_MOUSE Coiled-coil domain-containing protein 40 OS=Mus musculus GN=Ccdc40 PE=1 SV=1	Ccdc40	56	54	56	54	46.9	46.2	1757600000	1863400000
	>sp|P14873|MAP1B_MOUSE Microtubule-associated protein 1B OS=Mus musculus GN=Map1b PE=1 SV=2	Map1b	60	56	58	54	39	36.9	1672800000	1881300000
	>sp|Q68FD5|CLH1_MOUSE Clathrin heavy chain 1 OS=Mus musculus GN=Cltc PE=1 SV=3	Cltc	54	53	54	53	38.4	37.4	1218400000	1144900000
	>sp|B2RW38|CFA58_MOUSE Cilia- and flagella-associated protein 58 OS=Mus musculus GN=Cfap58 PE=2 SV=1	Cfap58	56	53	56	53	57.3	53.3	2253800000	2218700000
	>sp|Q8C9J3|SPEF2_MOUSE Sperm flagellar protein 2 OS=Mus musculus GN=Spef2 PE=2 SV=2	Spef2	54	52	54	52	39.9	39.4	746620000	831580000
	>sp|Q3UQ44|IQGA2_MOUSE Ras GTPase-activating-like protein IQGAP2 OS=Mus musculus GN=Iqgap2 PE=1 SV=2	Iqgap2	60	54	57	52	43.7	37.5	746660000	813280000
	>sp|Q9QYR6|MAP1A_MOUSE Microtubule-associated protein 1A OS=Mus musculus GN=Map1a PE=1 SV=2	Map1a	51	53	49	51	27.7	28.5	993010000	901290000
	>sp|Q8BW94|DYH3_MOUSE Dynein heavy chain 3, axonemal OS=Mus musculus GN=Dnah3 PE=1 SV=2	Dnah3	53	53	52	51	16.1	16.8	381550000	386530000
	>sp|P20152|VIME_MOUSE Vimentin OS=Mus musculus GN=Vim PE=1 SV=3	Vim	61	59	53	51	92.1	90.6	12961000000	13944000000
	>sp|Q8C6S9|CFA54_MOUSE Cilia- and flagella-associated protein 54 OS=Mus musculus GN=Cfap54 PE=2 SV=4	Cfap54	57	51	57	51	23.7	22	539790000	584730000
	>sp|Q62036|CP131_MOUSE Centrosomal protein of 131 kDa OS=Mus musculus GN=Cep131 PE=1 SV=2	Cep131	59	50	59	50	56.2	47.6	1093400000	1168800000
	>sp|P26231|CTNA1_MOUSE Catenin alpha-1 OS=Mus musculus GN=Ctnna1 PE=1 SV=1	Ctnna1	59	61	47	49	72.5	72.7	3515700000	3666800000
	>sp|Q8BSN3|CC151_MOUSE Coiled-coil domain-containing protein 151 OS=Mus musculus GN=Ccdc151 PE=2 SV=1	Ccdc151	50	49	50	49	68.3	66.9	4763900000	4797300000
	>sp|Q9D9T8|EFHC1_MOUSE EF-hand domain-containing protein 1 OS=Mus musculus GN=Efhc1 PE=1 SV=1	Efhc1	50	49	50	49	82.3	81.2	4564900000	4731300000
	>sp|Q9D5Y1|CCD39_MOUSE Coiled-coil domain-containing protein 39 OS=Mus musculus GN=Ccdc39 PE=1 SV=1	Ccdc39	52	49	52	49	51	50.7	1885800000	1904200000
	>sp|O70318|E41L2_MOUSE Band 4.1-like protein 2 OS=Mus musculus GN=Epb41l2 PE=1 SV=2	Epb41l2	51	51	48	48	56	60.9	2848100000	2453200000
	>sp|Q61768|KINH_MOUSE Kinesin-1 heavy chain OS=Mus musculus GN=Kif5b PE=1 SV=3	Kif5b	65	64	49	48	69.1	70.4	3831600000	3765800000
	>sp|Q8BTM8|FLNA_MOUSE Filamin-A OS=Mus musculus GN=Flna PE=1 SV=5	Flna	55	51	51	48	30.3	29.1	692140000	643110000
	>sp|Q61147|CERU_MOUSE Ceruloplasmin OS=Mus musculus GN=Cp PE=1 SV=2	Cp	44	46	44	46	52.1	51.5	1223400000	1302100000
	>sp|P07356|ANXA2_MOUSE Annexin A2 OS=Mus musculus GN=Anxa2 PE=1 SV=2	Anxa2	43	45	43	45	87	87	27252000000	27372000000
	>sp|P97393|RHG05_MOUSE Rho GTPase-activating protein 5 OS=Mus musculus GN=Arhgap5 PE=1 SV=2	Arhgap5	44	45	44	45	38	39.2	819860000	817290000
	>sp|Q69ZN7|MYOF_MOUSE Myoferlin OS=Mus musculus GN=Myof PE=1 SV=2	Myof	36	45	35	44	22.8	26.9	405670000	453730000
	>sp|Q8CDU5|EFHB_MOUSE EF-hand domain-containing family member B OS=Mus musculus GN=Efhb PE=1 SV=2	Efhb	45	44	45	44	64	59.1	1787500000	1803600000
	>sp|Q80ST9|LCA5_MOUSE Lebercilin OS=Mus musculus GN=Lca5 PE=1 SV=1	Lca5	43	43	43	43	57.1	60.1	2641300000	2940000000
	>sp|Q8C0M8|DNAI1_MOUSE Dynein intermediate chain 1, axonemal OS=Mus musculus GN=Dnai1 PE=1 SV=1	Dnai1	44	43	44	43	69	67.6	2260200000	2193200000
	>sp|Q9WUA3|PFKAP_MOUSE ATP-dependent 6-phosphofructokinase, platelet type OS=Mus musculus GN=Pfkp PE=1 SV=1	Pfkp	45	45	42	42	61.1	65.1	4037400000	4230600000
	>sp|O35594|IFT81_MOUSE Intraflagellar transport protein 81 homolog OS=Mus musculus GN=Ift81 PE=1 SV=4	Ift81	45	42	45	42	63.8	54.4	1432700000	1521700000
	>sp|Q8R422|CD109_MOUSE CD109 antigen OS=Mus musculus GN=Cd109 PE=1 SV=1	Cd109	39	41	39	41	33.1	35.4	1344200000	1518100000
	>sp|Q8BKE9|IFT74_MOUSE Intraflagellar transport protein 74 homolog OS=Mus musculus GN=Ift74 PE=1 SV=2	Ift74	40	41	40	41	66.2	68.7	1686000000	1821500000
	>sp|Q3UX62|CC114_MOUSE Coiled-coil domain-containing protein 114 OS=Mus musculus GN=Ccdc114 PE=2 SV=1	Ccdc114	44	41	44	41	68.5	66.3	3408500000	3308900000
	>sp|Q9D4B2|TTC25_MOUSE Tetratricopeptide repeat protein 25 OS=Mus musculus GN=Ttc25 PE=1 SV=3	Ttc25	36	40	36	40	54.8	59.3	2280500000	2127200000
	>sp|Q61884|MNS1_MOUSE Meiosis-specific nuclear structural protein 1 OS=Mus musculus GN=Mns1 PE=1 SV=1	Mns1	37	40	37	40	59.7	61.1	2736500000	2635600000
	>sp|F6ZDS4|TPR_MOUSE Nucleoprotein TPR OS=Mus musculus GN=Tpr PE=1 SV=1	Tpr	38	40	38	40	18.6	19.6	375360000	367450000
	>sp|Q60779|GAS8_MOUSE Growth arrest-specific protein 8 OS=Mus musculus GN=Gas8 PE=1 SV=2	Gas8	39	40	39	40	57.7	57.3	2390700000	2326000000
	>sp|P30999|CTND1_MOUSE Catenin delta-1 OS=Mus musculus GN=Ctnnd1 PE=1 SV=2	Ctnnd1	41	41	40	40	50.4	51.8	1377300000	1435700000
	>sp|Q5F201|CFA52_MOUSE Cilia- and flagella-associated protein 52 OS=Mus musculus GN=Cfap52 PE=1 SV=1	Cfap52	40	40	40	40	73.5	76.5	2060500000	2208600000
	>sp|Q64512|PTN13_MOUSE Tyrosine-protein phosphatase non-receptor type 13 OS=Mus musculus GN=Ptpn13 PE=1 SV=2	Ptpn13	40	40	40	40	22.1	21.9	396670000	391370000
	>sp|P41233|ABCA1_MOUSE ATP-binding cassette sub-family A member 1 OS=Mus musculus GN=Abca1 PE=1 SV=4	Abca1	42	42	41	40	21.7	23.3	433400000	429120000
	>sp|Q8C0S4|TT21A_MOUSE Tetratricopeptide repeat protein 21A OS=Mus musculus GN=Ttc21a PE=1 SV=2	Ttc21a	39	40	38	39	36.3	35.3	542370000	600160000
	>sp|P07901|HS90A_MOUSE Heat shock protein HSP 90-alpha OS=Mus musculus GN=Hsp90aa1 PE=1 SV=4	Hsp90aa1	58	58	39	39	66.7	65.5	9054400000	9383100000
	>sp|Q32M07|KAD8_MOUSE Adenylate kinase 8 OS=Mus musculus GN=Ak8 PE=1 SV=1	Ak8	39	39	39	39	75.8	75.6	3087200000	2917300000
	>sp|Q64331|MYO6_MOUSE Unconventional myosin-VI OS=Mus musculus GN=Myo6 PE=1 SV=1	Myo6	39	39	39	39	34.4	34.2	586740000	565880000
	>sp|P97479|MYO7A_MOUSE Unconventional myosin-VIIa OS=Mus musculus GN=Myo7a PE=1 SV=2	Myo7a	36	38	36	38	21	23.4	322370000	304200000
	>P04264 SWISS-PROT:P04264 Tax_Id=9606 Gene_Symbol=KRT1 Keratin, type II cytoskeletal 1	KRT1	52	54	35	37	65.1	66	24898000000	27115000000
	>sp|Q6EDY6|CARL1_MOUSE F-actin-uncapping protein LRRC16A OS=Mus musculus GN=Lrrc16a PE=1 SV=2	Lrrc16a	36	37	36	37	30.3	31.4	573560000	597240000
	>sp|Q3UGF1|WDR19_MOUSE WD repeat-containing protein 19 OS=Mus musculus GN=Wdr19 PE=1 SV=1	Wdr19	37	37	37	37	34.7	33.2	575550000	552080000
	>sp|Q9JLB2|MPP5_MOUSE MAGUK p55 subfamily member 5 OS=Mus musculus GN=Mpp5 PE=1 SV=1	Mpp5	39	37	39	37	73.6	72.1	2859400000	3114400000
	>sp|A0JLY1|CC173_MOUSE Coiled-coil domain-containing protein 173 OS=Mus musculus GN=Ccdc173 PE=2 SV=1	Ccdc173	36	36	36	36	53.6	53.6	1678100000	1724200000
	>sp|P26040|EZRI_MOUSE Ezrin OS=Mus musculus GN=Ezr PE=1 SV=3	Ezr	50	50	36	36	70.5	69.1	4528900000	4769500000
	>P35527 SWISS-PROT:P35527 Tax_Id=9606 Gene_Symbol=KRT9 Keratin, type I cytoskeletal 9	KRT9	38	37	37	36	71.1	68.7	7566200000	8667300000
	>sp|Q8BMS1|ECHA_MOUSE Trifunctional enzyme subunit alpha, mitochondrial OS=Mus musculus GN=Hadha PE=1 SV=1	Hadha	39	36	39	36	65.5	59.2	2633200000	2822600000
	>sp|Q6A078|CE290_MOUSE Centrosomal protein of 290 kDa OS=Mus musculus GN=Cep290 PE=1 SV=2	Cep290	40	36	40	36	19.4	17.5	410540000	415340000
	>sp|Q3U1J4|DDB1_MOUSE DNA damage-binding protein 1 OS=Mus musculus GN=Ddb1 PE=1 SV=2	Ddb1	33	35	33	35	34.1	37.9	755610000	756710000
	>sp|P09405|NUCL_MOUSE Nucleolin OS=Mus musculus GN=Ncl PE=1 SV=2	Ncl	34	35	34	35	40.5	40.5	3465000000	3555700000
	>sp|Q8BRC6|MAAT1_MOUSE Protein MAATS1 OS=Mus musculus GN=Maats1 PE=1 SV=3	Maats1	34	35	34	35	48.5	51.6	1088000000	1213200000
	>sp|D3YV10|CCD13_MOUSE Coiled-coil domain-containing protein 13 OS=Mus musculus GN=Ccdc13 PE=1 SV=1	Ccdc13	35	34	35	34	58.8	57.4	1140000000	1054400000
	>sp|P26041|MOES_MOUSE Moesin OS=Mus musculus GN=Msn PE=1 SV=3	Msn	49	48	35	34	70.5	70.9	964040000	999810000
	>sp|Q9CR92|CCD96_MOUSE Coiled-coil domain-containing protein 96 OS=Mus musculus GN=Ccdc96 PE=2 SV=1	Ccdc96	35	34	35	34	58.4	58.4	749260000	900760000
	>sp|Q9EQH3|VPS35_MOUSE Vacuolar protein sorting-associated protein 35 OS=Mus musculus GN=Vps35 PE=1 SV=1	Vps35	36	34	36	34	53	47.5	908090000	995120000
	>sp|P08113|ENPL_MOUSE Endoplasmin OS=Mus musculus GN=Hsp90b1 PE=1 SV=2	Hsp90b1	33	35	31	33	45	46.9	1477300000	1570700000
	>sp|Q6P1E8|EFCB6_MOUSE EF-hand calcium-binding domain-containing protein 6 OS=Mus musculus GN=Efcab6 PE=1 SV=2	Efcab6	32	33	32	33	27.7	29.2	489450000	468020000
	>sp|P03995|GFAP_MOUSE Glial fibrillary acidic protein OS=Mus musculus GN=Gfap PE=1 SV=4	Gfap	37	37	33	33	71.4	71.4	2206700000	2117000000
	>sp|Q6V3W6|DRC7_MOUSE Dynein regulatory complex subunit 7 OS=Mus musculus GN=Drc7 PE=1 SV=4	Drc7	34	33	34	33	44.1	41.4	941190000	881380000
	>sp|G3UZ78|ADGB_MOUSE Androglobin OS=Mus musculus GN=Adgb PE=1 SV=1	Adgb	35	33	35	33	27	25	490180000	485250000
	>sp|P48036|ANXA5_MOUSE Annexin A5 OS=Mus musculus GN=Anxa5 PE=1 SV=1	Anxa5	35	33	35	33	85.9	81.8	13638000000	13935000000
	>P35908 SWISS-PROT:P35908 Tax_Id=9606 Gene_Symbol=KRT2 Keratin, type II cytoskeletal 2 epidermal	KRT2	49	51	30	32	77.7	82.6	5247600000	5555600000
	>sp|Q9D485|EFHC2_MOUSE EF-hand domain-containing family member C2 OS=Mus musculus GN=Efhc2 PE=2 SV=2	Efhc2	30	32	30	32	47.7	50.8	751530000	837970000
	>sp|Q8CG73|FTM_MOUSE Protein fantom OS=Mus musculus GN=Rpgrip1l PE=1 SV=2	Rpgrip1l	31	32	31	32	30.2	31.7	486910000	494230000
	>sp|P16330|CN37_MOUSE 2,3-cyclic-nucleotide 3-phosphodiesterase OS=Mus musculus GN=Cnp PE=1 SV=3	Cnp	32	32	32	32	67.1	67.1	2086100000	2266900000
	>sp|Q8K057|IFT80_MOUSE Intraflagellar transport protein 80 homolog OS=Mus musculus GN=Ift80 PE=1 SV=1	Ift80	32	32	32	32	54.3	56.2	661010000	701340000
	>sp|Q9D0E1|HNRPM_MOUSE Heterogeneous nuclear ribonucleoprotein M OS=Mus musculus GN=Hnrnpm PE=1 SV=3	Hnrnpm	33	32	32	32	47.7	43.6	960920000	947670000
	>sp|Q9D3V1|IQCD_MOUSE IQ domain-containing protein D OS=Mus musculus GN=Iqcd PE=2 SV=1	Iqcd	32	32	32	32	63.1	63.3	1017700000	1110300000
	>sp|Q9WV92|E41L3_MOUSE Band 4.1-like protein 3 OS=Mus musculus GN=Epb41l3 PE=1 SV=1	Epb41l3	37	37	32	32	47.5	51.8	803550000	805650000
	>sp|A2AC93|DNAI2_MOUSE Dynein intermediate chain 2, axonemal OS=Mus musculus GN=Dnai2 PE=1 SV=2	Dnai2	33	32	33	32	64.7	67.7	1301900000	1387900000
	>sp|A2AU72|ARMC3_MOUSE Armadillo repeat-containing protein 3 OS=Mus musculus GN=Armc3 PE=1 SV=1	Armc3	33	32	33	32	51.1	49.7	686450000	719390000
	>sp|P11499|HS90B_MOUSE Heat shock protein HSP 90-beta OS=Mus musculus GN=Hsp90ab1 PE=1 SV=3	Hsp90ab1	54	53	33	32	73.1	68.2	3689600000	3935000000
	>sp|Q02248|CTNB1_MOUSE Catenin beta-1 OS=Mus musculus GN=Ctnnb1 PE=1 SV=1	Ctnnb1	38	36	34	32	62.9	62.7	2726000000	2801800000
	>sp|Q03265|ATPA_MOUSE ATP synthase subunit alpha, mitochondrial OS=Mus musculus GN=Atp5a1 PE=1 SV=1	Atp5a1	34	32	34	32	66.5	65.8	4991400000	4790300000
	>sp|Q8BND3|WDR35_MOUSE WD repeat-containing protein 35 OS=Mus musculus GN=Wdr35 PE=1 SV=3	Wdr35	39	32	39	32	46.3	35.4	699280000	720640000
	>sp|Q8BYM7|RSH4A_MOUSE Radial spoke head protein 4 homolog A OS=Mus musculus GN=Rsph4a PE=1 SV=2	Rsph4a	30	31	30	31	59.8	60.3	4720600000	5073100000
	>sp|Q8CIE6|COPA_MOUSE Coatomer subunit alpha OS=Mus musculus GN=Copa PE=1 SV=2	Copa	30	31	30	31	31	33	394600000	439000000
	>sp|Q8CGC7|SYEP_MOUSE Bifunctional glutamate/proline--tRNA ligase OS=Mus musculus GN=Eprs PE=1 SV=4	Eprs	31	31	31	31	31.3	29.8	394200000	350210000
	>sp|A6PWD2|FHAD1_MOUSE Forkhead-associated domain-containing protein 1 OS=Mus musculus GN=Fhad1 PE=2 SV=1	Fhad1	33	31	33	31	24.9	25.1	330030000	332590000
	>sp|Q3USS3|DRC1_MOUSE Dynein regulatory complex protein 1 OS=Mus musculus GN=Drc1 PE=1 SV=1	Drc1	34	31	34	31	47.5	46.2	766610000	828950000
	>sp|Q9D2H2|KAD7_MOUSE Adenylate kinase 7 OS=Mus musculus GN=Ak7 PE=1 SV=1	Ak7	35	31	35	31	64.3	60.9	1574000000	1730700000
	>sp|Q9D439|CFA53_MOUSE Cilia- and flagella-associated protein 53 OS=Mus musculus GN=Cfap53 PE=2 SV=3	Cfap53	29	30	29	30	52.5	52.5	2078200000	2420200000
	>sp|B9EKR1|PRPTZ_MOUSE Receptor-type tyrosine-protein phosphatase zeta OS=Mus musculus GN=Ptprz1 PE=1 SV=1	Ptprz1	30	30	30	30	17.2	17.7	815050000	841390000
	>sp|Q8BQB6|SAXO2_MOUSE Stabilizer of axonemal microtubules 2 OS=Mus musculus GN=Saxo2 PE=2 SV=2	Saxo2	30	30	30	30	79.2	78.9	2388000000	2211800000
	>sp|Q3TVW5|TCHP_MOUSE Trichoplein keratin filament-binding protein OS=Mus musculus GN=Tchp PE=1 SV=2	Tchp	32	30	32	30	53.5	49.7	1552300000	1545600000
	>sp|Q8CJH3|PLXB1_MOUSE Plexin-B1 OS=Mus musculus GN=Plxnb1 PE=1 SV=2	Plxnb1	33	31	33	30	21.6	19.7	389430000	386480000
	>sp|P39054|DYN2_MOUSE Dynamin-2 OS=Mus musculus GN=Dnm2 PE=1 SV=2	Dnm2	34	35	27	29	42.8	47.7	838540000	932460000
	>sp|Q3UY96|CFA74_MOUSE Cilia- and flagella-associated protein 74 OS=Mus musculus GN=Cfap74 PE=2 SV=3	Cfap74	29	29	29	29	21.4	22.4	292300000	311240000
	>sp|Q8CC88|VWA8_MOUSE von Willebrand factor A domain-containing protein 8 OS=Mus musculus GN=Vwa8 PE=1 SV=2	Vwa8	29	29	29	29	19	18.5	277600000	258630000
	>sp|Q9Z0H8|CLIP2_MOUSE CAP-Gly domain-containing linker protein 2 OS=Mus musculus GN=Clip2 PE=1 SV=2	Clip2	29	29	29	29	34.7	34.1	384880000	403930000
	>sp|P97742|CPT1A_MOUSE Carnitine O-palmitoyltransferase 1, liver isoform OS=Mus musculus GN=Cpt1a PE=1 SV=4	Cpt1a	30	29	30	29	47.9	44.9	1631100000	1724900000
	>sp|Q8VDN2|AT1A1_MOUSE Sodium/potassium-transporting ATPase subunit alpha-1 OS=Mus musculus GN=Atp1a1 PE=1 SV=1	Atp1a1	50	46	32	29	50	45.6	3315400000	3325400000
	>sp|Q8CFW7|C2D2A_MOUSE Coiled-coil and C2 domain-containing protein 2A OS=Mus musculus GN=Cc2d2a PE=1 SV=1	Cc2d2a	33	29	33	29	25.5	23.1	478460000	427880000
	>sp|Q9D8E6|RL4_MOUSE 60S ribosomal protein L4 OS=Mus musculus GN=Rpl4 PE=1 SV=3	Rpl4	25	28	25	28	47.5	53	946340000	891460000
	>sp|P58281|OPA1_MOUSE Dynamin-like 120 kDa protein, mitochondrial OS=Mus musculus GN=Opa1 PE=1 SV=1	Opa1	27	28	27	28	32.8	34.2	364740000	374690000
	>sp|Q9WTI7|MYO1C_MOUSE Unconventional myosin-Ic OS=Mus musculus GN=Myo1c PE=1 SV=2	Myo1c	28	28	27	28	34.7	35.8	311560000	291990000
	>sp|Q6PCQ0|IQCE_MOUSE IQ domain-containing protein E OS=Mus musculus GN=Iqce PE=1 SV=1	Iqce	28	28	28	28	41.8	41.8	789590000	782950000
	>sp|Q8VHI7|CCD65_MOUSE Coiled-coil domain-containing protein 65 OS=Mus musculus GN=Ccdc65 PE=1 SV=1	Ccdc65	28	28	28	28	55	53.1	901510000	817300000
	>sp|Q9JLI7|SPAG6_MOUSE Sperm-associated antigen 6 OS=Mus musculus GN=Spag6 PE=1 SV=1	Spag6	28	28	28	28	72.6	72.6	2084000000	2277200000
	>sp|Q6SP97|ENKUR_MOUSE Enkurin OS=Mus musculus GN=Enkur PE=1 SV=1	Enkur	29	28	29	28	73.7	73.3	2784600000	2888400000
	>sp|Q9WV04|KIF9_MOUSE Kinesin-like protein KIF9 OS=Mus musculus GN=Kif9 PE=1 SV=2	Kif9	29	28	29	28	43.2	41.9	729010000	725100000
	>sp|Q8CEL2|CFA61_MOUSE Cilia- and flagella-associated protein 61 OS=Mus musculus GN=Cfap61 PE=1 SV=2	Cfap61	30	28	30	28	31.7	29.4	507670000	537420000
	>sp|Q8CDK3|IQUB_MOUSE IQ and ubiquitin-like domain-containing protein OS=Mus musculus GN=Iqub PE=1 SV=2	Iqub	31	28	31	28	41.6	38.6	707950000	705560000
	>sp|P70398|USP9X_MOUSE Probable ubiquitin carboxyl-terminal hydrolase FAF-X OS=Mus musculus GN=Usp9x PE=1 SV=2	Usp9x	32	28	32	28	16.5	13.8	324860000	367510000
	>sp|Q6P5E4|UGGG1_MOUSE UDP-glucose:glycoprotein glucosyltransferase 1 OS=Mus musculus GN=Uggt1 PE=1 SV=4	Uggt1	32	28	32	28	30.5	26.4	286560000	285160000
	>sp|Q61371|IFT88_MOUSE Intraflagellar transport protein 88 homolog OS=Mus musculus GN=Ift88 PE=1 SV=2	Ift88	25	27	25	27	36.9	37.9	608120000	616800000
	>sp|P26043|RADI_MOUSE Radixin OS=Mus musculus GN=Rdx PE=1 SV=3	Rdx	42	43	26	27	63	63	1017800000	1037900000
	>sp|Q8BS45|IFT56_MOUSE Intraflagellar transport protein 56 OS=Mus musculus GN=Ttc26 PE=1 SV=1	Ttc26	26	27	26	27	52.3	58.3	604490000	599610000
	>sp|Q3UFY4|RSH3A_MOUSE Radial spoke head protein 3 homolog A OS=Mus musculus GN=Rsph3a PE=2 SV=1;>sp|Q9DA80|RSH3B_MOUSE Radial spoke head protein 3 homolog B OS=Mus musculus GN=Rsph3b PE=2 SV=1	Rsph3a	27	27	27	27	57.2	57.2	3268600000	3536200000
	>sp|Q8CGK3|LONM_MOUSE Lon protease homolog, mitochondrial OS=Mus musculus GN=Lonp1 PE=1 SV=2	Lonp1	27	27	27	27	39.1	42.5	575840000	526340000
	>sp|Q9Z0U1|ZO2_MOUSE Tight junction protein ZO-2 OS=Mus musculus GN=Tjp2 PE=1 SV=2	Tjp2	27	27	27	27	27.9	26.8	260300000	292170000
	>sp|Q9DAJ2|TEKT1_MOUSE Tektin-1 OS=Mus musculus GN=Tekt1 PE=1 SV=1	Tekt1	28	27	28	27	67.9	67.2	1738300000	1763800000
	>sp|P47856|GFPT1_MOUSE Glutamine--fructose-6-phosphate aminotransferase [isomerizing] 1 OS=Mus musculus GN=Gfpt1 PE=1 SV=3	Gfpt1	29	27	29	27	59	50.8	657410000	647300000
	>sp|P56480|ATPB_MOUSE ATP synthase subunit beta, mitochondrial OS=Mus musculus GN=Atp5b PE=1 SV=2	Atp5b	29	27	29	27	75.4	72.4	3558400000	3855400000
	>sp|Q8VDM4|PSMD2_MOUSE 26S proteasome non-ATPase regulatory subunit 2 OS=Mus musculus GN=Psmd2 PE=1 SV=1	Psmd2	30	27	30	27	42.7	38.9	444510000	446820000
	>sp|Q8CI94|PYGB_MOUSE Glycogen phosphorylase, brain form OS=Mus musculus GN=Pygb PE=1 SV=3	Pygb	41	34	31	27	56.3	49.2	1122400000	1185800000
	>sp|Q02257|PLAK_MOUSE Junction plakoglobin OS=Mus musculus GN=Jup PE=1 SV=3	Jup	26	30	22	26	53	58.4	775870000	770690000
	>sp|O35639|ANXA3_MOUSE Annexin A3 OS=Mus musculus GN=Anxa3 PE=1 SV=4	Anxa3	24	26	24	26	70.3	74.9	746630000	780080000
	>sp|P63017|HSP7C_MOUSE Heat shock cognate 71 kDa protein OS=Mus musculus GN=Hspa8 PE=1 SV=1	Hspa8	39	39	26	26	62.5	62.7	9748900000	10403000000
	>sp|Q8BFR5|EFTU_MOUSE Elongation factor Tu, mitochondrial OS=Mus musculus GN=Tufm PE=1 SV=1	Tufm	26	26	26	26	62.4	62.8	2575200000	3124300000
	>sp|Q148A4|PPR32_MOUSE Protein phosphatase 1 regulatory subunit 32 OS=Mus musculus GN=Ppp1r32 PE=1 SV=1	Ppp1r32	27	26	27	26	77.5	75.4	1422500000	1492000000
	>sp|Q9ESD7|DYSF_MOUSE Dysferlin OS=Mus musculus GN=Dysf PE=1 SV=3	Dysf	29	27	28	26	18.3	17.5	152540000	141990000
	>sp|Q80Y75|DJB13_MOUSE DnaJ homolog subfamily B member 13 OS=Mus musculus GN=Dnajb13 PE=1 SV=1	Dnajb13	29	26	29	26	81	77.2	3243600000	3607600000
	>sp|Q9JLB0|MPP6_MOUSE MAGUK p55 subfamily member 6 OS=Mus musculus GN=Mpp6 PE=1 SV=1	Mpp6	30	26	30	26	61.7	49.9	845020000	903480000
	>sp|Q6NWV3|IF122_MOUSE Intraflagellar transport protein 122 homolog OS=Mus musculus GN=Ift122 PE=1 SV=1	Ift122	32	26	32	26	37.3	30	547710000	518970000
	>sp|Q3V0Q1|DYH12_MOUSE Dynein heavy chain 12, axonemal OS=Mus musculus GN=Dnah12 PE=1 SV=2	Dnah12	24	27	23	25	10.6	10.9	224610000	231380000
	>sp|Q8C0X0|LCA5L_MOUSE Lebercilin-like protein OS=Mus musculus GN=Lca5l PE=2 SV=1	Lca5l	23	25	23	25	33.6	36	600870000	592350000
	>sp|Q8K1G2|LBN_MOUSE Limbin OS=Mus musculus GN=Evc2 PE=1 SV=1	Evc2	23	25	23	25	24.3	25.7	178330000	178070000
	>P13645 SWISS-PROT:P13645 Tax_Id=9606 Gene_Symbol=KRT10 Keratin, type I cytoskeletal 10	KRT10	38	39	24	25	61.7	61.7	12925000000	13038000000
	>sp|B2RXS4|PLXB2_MOUSE Plexin-B2 OS=Mus musculus GN=Plxnb2 PE=1 SV=1	Plxnb2	24	26	24	25	17.7	18.9	204740000	177650000
	>sp|Q91YQ5|RPN1_MOUSE Dolichyl-diphosphooligosaccharide--protein glycosyltransferase subunit 1 OS=Mus musculus GN=Rpn1 PE=1 SV=1	Rpn1	24	25	24	25	50.3	53.1	510800000	550290000
	>sp|E9PYY5|WDR78_MOUSE WD repeat-containing protein 78 OS=Mus musculus GN=Wdr78 PE=1 SV=1	Wdr78	25	25	25	25	39.7	39.9	330280000	361850000
	>sp|Q8R1A4|DOCK7_MOUSE Dedicator of cytokinesis protein 7 OS=Mus musculus GN=Dock7 PE=1 SV=3	Dock7	26	26	25	25	14.1	13.7	205090000	191590000
	>sp|P60122|RUVB1_MOUSE RuvB-like 1 OS=Mus musculus GN=Ruvbl1 PE=1 SV=1	Ruvbl1	26	25	26	25	69.3	66.2	1324000000	1384100000
	>sp|Q80YA8|CRUM2_MOUSE Protein crumbs homolog 2 OS=Mus musculus GN=Crb2 PE=2 SV=3	Crb2	26	25	26	25	26.5	26.4	750110000	805890000
	>sp|P20029|GRP78_MOUSE 78 kDa glucose-regulated protein OS=Mus musculus GN=Hspa5 PE=1 SV=3	Hspa5	30	28	27	25	49.9	47	967030000	998800000
	>sp|Q60710|SAMH1_MOUSE Deoxynucleoside triphosphate triphosphohydrolase SAMHD1 OS=Mus musculus GN=Samhd1 PE=1 SV=2	Samhd1	27	25	27	25	54.1	49.6	1054800000	1026700000
	>sp|Q8C8R3|ANK2_MOUSE Ankyrin-2 OS=Mus musculus GN=Ank2 PE=1 SV=2	Ank2	30	26	29	25	11.3	10.5	321760000	320940000
	>sp|Q8CJ40|CROCC_MOUSE Rootletin OS=Mus musculus GN=Crocc PE=1 SV=2	Crocc	29	25	29	25	17.3	15.5	456050000	539660000
	>sp|Q61301|CTNA2_MOUSE Catenin alpha-2 OS=Mus musculus GN=Ctnna2 PE=1 SV=3	Ctnna2	41	36	30	25	55.3	51.2	522360000	549020000
	>sp|Q8BG05|ROA3_MOUSE Heterogeneous nuclear ribonucleoprotein A3 OS=Mus musculus GN=Hnrnpa3 PE=1 SV=1	Hnrnpa3	21	24	21	24	50.4	51.5	1829100000	2197000000
	>sp|P54071|IDHP_MOUSE Isocitrate dehydrogenase [NADP], mitochondrial OS=Mus musculus GN=Idh2 PE=1 SV=3	Idh2	24	25	23	24	49.3	49.3	1226200000	1219000000
	>sp|Q6P5H2|NEST_MOUSE Nestin OS=Mus musculus GN=Nes PE=1 SV=1	Nes	23	24	23	24	20.5	23.1	360980000	372240000
	>sp|Q76MZ3|2AAA_MOUSE Serine/threonine-protein phosphatase 2A 65 kDa regulatory subunit A alpha isoform OS=Mus musculus GN=Ppp2r1a PE=1 SV=3	Ppp2r1a	24	24	24	24	50.8	51.4	499170000	539780000
	>sp|Q8C761|WDR60_MOUSE WD repeat-containing protein 60 OS=Mus musculus GN=Wdr60 PE=1 SV=1	Wdr60	25	24	25	24	32.8	30.8	351070000	337800000
	>sp|Q99JY0|ECHB_MOUSE Trifunctional enzyme subunit beta, mitochondrial OS=Mus musculus GN=Hadhb PE=1 SV=1	Hadhb	26	24	26	24	68.2	59.4	1390500000	1690300000
	>sp|Q99PT9|KIF19_MOUSE Kinesin-like protein KIF19 OS=Mus musculus GN=Kif19 PE=1 SV=2	Kif19	21	23	21	23	26.5	27.6	290190000	257220000
	>sp|Q8C008|DZAN1_MOUSE Double zinc ribbon and ankyrin repeat-containing protein 1 OS=Mus musculus GN=Dzank1 PE=1 SV=2	Dzank1	22	23	22	23	35.6	36.5	328660000	333880000
	>sp|O08529|CAN2_MOUSE Calpain-2 catalytic subunit OS=Mus musculus GN=Capn2 PE=1 SV=4	Capn2	23	23	23	23	38.1	38.3	346530000	377450000
	>sp|P10107|ANXA1_MOUSE Annexin A1 OS=Mus musculus GN=Anxa1 PE=1 SV=2	Anxa1	23	23	23	23	65.6	65.9	616430000	527260000
	>sp|P97429|ANXA4_MOUSE Annexin A4 OS=Mus musculus GN=Anxa4 PE=1 SV=4	Anxa4	24	24	23	23	69.3	65.8	630510000	612300000
	>sp|Q6PE87|CF165_MOUSE UPF0704 protein C6orf165 homolog OS=Mus musculus PE=2 SV=2	2	23	23	23	23	41.5	41.2	511590000	544760000
	>sp|Q9CUL5|IQCA1_MOUSE IQ and AAA domain-containing protein 1 OS=Mus musculus GN=Iqca1 PE=2 SV=2	Iqca1	24	24	23	23	34.4	33.6	571790000	594280000
	>sp|Q9D9V4|RSPH9_MOUSE Radial spoke head protein 9 homolog OS=Mus musculus GN=Rsph9 PE=1 SV=1	Rsph9	23	23	23	23	77.5	77.5	5947200000	6704400000
	>sp|Q922B2|SYDC_MOUSE Aspartate--tRNA ligase, cytoplasmic OS=Mus musculus GN=Dars PE=1 SV=2	Dars	24	23	24	23	54.7	53.3	535820000	540740000
	>sp|P17156|HSP72_MOUSE Heat shock-related 70 kDa protein 2 OS=Mus musculus GN=Hspa2 PE=1 SV=2	Hspa2	39	37	25	23	66.7	63.3	1516000000	1700400000
	>sp|Q80Y17|L2GL1_MOUSE Lethal(2) giant larvae protein homolog 1 OS=Mus musculus GN=Llgl1 PE=1 SV=1	Llgl1	25	23	25	23	34	31.7	377220000	446640000
	>sp|Q921F4|HNRLL_MOUSE Heterogeneous nuclear ribonucleoprotein L-like OS=Mus musculus GN=Hnrnpll PE=1 SV=3	Hnrnpll	25	23	25	23	55.2	53.6	562060000	587630000
	>sp|Q9DBG3|AP2B1_MOUSE AP-2 complex subunit beta OS=Mus musculus GN=Ap2b1 PE=1 SV=1	Ap2b1	44	42	25	23	54.6	49.1	908000000	922540000
	>sp|Q812A2|SRGP3_MOUSE SLIT-ROBO Rho GTPase-activating protein 3 OS=Mus musculus GN=Srgap3 PE=1 SV=1	Srgap3	28	26	26	23	30.4	28.1	331040000	343980000
	>sp|P17426|AP2A1_MOUSE AP-2 complex subunit alpha-1 OS=Mus musculus GN=Ap2a1 PE=1 SV=1	Ap2a1	37	33	28	23	46.6	42.7	808980000	829110000
	>sp|P46735|MYO1B_MOUSE Unconventional myosin-Ib OS=Mus musculus GN=Myo1b PE=1 SV=3	Myo1b	18	22	18	22	21.1	26	240560000	207300000
	>sp|Q5S003|SPG17_MOUSE Sperm-associated antigen 17 OS=Mus musculus GN=Spag17 PE=1 SV=2	Spag17	19	22	19	22	11.6	14.1	147050000	275020000
	>sp|A2AN08|UBR4_MOUSE E3 ubiquitin-protein ligase UBR4 OS=Mus musculus GN=Ubr4 PE=1 SV=1	Ubr4	20	22	20	22	5.8	6.2	118150000	118710000
	>sp|A2AJI0|MA7D1_MOUSE MAP7 domain-containing protein 1 OS=Mus musculus GN=Map7d1 PE=1 SV=1	Map7d1	23	24	21	22	32.6	33.7	561290000	468430000
	>sp|F8VPU2|FARP1_MOUSE FERM, RhoGEF and pleckstrin domain-containing protein 1 OS=Mus musculus GN=Farp1 PE=1 SV=1	Farp1	21	22	21	22	26.3	28.4	366120000	374680000
	>sp|Q78PY7|SND1_MOUSE Staphylococcal nuclease domain-containing protein 1 OS=Mus musculus GN=Snd1 PE=1 SV=1	Snd1	21	22	21	22	34.4	38.2	202370000	234610000
	>sp|Q8K2B3|SDHA_MOUSE Succinate dehydrogenase [ubiquinone] flavoprotein subunit, mitochondrial OS=Mus musculus GN=Sdha PE=1 SV=1	Sdha	21	22	21	22	43.8	43.8	264320000	279420000
	>sp|P11983|TCPA_MOUSE T-complex protein 1 subunit alpha OS=Mus musculus GN=Tcp1 PE=1 SV=3	Tcp1	22	22	22	22	49.3	51.1	501370000	505370000
	>sp|P28740|KIF2A_MOUSE Kinesin-like protein KIF2A OS=Mus musculus GN=Kif2a PE=1 SV=2	Kif2a	22	22	22	22	37.3	35.7	407980000	435750000
	>sp|P39447|ZO1_MOUSE Tight junction protein ZO-1 OS=Mus musculus GN=Tjp1 PE=1 SV=2	Tjp1	22	22	22	22	16.1	14.8	173910000	185390000
	>sp|Q6ZPR1|CFA97_MOUSE Cilia- and flagella-associated protein 97 OS=Mus musculus GN=Cfap97 PE=1 SV=2	Cfap97	22	22	22	22	39.9	39.9	1022700000	1195000000
	>sp|P36916|GNL1_MOUSE Guanine nucleotide-binding protein-like 1 OS=Mus musculus GN=Gnl1 PE=1 SV=4	Gnl1	23	22	23	22	43.2	42	465150000	488270000
	>sp|P46935|NEDD4_MOUSE E3 ubiquitin-protein ligase NEDD4 OS=Mus musculus GN=Nedd4 PE=1 SV=3	Nedd4	26	25	23	22	31.7	33.7	365000000	374620000
	>sp|Q60932|VDAC1_MOUSE Voltage-dependent anion-selective channel protein 1 OS=Mus musculus GN=Vdac1 PE=1 SV=3	Vdac1	23	22	23	22	75.3	75.3	7184900000	7901700000
	>sp|O88569|ROA2_MOUSE Heterogeneous nuclear ribonucleoproteins A2/B1 OS=Mus musculus GN=Hnrnpa2b1 PE=1 SV=2	Hnrnpa2b1	25	23	24	22	61.5	61.2	1599400000	1786500000
	>sp|P80314|TCPB_MOUSE T-complex protein 1 subunit beta OS=Mus musculus GN=Cct2 PE=1 SV=4	Cct2	24	22	24	22	60.6	54.2	460090000	440470000
	>sp|Q9D3W1|RSP14_MOUSE Radial spoke head 14 homolog OS=Mus musculus GN=Rsph14 PE=2 SV=1	Rsph14	24	22	24	22	85	74.2	951570000	1044200000
	>sp|Q9D706|RPAP3_MOUSE RNA polymerase II-associated protein 3 OS=Mus musculus GN=Rpap3 PE=1 SV=1	Rpap3	24	22	24	22	40.2	37.1	287370000	289610000
	>sp|Q9EP69|SAC1_MOUSE Phosphatidylinositide phosphatase SAC1 OS=Mus musculus GN=Sacm1l PE=1 SV=1	Sacm1l	26	22	26	22	45.3	38.8	758650000	719660000
	>sp|P42932|TCPQ_MOUSE T-complex protein 1 subunit theta OS=Mus musculus GN=Cct8 PE=1 SV=3	Cct8	17	21	17	21	39.2	45.6	328120000	290990000
	>sp|Q63ZW7|INADL_MOUSE InaD-like protein OS=Mus musculus GN=Inadl PE=1 SV=2	Inadl	19	22	18	21	16.9	20.2	190490000	214880000
	>sp|Q8R4H2|ARHGC_MOUSE Rho guanine nucleotide exchange factor 12 OS=Mus musculus GN=Arhgef12 PE=1 SV=2	Arhgef12	19	21	19	21	15.2	17.2	156210000	159480000
	>sp|P14148|RL7_MOUSE 60S ribosomal protein L7 OS=Mus musculus GN=Rpl7 PE=1 SV=2	Rpl7	20	21	20	21	55.2	55.6	897380000	801310000
	>sp|Q6URW6|MYH14_MOUSE Myosin-14 OS=Mus musculus GN=Myh14 PE=1 SV=1	Myh14	27	27	20	21	18.2	17.2	168290000	144850000
	>sp|Q6PB66|LPPRC_MOUSE Leucine-rich PPR motif-containing protein, mitochondrial OS=Mus musculus GN=Lrpprc PE=1 SV=2	Lrpprc	21	21	21	21	20.9	19.7	129110000	145880000
	>sp|Q8BFZ9|ERLN2_MOUSE Erlin-2 OS=Mus musculus GN=Erlin2 PE=1 SV=1	Erlin2	21	21	21	21	74.1	66.5	840650000	942700000
	>sp|Q3U1D9|CD047_MOUSE UPF0602 protein C4orf47 homolog OS=Mus musculus PE=2 SV=1	2	22	21	22	21	75	71.5	1896000000	1954600000
	>sp|Q91YW3|DNJC3_MOUSE DnaJ homolog subfamily C member 3 OS=Mus musculus GN=Dnajc3 PE=1 SV=1	Dnajc3	22	21	22	21	59.3	54.4	480300000	495280000
	>sp|Q9WTM5|RUVB2_MOUSE RuvB-like 2 OS=Mus musculus GN=Ruvbl2 PE=1 SV=3	Ruvbl2	23	21	23	21	53.6	53.8	1009500000	1004700000
	>sp|P11531|DMD_MOUSE Dystrophin OS=Mus musculus GN=Dmd PE=1 SV=3	Dmd	25	22	24	21	8.1	6.5	438310000	431140000
	>sp|Q61391|NEP_MOUSE Neprilysin OS=Mus musculus GN=Mme PE=1 SV=3	Mme	25	21	25	21	41.1	34.7	429690000	424370000
	>sp|P59240|NPHP4_MOUSE Nephrocystin-4 OS=Mus musculus GN=Nphp4 PE=1 SV=2	Nphp4	18	20	18	20	21.4	22.5	227660000	224730000
	>sp|P97384|ANX11_MOUSE Annexin A11 OS=Mus musculus GN=Anxa11 PE=1 SV=2	Anxa11	18	20	18	20	32.6	35.6	792140000	817290000
	>sp|A2AIP0|F166B_MOUSE Protein FAM166B OS=Mus musculus GN=Fam166b PE=2 SV=1	Fam166b	19	20	19	20	81	90.5	1251200000	1113800000
	>sp|E9Q634|MYO1E_MOUSE Unconventional myosin-Ie OS=Mus musculus GN=Myo1e PE=1 SV=1	Myo1e	24	25	20	20	24.1	24.8	322530000	297960000
	>sp|O08917|FLOT1_MOUSE Flotillin-1 OS=Mus musculus GN=Flot1 PE=1 SV=1	Flot1	20	20	20	20	58.9	60.5	684750000	749520000
	>sp|Q8VCW8|ACSF2_MOUSE Acyl-CoA synthetase family member 2, mitochondrial OS=Mus musculus GN=Acsf2 PE=1 SV=1	Acsf2	20	20	20	20	43.6	43.6	334930000	360000000
	>sp|Q9D379|HYEP_MOUSE Epoxide hydrolase 1 OS=Mus musculus GN=Ephx1 PE=1 SV=2	Ephx1	20	20	20	20	56.9	56	424220000	449490000
	>sp|Q9D5E4|DRC3_MOUSE Dynein regulatory complex subunit 3 OS=Mus musculus GN=Drc3 PE=1 SV=1	Drc3	20	20	20	20	47.6	54.5	531050000	558940000
	>sp|P18872|GNAO_MOUSE Guanine nucleotide-binding protein G(o) subunit alpha OS=Mus musculus GN=Gnao1 PE=1 SV=3	Gnao1	23	22	21	20	67.8	67.8	3149300000	3334400000
	>sp|P51655|GPC4_MOUSE Glypican-4 OS=Mus musculus GN=Gpc4 PE=1 SV=2	Gpc4	22	22	21	20	50.6	47.8	716730000	614210000
	>sp|Q80ZU5|CC181_MOUSE Coiled-coil domain-containing protein 181 OS=Mus musculus GN=Ccdc181 PE=2 SV=1	Ccdc181	21	20	21	20	54	47	879890000	897310000
	>sp|Q8BTU1|CFA20_MOUSE Cilia- and flagella-associated protein 20 OS=Mus musculus GN=Cfap20 PE=1 SV=1	Cfap20	21	20	21	20	81.3	81.3	1777900000	2058400000
	>sp|Q8VEK3|HNRPU_MOUSE Heterogeneous nuclear ribonucleoprotein U OS=Mus musculus GN=Hnrnpu PE=1 SV=1	Hnrnpu	21	20	21	20	32.1	26.2	1356100000	1182500000
	>sp|Q8VIG3|RSPH1_MOUSE Radial spoke head 1 homolog OS=Mus musculus GN=Rsph1 PE=1 SV=2	Rsph1	21	20	21	20	73.1	73.1	10996000000	11013000000
	>sp|B2RX88|CSPP1_MOUSE Centrosome and spindle pole associated protein 1 OS=Mus musculus GN=Cspp1 PE=1 SV=2	Cspp1	22	20	22	20	24.8	21.4	187410000	208010000
	>sp|E9Q3L2|PI4KA_MOUSE Phosphatidylinositol 4-kinase alpha OS=Mus musculus GN=Pi4ka PE=2 SV=2	Pi4ka	22	20	22	20	13.9	12.6	131360000	153910000
	>sp|O55029|COPB2_MOUSE Coatomer subunit beta OS=Mus musculus GN=Copb2 PE=1 SV=2	Copb2	22	20	22	20	33.9	30.6	233510000	220540000
	>sp|P80317|TCPZ_MOUSE T-complex protein 1 subunit zeta OS=Mus musculus GN=Cct6a PE=1 SV=3	Cct6a	22	20	22	20	48.4	45.2	408720000	417300000
	>sp|Q99MR6|SRRT_MOUSE Serrate RNA effector molecule homolog OS=Mus musculus GN=Srrt PE=1 SV=1	Srrt	22	20	22	20	26.1	19.2	171220000	169890000
	>sp|Q9QXL8|NDK7_MOUSE Nucleoside diphosphate kinase 7 OS=Mus musculus GN=Nme7 PE=1 SV=1	Nme7	22	20	22	20	63.5	57.2	3751700000	3758900000
	>sp|A2A8L5|PTPRF_MOUSE Receptor-type tyrosine-protein phosphatase F OS=Mus musculus GN=Ptprf PE=1 SV=1	Ptprf	20	23	16	19	15.5	18.7	225360000	236420000
	>sp|Q80W32|IQCG_MOUSE IQ domain-containing protein G OS=Mus musculus GN=Iqcg PE=2 SV=1	Iqcg	17	19	17	19	41.8	41.8	439900000	518060000
	>sp|P57780|ACTN4_MOUSE Alpha-actinin-4 OS=Mus musculus GN=Actn4 PE=1 SV=1	Actn4	34	36	18	19	42.2	46.5	195370000	179020000
	>sp|Q60634|FLOT2_MOUSE Flotillin-2 OS=Mus musculus GN=Flot2 PE=1 SV=2	Flot2	18	19	18	19	47.7	50.2	420200000	473510000
	>sp|Q9DBE8|ALG2_MOUSE Alpha-1,3/1,6-mannosyltransferase ALG2 OS=Mus musculus GN=Alg2 PE=1 SV=2	Alg2	18	19	18	19	53	58.1	575130000	632330000
	>sp|Q9WTP7|KAD3_MOUSE GTP:AMP phosphotransferase AK3, mitochondrial OS=Mus musculus GN=Ak3 PE=1 SV=3	Ak3	18	19	18	19	81.1	81.9	1373800000	1583400000
	>sp|P62702|RS4X_MOUSE 40S ribosomal protein S4, X isoform OS=Mus musculus GN=Rps4x PE=1 SV=2	Rps4x	19	19	19	19	66.2	66.2	914740000	1018000000
	>sp|Q04447|KCRB_MOUSE Creatine kinase B-type OS=Mus musculus GN=Ckb PE=1 SV=1	Ckb	20	20	19	19	71.1	71.1	1469200000	1709400000
	>sp|Q60598|SRC8_MOUSE Src substrate cortactin OS=Mus musculus GN=Cttn PE=1 SV=2	Cttn	19	19	19	19	38.5	38.5	320220000	350060000
	>sp|Q7TNG5|EMAL2_MOUSE Echinoderm microtubule-associated protein-like 2 OS=Mus musculus GN=Eml2 PE=1 SV=1	Eml2	19	19	19	19	46.8	47.5	542280000	572010000
	>sp|Q8BVN8|IDLC_MOUSE Axonemal dynein light intermediate polypeptide 1 OS=Mus musculus GN=Dnali1 PE=1 SV=1	Dnali1	19	19	19	19	60.5	63.6	1505900000	1532600000
	>sp|Q8BXG3|IFT57_MOUSE Intraflagellar transport protein 57 homolog OS=Mus musculus GN=Ift57 PE=1 SV=1	Ift57	19	19	19	19	55.2	59	607590000	637260000
	>sp|Q9DAM1|LRC34_MOUSE Leucine-rich repeat-containing protein 34 OS=Mus musculus GN=Lrrc34 PE=1 SV=1	Lrrc34	19	19	19	19	59.5	62.2	476570000	473990000
	>sp|Q9QYC0|ADDA_MOUSE Alpha-adducin OS=Mus musculus GN=Add1 PE=1 SV=2	Add1	20	20	19	19	41.4	45.3	357930000	419740000
	>sp|P16460|ASSY_MOUSE Argininosuccinate synthase OS=Mus musculus GN=Ass1 PE=1 SV=1	Ass1	20	19	20	19	50.7	45.1	510790000	565940000
	>sp|P51175|PPOX_MOUSE Protoporphyrinogen oxidase OS=Mus musculus GN=Ppox PE=1 SV=1	Ppox	20	19	20	19	69	60.2	384660000	481930000
	>sp|P62908|RS3_MOUSE 40S ribosomal protein S3 OS=Mus musculus GN=Rps3 PE=1 SV=1	Rps3	20	19	20	19	77.8	74.5	801660000	732650000
	>sp|Q8BR76|MKS3_MOUSE Meckelin OS=Mus musculus GN=Tmem67 PE=1 SV=2	Tmem67	20	19	20	19	25.4	24.4	286610000	267670000
	>sp|Q8K1R7|NEK9_MOUSE Serine/threonine-protein kinase Nek9 OS=Mus musculus GN=Nek9 PE=1 SV=2	Nek9	20	19	20	19	23.6	21.7	257610000	284570000
	>sp|Q9JIF7|COPB_MOUSE Coatomer subunit beta OS=Mus musculus GN=Copb1 PE=1 SV=1	Copb1	20	19	20	19	31.2	28.9	310600000	301660000
	>sp|Q3TXS7|PSMD1_MOUSE 26S proteasome non-ATPase regulatory subunit 1 OS=Mus musculus GN=Psmd1 PE=1 SV=1	Psmd1	21	19	21	19	31.9	29.9	304130000	299250000
	>sp|Q9EPU0|RENT1_MOUSE Regulator of nonsense transcripts 1 OS=Mus musculus GN=Upf1 PE=1 SV=2	Upf1	22	19	22	19	23.4	19.7	165140000	199570000
	>sp|Q8R3P7|CLUA1_MOUSE Clusterin-associated protein 1 OS=Mus musculus GN=Cluap1 PE=1 SV=1	Cluap1	23	19	23	19	53.3	47.2	560770000	665540000
	>sp|O88447|KLC1_MOUSE Kinesin light chain 1 OS=Mus musculus GN=Klc1 PE=1 SV=3	Klc1	23	25	16	18	50.1	52.1	565330000	652090000
	>sp|P63037|DNJA1_MOUSE DnaJ homolog subfamily A member 1 OS=Mus musculus GN=Dnaja1 PE=1 SV=1	Dnaja1	16	18	16	18	48.6	51.9	494080000	524700000
	>sp|Q9D845|TEX9_MOUSE Testis-expressed sequence 9 protein OS=Mus musculus GN=Tex9 PE=2 SV=1	Tex9	16	18	16	18	45.7	51.2	437490000	438040000
	>sp|P19324|SERPH_MOUSE Serpin H1 OS=Mus musculus GN=Serpinh1 PE=1 SV=3	Serpinh1	17	18	17	18	55.6	56.6	1289000000	1330700000
	>sp|Q9D5S7|LRGUK_MOUSE Leucine-rich repeat and guanylate kinase domain-containing protein OS=Mus musculus GN=Lrguk PE=1 SV=1	Lrguk	17	18	17	18	27	28	283830000	238250000
	>sp|P14685|PSMD3_MOUSE 26S proteasome non-ATPase regulatory subunit 3 OS=Mus musculus GN=Psmd3 PE=1 SV=3	Psmd3	18	18	18	18	36.2	36.2	287210000	283960000
	>sp|P17427|AP2A2_MOUSE AP-2 complex subunit alpha-2 OS=Mus musculus GN=Ap2a2 PE=1 SV=2	Ap2a2	27	28	18	18	40.5	40.1	325530000	290900000
	>sp|P54818|GALC_MOUSE Galactocerebrosidase OS=Mus musculus GN=Galc PE=1 SV=2	Galc	18	18	18	18	37.9	35.8	683460000	593880000
	>sp|Q0VG85|CC162_MOUSE Coiled-coil domain-containing protein 162 OS=Mus musculus GN=Ccdc162p PE=1 SV=4	Ccdc162p	18	18	18	18	28.4	27.7	258230000	257880000
	>sp|Q566J8|ADCK4_MOUSE AarF domain-containing protein kinase 4 OS=Mus musculus GN=Adck4 PE=1 SV=1	Adck4	18	18	18	18	42.2	43.7	298150000	296660000
	>sp|Q6PDH0|PHLB1_MOUSE Pleckstrin homology-like domain family B member 1 OS=Mus musculus GN=Phldb1 PE=1 SV=1	Phldb1	18	18	18	18	15.6	15.4	143880000	152670000
	>sp|Q91VD9|NDUS1_MOUSE NADH-ubiquinone oxidoreductase 75 kDa subunit, mitochondrial OS=Mus musculus GN=Ndufs1 PE=1 SV=2	Ndufs1	18	18	18	18	30.1	32.2	215050000	230900000
	>sp|Q91XV3|BASP1_MOUSE Brain acid soluble protein 1 OS=Mus musculus GN=Basp1 PE=1 SV=3	Basp1	18	18	18	18	92.9	92.9	933040000	940020000
	>sp|Q9DAK2|PACRG_MOUSE Parkin coregulated gene protein homolog OS=Mus musculus GN=Pacrg PE=1 SV=1	Pacrg	18	18	18	18	83.4	83.4	3509000000	3421000000
	>sp|P12970|RL7A_MOUSE 60S ribosomal protein L7a OS=Mus musculus GN=Rpl7a PE=1 SV=2	Rpl7a	19	18	19	18	57.1	56.8	837970000	860560000
	>sp|P15116|CADH2_MOUSE Cadherin-2 OS=Mus musculus GN=Cdh2 PE=1 SV=2	Cdh2	21	20	19	18	33.9	33.1	1682900000	1658300000
	>sp|P46471|PRS7_MOUSE 26S protease regulatory subunit 7 OS=Mus musculus GN=Psmc2 PE=1 SV=5	Psmc2	19	18	19	18	44.8	47.6	325870000	339320000
	>sp|P61979|HNRPK_MOUSE Heterogeneous nuclear ribonucleoprotein K OS=Mus musculus GN=Hnrnpk PE=1 SV=1	Hnrnpk	19	18	19	18	46.2	51.8	1130700000	1252700000
	>sp|P62259|1433E_MOUSE 14-3-3 protein epsilon OS=Mus musculus GN=Ywhae PE=1 SV=1	Ywhae	22	21	19	18	77.6	77.3	1148900000	1346000000
	>sp|P70290|EM55_MOUSE 55 kDa erythrocyte membrane protein OS=Mus musculus GN=Mpp1 PE=1 SV=1	Mpp1	19	18	19	18	63.5	59	370200000	365330000
	>sp|Q5M8M2|ODF3B_MOUSE Outer dense fiber protein 3B OS=Mus musculus GN=Odf3b PE=2 SV=1	Odf3b	19	18	19	18	86.1	79.8	4476300000	4535100000
	>sp|Q80Z38|SHAN2_MOUSE SH3 and multiple ankyrin repeat domains protein 2 OS=Mus musculus GN=Shank2 PE=1 SV=2	Shank2	19	18	19	18	17.7	16.6	163290000	190900000
	>sp|O55143|AT2A2_MOUSE Sarcoplasmic/endoplasmic reticulum calcium ATPase 2 OS=Mus musculus GN=Atp2a2 PE=1 SV=2	Atp2a2	20	18	20	18	23.9	22.8	252630000	291730000
	>sp|P50516|VATA_MOUSE V-type proton ATPase catalytic subunit A OS=Mus musculus GN=Atp6v1a PE=1 SV=2	Atp6v1a	20	18	20	18	50.7	44.7	326400000	357640000
	>sp|P54775|PRS6B_MOUSE 26S protease regulatory subunit 6B OS=Mus musculus GN=Psmc4 PE=1 SV=2	Psmc4	20	18	20	18	64.6	55.3	297130000	303960000
	>sp|Q9JLN9|MTOR_MOUSE Serine/threonine-protein kinase mTOR OS=Mus musculus GN=Mtor PE=1 SV=2	Mtor	20	18	20	18	11.2	10.1	96900000	98307000
	>sp|P80318|TCPG_MOUSE T-complex protein 1 subunit gamma OS=Mus musculus GN=Cct3 PE=1 SV=1	Cct3	21	18	21	18	44.2	37.4	376000000	370030000
	>sp|P26443|DHE3_MOUSE Glutamate dehydrogenase 1, mitochondrial OS=Mus musculus GN=Glud1 PE=1 SV=1	Glud1	22	18	22	18	46.1	41	441620000	463900000
	>sp|Q60864|STIP1_MOUSE Stress-induced-phosphoprotein 1 OS=Mus musculus GN=Stip1 PE=1 SV=1	Stip1	22	18	22	18	38.5	35	288800000	310990000
	>sp|Q8CIB5|FERM2_MOUSE Fermitin family homolog 2 OS=Mus musculus GN=Fermt2 PE=1 SV=1	Fermt2	22	18	22	18	39.9	30	327820000	303900000
	>sp|Q99MR8|MCCA_MOUSE Methylcrotonoyl-CoA carboxylase subunit alpha, mitochondrial OS=Mus musculus GN=Mccc1 PE=1 SV=2	Mccc1	14	17	14	17	26.5	35.3	235070000	249380000
	>sp|Q9D0B8|RIBC1_MOUSE RIB43A-like with coiled-coils protein 1 OS=Mus musculus GN=Ribc1 PE=2 SV=1	Ribc1	14	17	14	17	45.9	53.3	611610000	556450000
	>sp|Q3ULD5|MCCB_MOUSE Methylcrotonoyl-CoA carboxylase beta chain, mitochondrial OS=Mus musculus GN=Mccc2 PE=1 SV=1	Mccc2	15	17	15	17	34.5	37.3	242770000	267040000
	>sp|Q8C2Q3|RBM14_MOUSE RNA-binding protein 14 OS=Mus musculus GN=Rbm14 PE=1 SV=1	Rbm14	15	17	15	17	24.2	28.6	455100000	479210000
	>sp|P47911|RL6_MOUSE 60S ribosomal protein L6 OS=Mus musculus GN=Rpl6 PE=1 SV=3	Rpl6	16	17	16	17	44.3	48.6	906890000	874990000
	>sp|Q8K3E5|AHI1_MOUSE Jouberin OS=Mus musculus GN=Ahi1 PE=1 SV=2	Ahi1	16	17	16	17	20.5	20.3	161510000	141420000
	>sp|Q8N7N5|DCAF8_MOUSE DDB1- and CUL4-associated factor 8 OS=Mus musculus GN=Dcaf8 PE=1 SV=1	Dcaf8	16	17	16	17	32.7	39.3	423970000	394310000
	>sp|Q9JL04|FMN2_MOUSE Formin-2 OS=Mus musculus GN=Fmn2 PE=1 SV=2	Fmn2	16	17	16	17	17.6	18.7	116580000	119960000
	>sp|A6H639|TCTE1_MOUSE T-complex-associated testis-expressed protein 1 OS=Mus musculus GN=Tcte1 PE=1 SV=1	Tcte1	17	17	17	17	51.6	54	457060000	480510000
	>sp|P23116|EIF3A_MOUSE Eukaryotic translation initiation factor 3 subunit A OS=Mus musculus GN=Eif3a PE=1 SV=5	Eif3a	17	17	17	17	13.5	15.9	122260000	131380000
	>sp|P80313|TCPH_MOUSE T-complex protein 1 subunit eta OS=Mus musculus GN=Cct7 PE=1 SV=1	Cct7	17	17	17	17	44.3	42.6	182830000	206450000
	>sp|P97351|RS3A_MOUSE 40S ribosomal protein S3a OS=Mus musculus GN=Rps3a PE=1 SV=3	Rps3a	17	17	17	17	54.9	58	608220000	649880000
	>sp|P97813|PLD2_MOUSE Phospholipase D2 OS=Mus musculus GN=Pld2 PE=1 SV=2	Pld2	17	17	17	17	26.2	26.8	111420000	133900000
	>sp|Q149C2|MIPT3_MOUSE TRAF3-interacting protein 1 OS=Mus musculus GN=Traf3ip1 PE=1 SV=2	Traf3ip1	17	17	17	17	28.3	29	463850000	455970000
	>sp|Q6ZPU9|KBP_MOUSE KIF1-binding protein OS=Mus musculus GN=Kif1bp PE=1 SV=2	Kif1bp	17	17	17	17	25.8	29	303440000	319430000
	>sp|Q8BG32|PSD11_MOUSE 26S proteasome non-ATPase regulatory subunit 11 OS=Mus musculus GN=Psmd11 PE=1 SV=3	Psmd11	17	17	17	17	53.6	53.6	327690000	286870000
	>sp|Q8R1B4|EIF3C_MOUSE Eukaryotic translation initiation factor 3 subunit C OS=Mus musculus GN=Eif3c PE=1 SV=1	Eif3c	17	17	17	17	21.6	21.6	153000000	161580000
	>sp|Q9DAD0|CA194_MOUSE Uncharacterized protein C1orf194 homolog OS=Mus musculus PE=2 SV=1	2	17	17	17	17	93.5	93.5	2103500000	2318200000
	>sp|Q9Z1J3|NFS1_MOUSE Cysteine desulfurase, mitochondrial OS=Mus musculus GN=Nfs1 PE=1 SV=3	Nfs1	17	17	17	17	45.3	40.1	453520000	429090000
	>sp|P08752|GNAI2_MOUSE Guanine nucleotide-binding protein G(i) subunit alpha-2 OS=Mus musculus GN=Gnai2 PE=1 SV=5	Gnai2	32	31	18	17	86.8	77.7	11661000000	12479000000
	>sp|P57680|EVC_MOUSE Ellis-van Creveld syndrome protein homolog OS=Mus musculus GN=Evc PE=1 SV=2	Evc	18	17	18	17	25	23.2	131010000	139900000
	>sp|P62082|RS7_MOUSE 40S ribosomal protein S7 OS=Mus musculus GN=Rps7 PE=2 SV=1	Rps7	18	17	18	17	72.2	68.6	1694900000	1810300000
	>sp|Q0P5X5|ZBBX_MOUSE Zinc finger B-box domain-containing protein 1 OS=Mus musculus GN=Zbbx PE=1 SV=1	Zbbx	18	17	18	17	32.8	30.2	389510000	457630000
	>sp|Q3V0B4|CC108_MOUSE Coiled-coil domain-containing protein 108 OS=Mus musculus GN=Ccdc108 PE=1 SV=1	Ccdc108	18	17	18	17	15.9	14.6	228390000	196490000
	>sp|Q6Q477|AT2B4_MOUSE Plasma membrane calcium-transporting ATPase 4 OS=Mus musculus GN=Atp2b4 PE=1 SV=1	Atp2b4	28	27	18	17	28	25	576410000	553960000
	>sp|Q9DBN5|LONP2_MOUSE Lon protease homolog 2, peroxisomal OS=Mus musculus GN=Lonp2 PE=1 SV=1	Lonp2	18	17	18	17	28.1	27	201700000	191360000
	>sp|Q6TDU8|CASC1_MOUSE Protein CASC1 OS=Mus musculus GN=Casc1 PE=1 SV=1	Casc1	19	17	19	17	35.5	31.9	353120000	325310000
	>sp|Q8C050|KS6A5_MOUSE Ribosomal protein S6 kinase alpha-5 OS=Mus musculus GN=Rps6ka5 PE=1 SV=2	Rps6ka5	19	17	19	17	28.3	24.9	179350000	183750000
	>sp|Q9JHL1|NHRF2_MOUSE Na(+)/H(+) exchange regulatory cofactor NHE-RF2 OS=Mus musculus GN=Slc9a3r2 PE=1 SV=2	Slc9a3r2	19	17	19	17	55.2	55.2	975320000	931730000
	>sp|Q0VBV7|CE126_MOUSE Centrosomal protein of 126 kDa OS=Mus musculus GN=Cep126 PE=2 SV=1	Cep126	20	17	20	17	27.7	22.4	198010000	237500000
	>sp|Q9JMH9|MY18A_MOUSE Unconventional myosin-XVIIIa OS=Mus musculus GN=Myo18a PE=1 SV=2	Myo18a	20	17	20	17	13.4	11.3	152300000	133150000
	>sp|P52332|JAK1_MOUSE Tyrosine-protein kinase JAK1 OS=Mus musculus GN=Jak1 PE=1 SV=1	Jak1	16	17	14	16	18.8	20.6	141850000	144760000
	>sp|Q6A0A9|F120A_MOUSE Constitutive coactivator of PPAR-gamma-like protein 1 OS=Mus musculus GN=FAM120A PE=1 SV=2	FAM120A	14	17	14	16	17.4	20.8	166530000	132800000
	>sp|Q60930|VDAC2_MOUSE Voltage-dependent anion-selective channel protein 2 OS=Mus musculus GN=Vdac2 PE=1 SV=2	Vdac2	15	16	15	16	61.7	61.7	1883300000	1968600000
	>sp|Q91VR5|DDX1_MOUSE ATP-dependent RNA helicase DDX1 OS=Mus musculus GN=Ddx1 PE=1 SV=1	Ddx1	15	16	15	16	24.5	27	144370000	137810000
	>sp|Q9D3R6|KATL2_MOUSE Katanin p60 ATPase-containing subunit A-like 2 OS=Mus musculus GN=Katnal2 PE=2 SV=2	Katnal2	16	17	15	16	40.1	45.5	246110000	255640000
	>sp|P08226|APOE_MOUSE Apolipoprotein E OS=Mus musculus GN=Apoe PE=1 SV=2	Apoe	16	16	16	16	40.5	40.5	428180000	423980000
	>sp|P10126|EF1A1_MOUSE Elongation factor 1-alpha 1 OS=Mus musculus GN=Eef1a1 PE=1 SV=3;>sp|P62631|EF1A2_MOUSE Elongation factor 1-alpha 2 OS=Mus musculus GN=Eef1a2 PE=1 SV=1	Eef1a1	16	16	16	16	47.6	47.6	1365500000	1429500000
	>sp|P38647|GRP75_MOUSE Stress-70 protein, mitochondrial OS=Mus musculus GN=Hspa9 PE=1 SV=3	Hspa9	16	16	16	16	30.8	30.9	267280000	251630000
	>sp|P47757|CAPZB_MOUSE F-actin-capping protein subunit beta OS=Mus musculus GN=Capzb PE=1 SV=3	Capzb	16	16	16	16	65.7	65.7	295550000	354720000
	>sp|P49312|ROA1_MOUSE Heterogeneous nuclear ribonucleoprotein A1 OS=Mus musculus GN=Hnrnpa1 PE=1 SV=2	Hnrnpa1	17	17	16	16	56.2	56.6	511710000	459100000
	>sp|Q9D2I5|ARMC9_MOUSE LisH domain-containing protein ARMC9 OS=Mus musculus GN=Armc9 PE=1 SV=1	Armc9	16	16	16	16	26.6	26.9	109340000	109450000
	>sp|Q9WUM5|SUCA_MOUSE Succinyl-CoA ligase [ADP/GDP-forming] subunit alpha, mitochondrial OS=Mus musculus GN=Suclg1 PE=1 SV=4	Suclg1	16	16	16	16	37.9	40.2	1815900000	1832800000
	>sp|Q9Z0X1|AIFM1_MOUSE Apoptosis-inducing factor 1, mitochondrial OS=Mus musculus GN=Aifm1 PE=1 SV=1	Aifm1	16	16	16	16	31	31.9	242440000	269790000
	>sp|O55222|ILK_MOUSE Integrin-linked protein kinase OS=Mus musculus GN=Ilk PE=1 SV=2	Ilk	17	16	17	16	39.2	38.7	393750000	343890000
	>sp|Q3UMU9|HDGR2_MOUSE Hepatoma-derived growth factor-related protein 2 OS=Mus musculus GN=Hdgfrp2 PE=1 SV=1	Hdgfrp2	19	18	17	16	25.9	23	370960000	321480000
	>sp|Q62559|IFT52_MOUSE Intraflagellar transport protein 52 homolog OS=Mus musculus GN=Ift52 PE=1 SV=2	Ift52	17	16	17	16	45.1	44.8	427910000	408100000
	>sp|P27659|RL3_MOUSE 60S ribosomal protein L3 OS=Mus musculus GN=Rpl3 PE=1 SV=3	Rpl3	18	16	18	16	45.9	42.7	570340000	505200000
	>sp|P63094|GNAS2_MOUSE Guanine nucleotide-binding protein G(s) subunit alpha isoforms short OS=Mus musculus GN=Gnas PE=1 SV=1;>sp|Q6R0H7|GNAS1_MOUSE Guanine nucleotide-binding protein G(s) subunit alpha isoforms XLas OS=Mus musculus GN=Gnas PE=1 SV=1	Gnas	19	17	18	16	58.4	51.5	365920000	380450000
	>sp|Q80TH2|LAP2_MOUSE Protein LAP2 OS=Mus musculus GN=Erbb2ip PE=1 SV=3	Erbb2ip	20	16	19	16	20.6	13.9	176020000	180670000
	>sp|A2AGT5|CKAP5_MOUSE Cytoskeleton-associated protein 5 OS=Mus musculus GN=Ckap5 PE=1 SV=1	Ckap5	20	16	20	16	11.2	9.4	130570000	162120000
	>sp|P27601|GNA13_MOUSE Guanine nucleotide-binding protein subunit alpha-13 OS=Mus musculus GN=Gna13 PE=1 SV=1	Gna13	21	17	20	16	59.2	53.6	507300000	612870000
	>sp|Q60714|S27A1_MOUSE Long-chain fatty acid transport protein 1 OS=Mus musculus GN=Slc27a1 PE=1 SV=1	Slc27a1	22	18	20	16	45.8	36.2	505840000	526240000
	>sp|P19096|FAS_MOUSE Fatty acid synthase OS=Mus musculus GN=Fasn PE=1 SV=2	Fasn	12	15	12	15	6.1	8.3	63329000	68160000
	>sp|Q5SVR0|TBC9B_MOUSE TBC1 domain family member 9B OS=Mus musculus GN=Tbc1d9b PE=1 SV=1	Tbc1d9b	12	15	12	15	13.5	15.6	144410000	124040000
	>sp|Q7TMK9|HNRPQ_MOUSE Heterogeneous nuclear ribonucleoprotein Q OS=Mus musculus GN=Syncrip PE=1 SV=2	Syncrip	12	15	12	15	24.6	30.7	165290000	135580000
	>sp|Q9ESZ8|GTF2I_MOUSE General transcription factor II-I OS=Mus musculus GN=Gtf2i PE=1 SV=3	Gtf2i	13	15	13	15	14.6	18.6	208000000	232020000
	>sp|A6H603|NWD1_MOUSE NACHT domain- and WD repeat-containing protein 1 OS=Mus musculus GN=Nwd1 PE=2 SV=2	Nwd1	14	15	14	15	13.2	14.6	76759000	93637000
	>sp|P25444|RS2_MOUSE 40S ribosomal protein S2 OS=Mus musculus GN=Rps2 PE=1 SV=3	Rps2	14	15	14	15	49.5	49.5	696140000	687670000
	>sp|P52963|E41LA_MOUSE Band 4.1-like protein 4A OS=Mus musculus GN=Epb41l4a PE=2 SV=2	Epb41l4a	14	15	14	15	27	29.6	112180000	115120000
	>sp|P58252|EF2_MOUSE Elongation factor 2 OS=Mus musculus GN=Eef2 PE=1 SV=2	Eef2	15	16	14	15	24.2	26.1	120610000	126130000
	>sp|P63038|CH60_MOUSE 60 kDa heat shock protein, mitochondrial OS=Mus musculus GN=Hspd1 PE=1 SV=1	Hspd1	14	15	14	15	30	31.2	196610000	186840000
	>sp|Q06890|CLUS_MOUSE Clusterin OS=Mus musculus GN=Clu PE=1 SV=1	Clu	14	15	14	15	31.9	34.6	625970000	630730000
	>sp|Q99L04|DHRS1_MOUSE Dehydrogenase/reductase SDR family member 1 OS=Mus musculus GN=Dhrs1 PE=1 SV=1	Dhrs1	14	15	14	15	48.9	48.2	192200000	202400000
	>sp|Q9Z0P4|PALM_MOUSE Paralemmin-1 OS=Mus musculus GN=Palm PE=1 SV=1	Palm	16	16	14	15	56.4	54.8	692650000	826860000
	>sp|P41105|RL28_MOUSE 60S ribosomal protein L28 OS=Mus musculus GN=Rpl28 PE=1 SV=2	Rpl28	15	15	15	15	65	65	411570000	422140000
	>sp|Q3V096|ANR42_MOUSE Ankyrin repeat domain-containing protein 42 OS=Mus musculus GN=Ankrd42 PE=2 SV=1	Ankrd42	15	15	15	15	38.7	36.2	256110000	290510000
	>sp|Q62252|SP17_MOUSE Sperm surface protein Sp17 OS=Mus musculus GN=Spa17 PE=1 SV=1	Spa17	15	15	15	15	81.9	81.9	2888100000	2891300000
	>sp|Q6P8Y0|CF161_MOUSE Cilia- and flagella-associated protein 161 OS=Mus musculus GN=Cfap161 PE=1 SV=1	Cfap161	15	15	15	15	62	62	933560000	1021200000
	>sp|Q8BH44|COR2B_MOUSE Coronin-2B OS=Mus musculus GN=Coro2b PE=1 SV=2	Coro2b	15	15	15	15	35.2	35.2	290550000	279070000
	>sp|Q8BMK4|CKAP4_MOUSE Cytoskeleton-associated protein 4 OS=Mus musculus GN=Ckap4 PE=1 SV=2	Ckap4	15	15	15	15	32.3	33.4	223080000	185190000
	>sp|Q9R0H0|ACOX1_MOUSE Peroxisomal acyl-coenzyme A oxidase 1 OS=Mus musculus GN=Acox1 PE=1 SV=5	Acox1	15	15	15	15	31.3	32.1	140650000	163550000
	>sp|G3UYX5|RGS22_MOUSE Regulator of G-protein signaling 22 OS=Mus musculus GN=Rgs22 PE=1 SV=1	Rgs22	16	15	16	15	17	16.2	128790000	131550000
	>sp|O35125|LRC23_MOUSE Leucine-rich repeat-containing protein 23 OS=Mus musculus GN=Lrrc23 PE=1 SV=1	Lrrc23	16	15	16	15	61.8	53.8	1529100000	1488700000
	>sp|P26369|U2AF2_MOUSE Splicing factor U2AF 65 kDa subunit OS=Mus musculus GN=U2af2 PE=1 SV=3	U2af2	16	15	16	15	37.5	35.8	412150000	386570000
	>sp|P54823|DDX6_MOUSE Probable ATP-dependent RNA helicase DDX6 OS=Mus musculus GN=Ddx6 PE=1 SV=1	Ddx6	16	15	16	15	38.7	38.7	327240000	339390000
	>sp|P84091|AP2M1_MOUSE AP-2 complex subunit mu OS=Mus musculus GN=Ap2m1 PE=1 SV=1	Ap2m1	16	15	16	15	47.6	46	543340000	600480000
	>sp|Q5DTU0|AF1L2_MOUSE Actin filament-associated protein 1-like 2 OS=Mus musculus GN=Afap1l2 PE=1 SV=2	Afap1l2	16	15	16	15	25.1	27.3	156720000	173100000
	>sp|Q61771|KIF3B_MOUSE Kinesin-like protein KIF3B OS=Mus musculus GN=Kif3b PE=1 SV=1	Kif3b	18	17	16	15	28.1	28.5	284710000	262620000
	>sp|Q7TPR4|ACTN1_MOUSE Alpha-actinin-1 OS=Mus musculus GN=Actn1 PE=1 SV=1	Actn1	31	32	16	15	42.8	42.4	465950000	458030000
	>sp|A9Q751|PCDP1_MOUSE Cilia- and flagella-associated protein 221 OS=Mus musculus GN=Cfap221 PE=1 SV=1	Cfap221	17	15	17	15	22.7	22.2	203820000	185030000
	>sp|Q5FWK3|RHG01_MOUSE Rho GTPase-activating protein 1 OS=Mus musculus GN=Arhgap1 PE=1 SV=1	Arhgap1	17	15	17	15	50.6	37.6	215790000	233810000
	>sp|Q8C5T8|CC113_MOUSE Coiled-coil domain-containing protein 113 OS=Mus musculus GN=Ccdc113 PE=2 SV=1	Ccdc113	17	15	17	15	42.2	39.5	608380000	529310000
	>sp|Q61656|DDX5_MOUSE Probable ATP-dependent RNA helicase DDX5 OS=Mus musculus GN=Ddx5 PE=1 SV=2	Ddx5	27	24	18	15	41.2	38.1	438810000	441480000
	>sp|Q8R081|HNRPL_MOUSE Heterogeneous nuclear ribonucleoprotein L OS=Mus musculus GN=Hnrnpl PE=1 SV=2	Hnrnpl	18	15	18	15	52.2	41	343610000	327120000
	>sp|Q8R420|ABCA3_MOUSE ATP-binding cassette sub-family A member 3 OS=Mus musculus GN=Abca3 PE=1 SV=3	Abca3	18	15	18	15	11.7	9.6	109210000	116820000
	>sp|Q9CX86|ROA0_MOUSE Heterogeneous nuclear ribonucleoprotein A0 OS=Mus musculus GN=Hnrnpa0 PE=1 SV=1	Hnrnpa0	18	15	18	15	57.4	54.8	1109800000	1280700000
	>sp|Q9QXS6|DREB_MOUSE Drebrin OS=Mus musculus GN=Dbn1 PE=1 SV=4	Dbn1	18	15	18	15	27.2	23.4	412350000	441310000
	>sp|P29341|PABP1_MOUSE Polyadenylate-binding protein 1 OS=Mus musculus GN=Pabpc1 PE=1 SV=2	Pabpc1	19	15	19	15	32.7	25	351240000	352660000
	>sp|P80315|TCPD_MOUSE T-complex protein 1 subunit delta OS=Mus musculus GN=Cct4 PE=1 SV=3	Cct4	20	15	20	15	43.6	33.4	229530000	247370000
	>sp|O08532|CA2D1_MOUSE Voltage-dependent calcium channel subunit alpha-2/delta-1 OS=Mus musculus GN=Cacna2d1 PE=1 SV=1	Cacna2d1	11	14	11	14	13.3	17	112560000	113080000
	>sp|Q80U72|SCRIB_MOUSE Protein scribble homolog OS=Mus musculus GN=Scrib PE=1 SV=2	Scrib	13	17	11	14	12.5	14.7	105140000	130770000
	>sp|P62196|PRS8_MOUSE 26S protease regulatory subunit 8 OS=Mus musculus GN=Psmc5 PE=1 SV=1	Psmc5	12	14	12	14	40.6	48.8	282160000	305960000
	>sp|Q9DAR0|CE049_MOUSE Uncharacterized protein C5orf49 homolog OS=Mus musculus PE=1 SV=1	1	12	14	12	14	74.2	78.6	796500000	855110000
	>sp|Q9DC69|NDUA9_MOUSE NADH dehydrogenase [ubiquinone] 1 alpha subcomplex subunit 9, mitochondrial OS=Mus musculus GN=Ndufa9 PE=1 SV=2	Ndufa9	12	14	12	14	44.8	50.7	103820000	109000000
	>sp|P46460|NSF_MOUSE Vesicle-fusing ATPase OS=Mus musculus GN=Nsf PE=1 SV=2	Nsf	13	14	13	14	24.5	25.1	89594000	79161000
	>sp|P62270|RS18_MOUSE 40S ribosomal protein S18 OS=Mus musculus GN=Rps18 PE=1 SV=3	Rps18	13	14	13	14	63.2	63.2	533580000	488870000
	>sp|Q07076|ANXA7_MOUSE Annexin A7 OS=Mus musculus GN=Anxa7 PE=1 SV=2	Anxa7	13	14	13	14	31.7	31.7	375980000	421060000
	>sp|Q3V384|LACE1_MOUSE Lactation elevated protein 1 OS=Mus musculus GN=Lace1 PE=1 SV=1	Lace1	13	14	13	14	36.5	36.5	157330000	182880000
	>sp|Q5EG47|AAPK1_MOUSE 5-AMP-activated protein kinase catalytic subunit alpha-1 OS=Mus musculus GN=Prkaa1 PE=1 SV=2	Prkaa1	13	14	13	14	31.3	32.7	195900000	227590000
	>sp|Q5SW45|MKS1_MOUSE Meckel syndrome type 1 protein homolog OS=Mus musculus GN=Mks1 PE=1 SV=1	Mks1	13	14	13	14	30.8	31.6	178540000	153150000
	>sp|Q65CL1|CTNA3_MOUSE Catenin alpha-3 OS=Mus musculus GN=Ctnna3 PE=1 SV=2	Ctnna3	14	15	13	14	21.2	23.7	118570000	153220000
	>sp|Q6NZN0|RBM26_MOUSE RNA-binding protein 26 OS=Mus musculus GN=Rbm26 PE=1 SV=2	Rbm26	13	14	13	14	14.9	16.6	132000000	98789000
	>sp|Q80YD1|SUV3_MOUSE ATP-dependent RNA helicase SUPV3L1, mitochondrial OS=Mus musculus GN=Supv3l1 PE=1 SV=1	Supv3l1	13	14	13	14	20.7	21.8	94167000	96026000
	>sp|Q8BHC4|DCAKD_MOUSE Dephospho-CoA kinase domain-containing protein OS=Mus musculus GN=Dcakd PE=1 SV=1	Dcakd	13	14	13	14	63.2	63.6	428230000	459250000
	>sp|Q9DC51|GNAI3_MOUSE Guanine nucleotide-binding protein G(k) subunit alpha OS=Mus musculus GN=Gnai3 PE=1 SV=3	Gnai3	23	24	13	14	69.8	68.1	518370000	477480000
	>sp|P62281|RS11_MOUSE 40S ribosomal protein S11 OS=Mus musculus GN=Rps11 PE=1 SV=3	Rps11	14	14	14	14	62	66.5	754030000	693820000
	>sp|P62918|RL8_MOUSE 60S ribosomal protein L8 OS=Mus musculus GN=Rpl8 PE=1 SV=2	Rpl8	14	14	14	14	52.5	52.5	750430000	621560000
	>sp|P67778|PHB_MOUSE Prohibitin OS=Mus musculus GN=Phb PE=1 SV=1	Phb	14	14	14	14	72.8	72.8	363780000	391470000
	>sp|Q3UVV9|VWA3A_MOUSE von Willebrand factor A domain-containing protein 3A OS=Mus musculus GN=Vwa3a PE=2 SV=1	Vwa3a	14	14	14	14	17.9	17.9	110910000	123210000
	>sp|Q8K2A1|GULP1_MOUSE PTB domain-containing engulfment adapter protein 1 OS=Mus musculus GN=Gulp1 PE=1 SV=1	Gulp1	14	14	14	14	40.5	41.4	216610000	236520000
	>sp|Q9DB41|GHC2_MOUSE Mitochondrial glutamate carrier 2 OS=Mus musculus GN=Slc25a18 PE=1 SV=4	Slc25a18	17	17	14	14	68.4	70.9	1104500000	1222800000
	>sp|Q9Z2X1|HNRPF_MOUSE Heterogeneous nuclear ribonucleoprotein F OS=Mus musculus GN=Hnrnpf PE=1 SV=3	Hnrnpf	16	16	14	14	65.3	65.3	1073800000	1239100000
	>sp|O35286|DHX15_MOUSE Pre-mRNA-splicing factor ATP-dependent RNA helicase DHX15 OS=Mus musculus GN=Dhx15 PE=1 SV=2	Dhx15	15	14	15	14	18.7	21.3	119730000	118570000
	>sp|O70152|DPM1_MOUSE Dolichol-phosphate mannosyltransferase subunit 1 OS=Mus musculus GN=Dpm1 PE=1 SV=1	Dpm1	15	14	15	14	63.1	56.9	703940000	710170000
	>sp|P58771|TPM1_MOUSE Tropomyosin alpha-1 chain OS=Mus musculus GN=Tpm1 PE=1 SV=1	Tpm1	24	23	15	14	65.8	60.2	1317200000	1372400000
	>sp|P62334|PRS10_MOUSE 26S protease regulatory subunit 10B OS=Mus musculus GN=Psmc6 PE=1 SV=1	Psmc6	15	14	15	14	44.2	39.6	344160000	324570000
	>sp|Q5SPX1|CC157_MOUSE Coiled-coil domain-containing protein 157 OS=Mus musculus GN=Ccdc157 PE=1 SV=1	Ccdc157	15	14	15	14	29.9	25.3	169250000	194330000
	>sp|Q99P72|RTN4_MOUSE Reticulon-4 OS=Mus musculus GN=Rtn4 PE=1 SV=2	Rtn4	15	14	15	14	24.4	22.3	784720000	841970000
	>sp|Q9CZ13|QCR1_MOUSE Cytochrome b-c1 complex subunit 1, mitochondrial OS=Mus musculus GN=Uqcrc1 PE=1 SV=2	Uqcrc1	15	14	15	14	40.2	32.5	207460000	233220000
	>sp|Q9JII1|INP5E_MOUSE 72 kDa inositol polyphosphate 5-phosphatase OS=Mus musculus GN=Inpp5e PE=1 SV=1	Inpp5e	15	14	15	14	26.6	25.2	253580000	245970000
	>sp|Q9R112|SQRD_MOUSE Sulfide:quinone oxidoreductase, mitochondrial OS=Mus musculus GN=Sqrdl PE=1 SV=3	Sqrdl	15	14	15	14	38.9	34.4	253770000	259550000
	>sp|E9PVA8|GCN1_MOUSE eIF-2-alpha kinase activator GCN1 OS=Mus musculus GN=Gcn1 PE=1 SV=1	Gcn1	16	14	16	14	8.4	8.4	67715000	67709000
	>sp|P62192|PRS4_MOUSE 26S protease regulatory subunit 4 OS=Mus musculus GN=Psmc1 PE=1 SV=1	Psmc1	16	14	16	14	42.7	39.8	369530000	403150000
	>sp|Q921G7|ETFD_MOUSE Electron transfer flavoprotein-ubiquinone oxidoreductase, mitochondrial OS=Mus musculus GN=Etfdh PE=1 SV=1	Etfdh	16	14	16	14	31	27.9	397380000	385430000
	>sp|Q9D2N4|DTNA_MOUSE Dystrobrevin alpha OS=Mus musculus GN=Dtna PE=1 SV=2	Dtna	19	17	16	14	36.1	33	295250000	256400000
	>sp|Q7TT50|MRCKB_MOUSE Serine/threonine-protein kinase MRCK beta OS=Mus musculus GN=Cdc42bpb PE=1 SV=2	Cdc42bpb	20	17	17	14	15.9	13.3	117790000	123240000
	>sp|Q811D0|DLG1_MOUSE Disks large homolog 1 OS=Mus musculus GN=Dlg1 PE=1 SV=1	Dlg1	17	14	17	14	29.8	21.9	220710000	182870000
	>sp|Q9DB77|QCR2_MOUSE Cytochrome b-c1 complex subunit 2, mitochondrial OS=Mus musculus GN=Uqcrc2 PE=1 SV=1	Uqcrc2	17	14	17	14	49.7	39.7	395020000	361380000
	>sp|P51863|VA0D1_MOUSE V-type proton ATPase subunit d 1 OS=Mus musculus GN=Atp6v0d1 PE=1 SV=2	Atp6v0d1	11	13	11	13	45.6	41.6	196810000	166180000
	>sp|Q7TMB8|CYFP1_MOUSE Cytoplasmic FMR1-interacting protein 1 OS=Mus musculus GN=Cyfip1 PE=1 SV=1	Cyfip1	20	22	11	13	19.7	20	207970000	215050000
	>sp|P21107|TPM3_MOUSE Tropomyosin alpha-3 chain OS=Mus musculus GN=Tpm3 PE=1 SV=3	Tpm3	21	22	12	13	60	60	532890000	559580000
	>sp|Q8BGS1|E41L5_MOUSE Band 4.1-like protein 5 OS=Mus musculus GN=Epb41l5 PE=1 SV=1	Epb41l5	14	15	12	13	27.1	31.9	180670000	195760000
	>sp|Q8BX70|VP13C_MOUSE Vacuolar protein sorting-associated protein 13C OS=Mus musculus GN=Vps13c PE=1 SV=2	Vps13c	12	13	12	13	5	5	79012000	90306000
	>sp|Q8C854|MYEF2_MOUSE Myelin expression factor 2 OS=Mus musculus GN=Myef2 PE=1 SV=1	Myef2	12	13	12	13	22.3	25.9	195770000	222630000
	>sp|Q9JLM8|DCLK1_MOUSE Serine/threonine-protein kinase DCLK1 OS=Mus musculus GN=Dclk1 PE=1 SV=1	Dclk1	14	15	12	13	19.4	19.4	186550000	194360000
	>sp|P42208|SEPT2_MOUSE Septin-2 OS=Mus musculus GN=Sept2 PE=1 SV=2	2021-09-02	13	13	13	13	50.1	48.2	319020000	335300000
	>sp|P55012|S12A2_MOUSE Solute carrier family 12 member 2 OS=Mus musculus GN=Slc12a2 PE=1 SV=2	Slc12a2	13	13	13	13	15.7	15.7	126800000	124070000
	>sp|P62204|CALM_MOUSE Calmodulin OS=Mus musculus GN=Calm1 PE=1 SV=2;>sp|Q9D6P8|CALL3_MOUSE Calmodulin-like protein 3 OS=Mus musculus GN=Calml3 PE=2 SV=1	Calm1	13	13	13	13	61.1	61.1	3059100000	3641700000
	>sp|P62242|RS8_MOUSE 40S ribosomal protein S8 OS=Mus musculus GN=Rps8 PE=1 SV=2	Rps8	13	13	13	13	58.2	58.2	800020000	774860000
	>sp|P68040|RACK1_MOUSE Receptor of activated protein C kinase 1 OS=Mus musculus GN=Rack1 PE=1 SV=3	Rack1	13	13	13	13	50.5	50.8	345140000	335690000
	>sp|P70404|IDHG1_MOUSE Isocitrate dehydrogenase [NAD] subunit gamma 1, mitochondrial OS=Mus musculus GN=Idh3g PE=1 SV=1	Idh3g	13	13	13	13	38.7	46.6	951830000	1001700000
	>sp|Q6ZWN5|RS9_MOUSE 40S ribosomal protein S9 OS=Mus musculus GN=Rps9 PE=1 SV=3	Rps9	13	13	13	13	51	51	777390000	691220000
	>sp|Q8BT60|CPNE3_MOUSE Copine-3 OS=Mus musculus GN=Cpne3 PE=1 SV=2	Cpne3	15	15	13	13	34.1	39.2	319630000	326010000
	>sp|Q8K0T2|DC2L1_MOUSE Cytoplasmic dynein 2 light intermediate chain 1 OS=Mus musculus GN=Dync2li1 PE=1 SV=1	Dync2li1	13	13	13	13	49.6	49	280300000	302270000
	>sp|Q8R0A0|T2FB_MOUSE General transcription factor IIF subunit 2 OS=Mus musculus GN=Gtf2f2 PE=1 SV=1	Gtf2f2	13	13	13	13	69.5	63.9	211000000	223600000
	>sp|Q9EQ00|ROP1L_MOUSE Ropporin-1-like protein OS=Mus musculus GN=Ropn1l PE=1 SV=1	Ropn1l	13	13	13	13	75.2	72.2	1216300000	1302700000
	>sp|Q9QWV4|MLF1_MOUSE Myeloid leukemia factor 1 OS=Mus musculus GN=Mlf1 PE=1 SV=1	Mlf1	13	13	13	13	53.9	53.9	730450000	783570000
	>sp|Q9QXL2|KI21A_MOUSE Kinesin-like protein KIF21A OS=Mus musculus GN=Kif21a PE=1 SV=2	Kif21a	14	14	13	13	12	12	173130000	165320000
	>sp|P14869|RLA0_MOUSE 60S acidic ribosomal protein P0 OS=Mus musculus GN=Rplp0 PE=1 SV=3	Rplp0	14	13	14	13	59.9	51.7	770820000	837800000
	>sp|P54116|STOM_MOUSE Erythrocyte band 7 integral membrane protein OS=Mus musculus GN=Stom PE=1 SV=3	Stom	14	13	14	13	61.6	54.2	964650000	959080000
	>sp|Q01341|ADCY6_MOUSE Adenylate cyclase type 6 OS=Mus musculus GN=Adcy6 PE=1 SV=1	Adcy6	14	13	14	13	14.4	13.6	112880000	116110000
	>sp|Q501J6|DDX17_MOUSE Probable ATP-dependent RNA helicase DDX17 OS=Mus musculus GN=Ddx17 PE=1 SV=1	Ddx17	23	22	14	13	39.2	38	173750000	172820000
	>sp|Q8CDY7|TC1D4_MOUSE Tctex1 domain-containing protein 4 OS=Mus musculus GN=Tctex1d4 PE=1 SV=1	Tctex1d4	14	13	14	13	85.4	82.2	830750000	759460000
	>sp|Q8VIJ6|SFPQ_MOUSE Splicing factor, proline- and glutamine-rich OS=Mus musculus GN=Sfpq PE=1 SV=1	Sfpq	14	13	14	13	28.5	28.3	286730000	292310000
	>sp|Q9CQC3|CI135_MOUSE Uncharacterized protein C9orf135 homolog OS=Mus musculus PE=2 SV=1	2	14	13	14	13	77.2	72.4	587340000	661910000
	>sp|Q9CZW4|ACSL3_MOUSE Long-chain-fatty-acid--CoA ligase 3 OS=Mus musculus GN=Acsl3 PE=1 SV=2	Acsl3	14	13	14	13	25.8	25.3	125120000	134890000
	>sp|Q9DBS5|KLC4_MOUSE Kinesin light chain 4 OS=Mus musculus GN=Klc4 PE=1 SV=1	Klc4	21	20	14	13	49.1	42.6	250070000	260920000
	>sp|Q9QYJ0|DNJA2_MOUSE DnaJ homolog subfamily A member 2 OS=Mus musculus GN=Dnaja2 PE=1 SV=1	Dnaja2	14	13	14	13	36.9	41	276060000	298490000
	>sp|O55126|NIPS2_MOUSE Protein NipSnap homolog 2 OS=Mus musculus GN=Gbas PE=1 SV=1	Gbas	15	13	15	13	55.9	50.9	437580000	419830000
	>sp|P05480|SRC_MOUSE Neuronal proto-oncogene tyrosine-protein kinase Src OS=Mus musculus GN=Src PE=1 SV=4	Src	19	17	15	13	45.8	40.7	366220000	421870000
	>sp|P52480|KPYM_MOUSE Pyruvate kinase PKM OS=Mus musculus GN=Pkm PE=1 SV=4	Pkm	15	13	15	13	35.8	33.3	149470000	147530000
	>sp|Q8BH53|CFA69_MOUSE Cilia- and flagella-associated protein 69 OS=Mus musculus GN=Cfap69 PE=2 SV=1	Cfap69	15	13	15	13	21.8	17.2	195360000	194820000
	>sp|Q99JI4|PSMD6_MOUSE 26S proteasome non-ATPase regulatory subunit 6 OS=Mus musculus GN=Psmd6 PE=1 SV=1	Psmd6	15	13	15	13	39.8	35.7	134760000	133780000
	>sp|P58871|TB182_MOUSE 182 kDa tankyrase-1-binding protein OS=Mus musculus GN=Tnks1bp1 PE=1 SV=2	Tnks1bp1	16	13	16	13	15.2	13.4	107090000	131170000
	>sp|Q9D4Q1|RIBC2_MOUSE RIB43A-like with coiled-coils protein 2 OS=Mus musculus GN=Ribc2 PE=2 SV=2	Ribc2	17	13	17	13	60.2	47.9	860630000	828850000
	>sp|Q7TT37|ELP1_MOUSE Elongator complex protein 1 OS=Mus musculus GN=Ikbkap PE=1 SV=2	Ikbkap	7	12	7	12	6.1	10.7	38260000	43556000
	>sp|Q05BC3|EMAL1_MOUSE Echinoderm microtubule-associated protein-like 1 OS=Mus musculus GN=Eml1 PE=1 SV=1	Eml1	10	13	9	12	12.9	16.1	80503000	114610000
	>sp|Q61234|SNTA1_MOUSE Alpha-1-syntrophin OS=Mus musculus GN=Snta1 PE=1 SV=1	Snta1	9	12	9	12	27.6	38.4	121550000	130920000
	>sp|Q5SUF2|LC7L3_MOUSE Luc7-like protein 3 OS=Mus musculus GN=Luc7l3 PE=1 SV=1	Luc7l3	10	12	10	12	28	33.6	161060000	152110000
	>sp|Q7TNV0|DEK_MOUSE Protein DEK OS=Mus musculus GN=Dek PE=1 SV=1	Dek	10	12	10	12	27.6	32.1	716060000	686890000
	>sp|Q80X90|FLNB_MOUSE Filamin-B OS=Mus musculus GN=Flnb PE=1 SV=3	Flnb	13	15	10	12	5.5	7.3	72153000	71339000
	>sp|Q9QY53|NPHP1_MOUSE Nephrocystin-1 OS=Mus musculus GN=Nphp1 PE=1 SV=1	Nphp1	10	12	10	12	18.3	25.3	152000000	146390000
	>sp|O54734|OST48_MOUSE Dolichyl-diphosphooligosaccharide--protein glycosyltransferase 48 kDa subunit OS=Mus musculus GN=Ddost PE=1 SV=2	Ddost	11	12	11	12	38.3	39.9	225860000	243960000
	>sp|P14206|RSSA_MOUSE 40S ribosomal protein SA OS=Mus musculus GN=Rpsa PE=1 SV=4	Rpsa	11	12	11	12	49.8	54.9	318760000	285500000
	>sp|P28660|NCKP1_MOUSE Nck-associated protein 1 OS=Mus musculus GN=Nckap1 PE=1 SV=2	Nckap1	11	12	11	12	13.4	12.6	74657000	58435000
	>sp|Q3UU96|MRCKA_MOUSE Serine/threonine-protein kinase MRCK alpha OS=Mus musculus GN=Cdc42bpa PE=1 SV=2	Cdc42bpa	14	15	11	12	10.6	11.6	79680000	79073000
	>sp|Q68FD9|K1549_MOUSE UPF0606 protein KIAA1549 OS=Mus musculus GN=Kiaa1549 PE=1 SV=3	Kiaa1549	11	12	11	12	8.1	8.9	109360000	110870000
	>sp|Q69ZM6|STK36_MOUSE Serine/threonine-protein kinase 36 OS=Mus musculus GN=Stk36 PE=1 SV=3	Stk36	11	12	11	12	13.6	14.7	66496000	76481000
	>sp|Q8BRT1|CLAP2_MOUSE CLIP-associating protein 2 OS=Mus musculus GN=Clasp2 PE=1 SV=1	Clasp2	13	14	11	12	13.4	14.5	93434000	115970000
	>sp|Q8K2Y9|CCM2_MOUSE Cerebral cavernous malformations protein 2 homolog OS=Mus musculus GN=Ccm2 PE=1 SV=1	Ccm2	11	12	11	12	34.7	38	126500000	152460000
	>sp|Q9D572|UBX11_MOUSE UBX domain-containing protein 11 OS=Mus musculus GN=Ubxn11 PE=1 SV=1	Ubxn11	11	12	11	12	29.3	31.2	221820000	260560000
	>sp|Q9Z1T1|AP3B1_MOUSE AP-3 complex subunit beta-1 OS=Mus musculus GN=Ap3b1 PE=1 SV=2	Ap3b1	11	12	11	12	11.9	12.6	72976000	65443000
	>sp|O88952|LIN7C_MOUSE Protein lin-7 homolog C OS=Mus musculus GN=Lin7c PE=1 SV=2	Lin7c	12	12	12	12	62.4	62.4	2249300000	2205200000
	>sp|Q8CGF6|WDR47_MOUSE WD repeat-containing protein 47 OS=Mus musculus GN=Wdr47 PE=1 SV=2	Wdr47	12	12	12	12	17.5	17.3	224730000	203790000
	>sp|Q922Y0|DYRK3_MOUSE Dual specificity tyrosine-phosphorylation-regulated kinase 3 OS=Mus musculus GN=Dyrk3 PE=1 SV=1	Dyrk3	12	12	12	12	26.3	21.2	84614000	106290000
	>sp|Q9CQ07|LRC18_MOUSE Leucine-rich repeat-containing protein 18 OS=Mus musculus GN=Lrrc18 PE=2 SV=1	Lrrc18	12	12	12	12	53.4	53.4	437190000	453850000
	>sp|Q9CZM2|RL15_MOUSE 60S ribosomal protein L15 OS=Mus musculus GN=Rpl15 PE=2 SV=4	Rpl15	12	12	12	12	47.1	47.1	825440000	1014400000
	>sp|Q9DC23|DJC10_MOUSE DnaJ homolog subfamily C member 10 OS=Mus musculus GN=Dnajc10 PE=1 SV=2	Dnajc10	12	12	12	12	17.7	19.5	83364000	89097000
	>sp|Q9JHQ5|LZTL1_MOUSE Leucine zipper transcription factor-like protein 1 OS=Mus musculus GN=Lztfl1 PE=1 SV=1	Lztfl1	12	12	12	12	43.8	43.8	290810000	310490000
	>sp|Q9JKK7|TMOD2_MOUSE Tropomodulin-2 OS=Mus musculus GN=Tmod2 PE=1 SV=2	Tmod2	12	12	12	12	52.4	52.4	205580000	197260000
	>sp|Q9Z1E4|GYS1_MOUSE Glycogen [starch] synthase, muscle OS=Mus musculus GN=Gys1 PE=1 SV=2	Gys1	12	12	12	12	25.3	22.4	120510000	119940000
	>sp|O35927|CTND2_MOUSE Catenin delta-2 OS=Mus musculus GN=Ctnnd2 PE=1 SV=1	Ctnnd2	14	14	13	12	14.9	15.1	120010000	140380000
	>sp|P23242|CXA1_MOUSE Gap junction alpha-1 protein OS=Mus musculus GN=Gja1 PE=1 SV=2	Gja1	13	12	13	12	39.8	39.8	253030000	270930000
	>sp|P62717|RL18A_MOUSE 60S ribosomal protein L18a OS=Mus musculus GN=Rpl18a PE=1 SV=1	Rpl18a	13	12	13	12	55.7	51.1	379800000	378340000
	>sp|P63101|1433Z_MOUSE 14-3-3 protein zeta/delta OS=Mus musculus GN=Ywhaz PE=1 SV=1	Ywhaz	19	17	13	12	63.3	56.7	636490000	686430000
	>sp|P70441|NHRF1_MOUSE Na(+)/H(+) exchange regulatory cofactor NHE-RF1 OS=Mus musculus GN=Slc9a3r1 PE=1 SV=3	Slc9a3r1	13	12	13	12	46.8	41.1	126120000	151640000
	>sp|Q6S5J6|KRIT1_MOUSE Krev interaction trapped protein 1 OS=Mus musculus GN=Krit1 PE=1 SV=1	Krit1	13	12	13	12	23.8	25.3	99176000	108020000
	>sp|Q9CQ46|EFCB2_MOUSE EF-hand calcium-binding domain-containing protein 2 OS=Mus musculus GN=Efcab2 PE=1 SV=1	Efcab2	13	12	13	12	64	64	462440000	465560000
	>sp|Q9CQF3|CPSF5_MOUSE Cleavage and polyadenylation specificity factor subunit 5 OS=Mus musculus GN=Nudt21 PE=1 SV=1	Nudt21	13	12	13	12	64.3	61.2	316090000	362490000
	>sp|Q9QYB5|ADDG_MOUSE Gamma-adducin OS=Mus musculus GN=Add3 PE=1 SV=2	Add3	14	13	13	12	27.1	24.8	282630000	238770000
	>sp|P17225|PTBP1_MOUSE Polypyrimidine tract-binding protein 1 OS=Mus musculus GN=Ptbp1 PE=1 SV=2	Ptbp1	14	12	14	12	47.8	38.7	516890000	507790000
	>sp|Q62318|TIF1B_MOUSE Transcription intermediary factor 1-beta OS=Mus musculus GN=Trim28 PE=1 SV=3	Trim28	14	12	14	12	18.8	17.7	173210000	173470000
	>sp|Q8CHY7|TTC23_MOUSE Tetratricopeptide repeat protein 23 OS=Mus musculus GN=Ttc23 PE=2 SV=1	Ttc23	14	12	14	12	37.1	32	160510000	155490000
	>sp|Q8VDP4|CCAR2_MOUSE Cell cycle and apoptosis regulator protein 2 OS=Mus musculus GN=Ccar2 PE=1 SV=2	Ccar2	14	12	14	12	26	22.9	107910000	122070000
	>sp|Q9Z1N5|DX39B_MOUSE Spliceosome RNA helicase Ddx39b OS=Mus musculus GN=Ddx39b PE=1 SV=1;>sp|Q8VDW0|DX39A_MOUSE ATP-dependent RNA helicase DDX39A OS=Mus musculus GN=Ddx39a PE=1 SV=1	Ddx39b	14	12	14	12	39.7	29.9	270220000	256790000
	>sp|Q6IRU2|TPM4_MOUSE Tropomyosin alpha-4 chain OS=Mus musculus GN=Tpm4 PE=1 SV=3	Tpm4	16	13	15	12	56	46.4	171930000	180060000
	>sp|Q6NZL0|SOGA3_MOUSE Protein SOGA3 OS=Mus musculus GN=Soga3 PE=1 SV=2	Soga3	16	13	15	12	17.8	15.1	100450000	110200000
	>sp|Q71LX4|TLN2_MOUSE Talin-2 OS=Mus musculus GN=Tln2 PE=1 SV=3	Tln2	19	20	15	12	10.7	12	154750000	151820000
	>sp|P62814|VATB2_MOUSE V-type proton ATPase subunit B, brain isoform OS=Mus musculus GN=Atp6v1b2 PE=1 SV=1	Atp6v1b2	16	12	16	12	43.8	29.9	216900000	243410000
	>sp|Q7TT23|CT194_MOUSE Uncharacterized protein C20orf194 homolog OS=Mus musculus PE=1 SV=2	1	17	12	17	12	20.3	14.8	104470000	89593000
	>sp|O54950|AAKG1_MOUSE 5-AMP-activated protein kinase subunit gamma-1 OS=Mus musculus GN=Prkag1 PE=1 SV=2	Prkag1	9	12	8	11	34.8	52.1	107110000	115550000
	>sp|B9EKE5|CATIP_MOUSE Ciliogenesis-associated TTC17-interacting protein OS=Mus musculus GN=Catip PE=2 SV=1	Catip	9	11	9	11	25.4	30.4	257790000	326360000
	>sp|Q3V0J1|TM237_MOUSE Transmembrane protein 237 OS=Mus musculus GN=Tmem237 PE=1 SV=1	Tmem237	9	11	9	11	26.2	31.6	232750000	223820000
	>sp|Q921I6|SH3B4_MOUSE SH3 domain-binding protein 4 OS=Mus musculus GN=Sh3bp4 PE=1 SV=1	Sh3bp4	9	11	9	11	10.1	14	64921000	81316000
	>sp|Q9QXB9|DRG2_MOUSE Developmentally-regulated GTP-binding protein 2 OS=Mus musculus GN=Drg2 PE=1 SV=1	Drg2	9	11	9	11	26.9	33.5	98052000	80095000
	>sp|Q9Z0N1|IF2G_MOUSE Eukaryotic translation initiation factor 2 subunit 3, X-linked OS=Mus musculus GN=Eif2s3x PE=1 SV=2;>sp|Q9Z0N2|IF2H_MOUSE Eukaryotic translation initiation factor 2 subunit 3, Y-linked OS=Mus musculus GN=Eif2s3y PE=1 SV=2	Eif2s3x	9	11	9	11	23.9	29.2	59883000	56641000
	>sp|G5E870|TRIPC_MOUSE E3 ubiquitin-protein ligase TRIP12 OS=Mus musculus GN=Trip12 PE=1 SV=1	Trip12	10	11	10	11	6.8	7.6	65826000	47321000
	>sp|O55022|PGRC1_MOUSE Membrane-associated progesterone receptor component 1 OS=Mus musculus GN=Pgrmc1 PE=1 SV=4	Pgrmc1	11	12	10	11	63.1	63.1	294180000	317670000
	>sp|P83510|TNIK_MOUSE Traf2 and NCK-interacting protein kinase OS=Mus musculus GN=Tnik PE=1 SV=2	Tnik	19	23	10	11	17.2	19	296800000	330890000
	>sp|Q60737|CSK21_MOUSE Casein kinase II subunit alpha OS=Mus musculus GN=Csnk2a1 PE=1 SV=2	Csnk2a1	10	11	10	11	39.9	43	247230000	248340000
	>sp|Q62376|RU17_MOUSE U1 small nuclear ribonucleoprotein 70 kDa OS=Mus musculus GN=Snrnp70 PE=1 SV=2	Snrnp70	10	11	10	11	22.3	26.6	126160000	119510000
	>sp|Q69Z23|DYH17_MOUSE Dynein heavy chain 17, axonemal OS=Mus musculus GN=Dnah17 PE=1 SV=2	Dnah17	14	14	10	11	3.1	3.3	288070000	256510000
	>sp|Q6ZWV3|RL10_MOUSE 60S ribosomal protein L10 OS=Mus musculus GN=Rpl10 PE=1 SV=3;>sp|P86048|RL10L_MOUSE 60S ribosomal protein L10-like OS=Mus musculus GN=Rpl10l PE=2 SV=1	Rpl10	10	11	10	11	40.7	44.9	496470000	503430000
	>sp|Q99M87|DNJA3_MOUSE DnaJ homolog subfamily A member 3, mitochondrial OS=Mus musculus GN=Dnaja3 PE=1 SV=1	Dnaja3	10	11	10	11	26.2	28.8	90699000	95728000
	>sp|Q99MH5|NDK5_MOUSE Nucleoside diphosphate kinase homolog 5 OS=Mus musculus GN=Nme5 PE=1 SV=2	Nme5	10	11	10	11	59.7	66.4	1810600000	2116500000
	>sp|Q9CPR4|RL17_MOUSE 60S ribosomal protein L17 OS=Mus musculus GN=Rpl17 PE=1 SV=3	Rpl17	10	11	10	11	37.5	47.3	380590000	349000000
	>sp|Q9CQ62|DECR_MOUSE 2,4-dienoyl-CoA reductase, mitochondrial OS=Mus musculus GN=Decr1 PE=1 SV=1	Decr1	10	11	10	11	33.1	41.2	182890000	169550000
	>sp|Q9JLI8|SART3_MOUSE Squamous cell carcinoma antigen recognized by T-cells 3 OS=Mus musculus GN=Sart3 PE=1 SV=1	Sart3	10	11	10	11	13.8	14.8	84608000	100110000
	>sp|Q9Z1G4|VPP1_MOUSE V-type proton ATPase 116 kDa subunit a isoform 1 OS=Mus musculus GN=Atp6v0a1 PE=1 SV=3	Atp6v0a1	10	11	10	11	16.6	16.6	164290000	145510000
	>sp|O08553|DPYL2_MOUSE Dihydropyrimidinase-related protein 2 OS=Mus musculus GN=Dpysl2 PE=1 SV=2	Dpysl2	12	11	11	11	33.4	32.5	117050000	109260000
	>sp|O35114|SCRB2_MOUSE Lysosome membrane protein 2 OS=Mus musculus GN=Scarb2 PE=1 SV=3	Scarb2	11	11	11	11	27	23	389570000	386680000
	>sp|P14152|MDHC_MOUSE Malate dehydrogenase, cytoplasmic OS=Mus musculus GN=Mdh1 PE=1 SV=3	Mdh1	11	11	11	11	46.1	46.1	330950000	305110000
	>sp|P28741|KIF3A_MOUSE Kinesin-like protein KIF3A OS=Mus musculus GN=Kif3a PE=1 SV=2	Kif3a	13	13	11	11	22.7	22.7	165640000	164460000
	>sp|P31324|KAP3_MOUSE cAMP-dependent protein kinase type II-beta regulatory subunit OS=Mus musculus GN=Prkar2b PE=1 SV=3	Prkar2b	14	14	11	11	49.8	51	544240000	525440000
	>sp|P48962|ADT1_MOUSE ADP/ATP translocase 1 OS=Mus musculus GN=Slc25a4 PE=1 SV=4	Slc25a4	22	21	11	11	65.8	63.4	1597800000	1854100000
	>sp|P51410|RL9_MOUSE 60S ribosomal protein L9 OS=Mus musculus GN=Rpl9 PE=1 SV=2	Rpl9	11	11	11	11	64.6	64.6	404940000	399280000
	>sp|P59108|CPNE2_MOUSE Copine-2 OS=Mus musculus GN=Cpne2 PE=1 SV=1	Cpne2	12	12	11	11	31.6	36.3	204170000	214800000
	>sp|P84104|SRSF3_MOUSE Serine/arginine-rich splicing factor 3 OS=Mus musculus GN=Srsf3 PE=1 SV=1	Srsf3	12	12	11	11	49.4	49.4	1178700000	1219200000
	>sp|Q04736|YES_MOUSE Tyrosine-protein kinase Yes OS=Mus musculus GN=Yes1 PE=1 SV=3	Yes1	18	17	11	11	42.5	44.5	374360000	409330000
	>sp|Q05D44|IF2P_MOUSE Eukaryotic translation initiation factor 5B OS=Mus musculus GN=Eif5b PE=1 SV=2	Eif5b	11	11	11	11	14	10.8	75244000	77456000
	>sp|Q0HA38|TT21B_MOUSE Tetratricopeptide repeat protein 21B OS=Mus musculus GN=Ttc21b PE=1 SV=1	Ttc21b	12	12	11	11	12.1	11.6	68186000	69208000
	>sp|Q6PDM2|SRSF1_MOUSE Serine/arginine-rich splicing factor 1 OS=Mus musculus GN=Srsf1 PE=1 SV=3	Srsf1	12	12	11	11	47.6	47.6	736060000	697610000
	>sp|Q8R2Y0|ABHD6_MOUSE Monoacylglycerol lipase ABHD6 OS=Mus musculus GN=Abhd6 PE=1 SV=1	Abhd6	11	11	11	11	34.2	33.3	164180000	152140000
	>sp|Q8VDM6|HNRL1_MOUSE Heterogeneous nuclear ribonucleoprotein U-like protein 1 OS=Mus musculus GN=Hnrnpul1 PE=1 SV=1	Hnrnpul1	11	11	11	11	17.9	17.9	83763000	83485000
	>sp|Q91VR2|ATPG_MOUSE ATP synthase subunit gamma, mitochondrial OS=Mus musculus GN=Atp5c1 PE=1 SV=1	Atp5c1	11	11	11	11	45.6	45.6	877980000	856470000
	>sp|Q99KJ8|DCTN2_MOUSE Dynactin subunit 2 OS=Mus musculus GN=Dctn2 PE=1 SV=3	Dctn2	11	11	11	11	31.6	31.6	183950000	181250000
	>sp|Q9D0P8|IFT27_MOUSE Intraflagellar transport protein 27 homolog OS=Mus musculus GN=Ift27 PE=1 SV=1	Ift27	11	11	11	11	68.8	72	249890000	269210000
	>sp|Q9D8B3|CHM4B_MOUSE Charged multivesicular body protein 4b OS=Mus musculus GN=Chmp4b PE=1 SV=2	Chmp4b	11	11	11	11	37.9	37.9	287920000	308140000
	>sp|Q9DBG6|RPN2_MOUSE Dolichyl-diphosphooligosaccharide--protein glycosyltransferase subunit 2 OS=Mus musculus GN=Rpn2 PE=1 SV=1	Rpn2	11	11	11	11	27.7	26.5	141230000	151850000
	>sp|O54724|PTRF_MOUSE Polymerase I and transcript release factor OS=Mus musculus GN=Ptrf PE=1 SV=1	Ptrf	12	11	12	11	39.8	36.5	155700000	153670000
	>sp|P14094|AT1B1_MOUSE Sodium/potassium-transporting ATPase subunit beta-1 OS=Mus musculus GN=Atp1b1 PE=1 SV=1	Atp1b1	12	11	12	11	36.2	33.6	516760000	453910000
	>sp|P24547|IMDH2_MOUSE Inosine-5-monophosphate dehydrogenase 2 OS=Mus musculus GN=Impdh2 PE=1 SV=2	Impdh2	12	11	12	11	33.1	29.8	189110000	182710000
	>sp|P48722|HS74L_MOUSE Heat shock 70 kDa protein 4L OS=Mus musculus GN=Hspa4l PE=1 SV=2	Hspa4l	12	11	12	11	17.7	17.2	58118000	67321000
	>sp|P97820|M4K4_MOUSE Mitogen-activated protein kinase kinase kinase kinase 4 OS=Mus musculus GN=Map4k4 PE=1 SV=1	Map4k4	20	20	12	11	20.1	19.6	121660000	100310000
	>sp|Q5SUV2|MYBPP_MOUSE MYCBP-associated protein OS=Mus musculus GN=Mycbpap PE=1 SV=1	Mycbpap	12	11	12	11	13.9	12.9	164080000	151230000
	>sp|Q60931|VDAC3_MOUSE Voltage-dependent anion-selective channel protein 3 OS=Mus musculus GN=Vdac3 PE=1 SV=1	Vdac3	12	11	12	11	49.5	46.6	1144500000	1248600000
	>sp|Q6NVF9|CPSF6_MOUSE Cleavage and polyadenylation specificity factor subunit 6 OS=Mus musculus GN=Cpsf6 PE=1 SV=1	Cpsf6	12	11	12	11	25.6	24.1	390630000	437260000
	>sp|Q80WJ7|LYRIC_MOUSE Protein LYRIC OS=Mus musculus GN=Mtdh PE=1 SV=1	Mtdh	12	11	12	11	26.8	27.3	118380000	133850000
	>sp|Q8BGD5|CPT1C_MOUSE Carnitine O-palmitoyltransferase 1, brain isoform OS=Mus musculus GN=Cpt1c PE=1 SV=1	Cpt1c	12	11	12	11	22.8	20.3	107530000	126940000
	>sp|Q8K341|ATAT_MOUSE Alpha-tubulin N-acetyltransferase 1 OS=Mus musculus GN=Atat1 PE=1 SV=1	Atat1	12	11	12	11	38.2	37.8	96863000	94151000
	>sp|Q8VHQ9|ACO11_MOUSE Acyl-coenzyme A thioesterase 11 OS=Mus musculus GN=Acot11 PE=1 SV=1	Acot11	12	11	12	11	29.1	27.8	172810000	182680000
	>sp|Q91VM5|RMXL1_MOUSE RNA binding motif protein, X-linked-like-1 OS=Mus musculus GN=Rbmxl1 PE=2 SV=1;>sp|Q9WV02|RBMX_MOUSE RNA-binding motif protein, X chromosome OS=Mus musculus GN=Rbmx PE=1 SV=1	Rbmxl1	12	11	12	11	27.1	26	291920000	335360000
	>sp|Q99JB8|PACN3_MOUSE Protein kinase C and casein kinase II substrate protein 3 OS=Mus musculus GN=Pacsin3 PE=1 SV=1	Pacsin3	12	11	12	11	32.3	36.1	139210000	141560000
	>sp|Q99LC3|NDUAA_MOUSE NADH dehydrogenase [ubiquinone] 1 alpha subcomplex subunit 10, mitochondrial OS=Mus musculus GN=Ndufa10 PE=1 SV=1	Ndufa10	12	11	12	11	44.2	42.8	123100000	127690000
	>sp|Q9CXW4|RL11_MOUSE 60S ribosomal protein L11 OS=Mus musculus GN=Rpl11 PE=1 SV=4	Rpl11	12	11	12	11	54.5	50	399440000	391860000
	>sp|Q9CZX8|RS19_MOUSE 40S ribosomal protein S19 OS=Mus musculus GN=Rps19 PE=1 SV=3	Rps19	12	11	12	11	57.9	51	498050000	439230000
	>sp|Q9D3W5|LRC71_MOUSE Leucine-rich repeat-containing protein 71 OS=Mus musculus GN=Lrrc71 PE=2 SV=1	Lrrc71	12	11	12	11	36.4	32.1	313330000	151140000
	>sp|Q9D6D8|PPIL6_MOUSE Peptidyl-prolyl cis-trans isomerase-like 6 OS=Mus musculus GN=Ppil6 PE=1 SV=1	Ppil6	12	11	12	11	58.6	50.4	324710000	300100000
	>sp|Q9R0X4|ACOT9_MOUSE Acyl-coenzyme A thioesterase 9, mitochondrial OS=Mus musculus GN=Acot9 PE=1 SV=1;>sp|Q32MW3|ACO10_MOUSE Acyl-coenzyme A thioesterase 10, mitochondrial OS=Mus musculus GN=Acot10 PE=2 SV=1	Acot9	12	11	12	11	33.5	31.4	143780000	143010000
	>sp|P16858|G3P_MOUSE Glyceraldehyde-3-phosphate dehydrogenase OS=Mus musculus GN=Gapdh PE=1 SV=2	Gapdh	13	11	13	11	56.5	41.7	341080000	314480000
	>sp|P47857|PFKAM_MOUSE ATP-dependent 6-phosphofructokinase, muscle type OS=Mus musculus GN=Pfkm PE=1 SV=3	Pfkm	16	15	13	11	24	24	151290000	150800000
	>sp|Q5SWU9|ACACA_MOUSE Acetyl-CoA carboxylase 1 OS=Mus musculus GN=Acaca PE=1 SV=1	Acaca	18	15	13	11	10.2	8.4	109190000	91659000
	>sp|Q640N2|AR13B_MOUSE ADP-ribosylation factor-like protein 13B OS=Mus musculus GN=Arl13b PE=1 SV=2	Arl13b	13	11	13	11	30.7	25.5	163270000	161050000
	>sp|Q80VM3|TTC29_MOUSE Tetratricopeptide repeat protein 29 OS=Mus musculus GN=Ttc29 PE=2 SV=1	Ttc29	13	11	13	11	42.7	35.9	242490000	273470000
	>sp|Q8CAQ8|MIC60_MOUSE MICOS complex subunit Mic60 OS=Mus musculus GN=Immt PE=1 SV=1	Immt	13	11	13	11	22.1	19.4	152370000	120930000
	>sp|Q8JZQ9|EIF3B_MOUSE Eukaryotic translation initiation factor 3 subunit B OS=Mus musculus GN=Eif3b PE=1 SV=1	Eif3b	13	11	13	11	23.2	19.7	78481000	101000000
	>sp|Q99JY8|PLPP3_MOUSE Phospholipid phosphatase 3 OS=Mus musculus GN=Plpp3 PE=1 SV=1	Plpp3	13	11	13	11	56.4	38.8	561030000	557660000
	>sp|Q61595|KTN1_MOUSE Kinectin OS=Mus musculus GN=Ktn1 PE=1 SV=1	Ktn1	14	11	14	11	14	11.7	75998000	68547000
	>sp|Q9CRC8|LRC40_MOUSE Leucine-rich repeat-containing protein 40 OS=Mus musculus GN=Lrrc40 PE=1 SV=2	Lrrc40	14	11	14	11	29.1	23.8	119160000	123130000
	>sp|P35564|CALX_MOUSE Calnexin OS=Mus musculus GN=Canx PE=1 SV=1	Canx	16	11	16	11	40.3	25.7	186250000	191160000
	>sp|P02468|LAMC1_MOUSE Laminin subunit gamma-1 OS=Mus musculus GN=Lamc1 PE=1 SV=2	Lamc1	17	11	17	11	14.3	9.8	127810000	109940000
	>sp|Q52KR3|PRUN2_MOUSE Protein prune homolog 2 OS=Mus musculus GN=Prune2 PE=1 SV=2	Prune2	6	10	6	10	3	4.9	53276000	68131000
	>sp|Q80XJ3|TTC28_MOUSE Tetratricopeptide repeat protein 28 OS=Mus musculus GN=Ttc28 PE=1 SV=3	Ttc28	7	10	7	10	4.6	6.6	32300000	54534000
	>sp|O70589|CSKP_MOUSE Peripheral plasma membrane protein CASK OS=Mus musculus GN=Cask PE=1 SV=2	Cask	8	10	8	10	10.8	15	84150000	94955000
	>sp|P62751|RL23A_MOUSE 60S ribosomal protein L23a OS=Mus musculus GN=Rpl23a PE=1 SV=1	Rpl23a	8	10	8	10	35.9	51.9	538150000	509900000
	>sp|Q00PI9|HNRL2_MOUSE Heterogeneous nuclear ribonucleoprotein U-like protein 2 OS=Mus musculus GN=Hnrnpul2 PE=1 SV=2	Hnrnpul2	8	10	8	10	16.9	19.7	99167000	94426000
	>sp|Q3U4I7|PYRD2_MOUSE Pyridine nucleotide-disulfide oxidoreductase domain-containing protein 2 OS=Mus musculus GN=Pyroxd2 PE=1 SV=3	Pyroxd2	8	10	8	10	18.4	23.8	91577000	85922000
	>sp|Q8BU30|SYIC_MOUSE Isoleucine--tRNA ligase, cytoplasmic OS=Mus musculus GN=Iars PE=1 SV=2	Iars	8	10	8	10	8	8.1	49274000	45289000
	>sp|Q925N0|SFXN5_MOUSE Sideroflexin-5 OS=Mus musculus GN=Sfxn5 PE=1 SV=2	Sfxn5	8	10	8	10	27.2	39.5	180960000	167400000
	>sp|Q9R0R1|TRFM_MOUSE Melanotransferrin OS=Mus musculus GN=Mfi2 PE=2 SV=1	Mfi2	8	10	8	10	14.6	18.7	82352000	87937000
	>sp|P07214|SPRC_MOUSE SPARC OS=Mus musculus GN=Sparc PE=1 SV=1	Sparc	9	10	9	10	35.8	47	400790000	352000000
	>sp|P12382|PFKAL_MOUSE ATP-dependent 6-phosphofructokinase, liver type OS=Mus musculus GN=Pfkl PE=1 SV=4	Pfkl	13	15	9	10	24.7	27.6	246950000	260940000
	>sp|Q01730|RSU1_MOUSE Ras suppressor protein 1 OS=Mus musculus GN=Rsu1 PE=1 SV=3	Rsu1	9	10	9	10	48.4	49.8	233090000	185070000
	>sp|Q3TDN2|FAF2_MOUSE FAS-associated factor 2 OS=Mus musculus GN=Faf2 PE=1 SV=2	Faf2	9	10	9	10	28.5	34.4	153600000	156230000
	>sp|Q6PD03|2A5A_MOUSE Serine/threonine-protein phosphatase 2A 56 kDa regulatory subunit alpha isoform OS=Mus musculus GN=Ppp2r5a PE=1 SV=1	Ppp2r5a	9	10	9	10	22.4	24.3	149360000	144280000
	>sp|Q80VN0|CCD37_MOUSE Coiled-coil domain-containing protein 37 OS=Mus musculus GN=Ccdc37 PE=2 SV=1	Ccdc37	9	10	9	10	25.9	31.8	142940000	143330000
	>sp|Q8BLH7|HIRP3_MOUSE HIRA-interacting protein 3 OS=Mus musculus GN=Hirip3 PE=1 SV=1	Hirip3	9	10	9	10	18.3	18.8	112400000	129250000
	>sp|Q8BUK6|HOOK3_MOUSE Protein Hook homolog 3 OS=Mus musculus GN=Hook3 PE=1 SV=2	Hook3	9	10	9	10	18.4	20.6	58800000	61977000
	>sp|Q8C033|ARHGA_MOUSE Rho guanine nucleotide exchange factor 10 OS=Mus musculus GN=Arhgef10 PE=1 SV=2	Arhgef10	9	10	9	10	9.3	10.6	61127000	63889000
	>sp|Q8C5T4|MORN3_MOUSE MORN repeat-containing protein 3 OS=Mus musculus GN=Morn3 PE=2 SV=2	Morn3	9	10	9	10	44.4	44.8	303650000	305090000
	>sp|Q8K370|ACD10_MOUSE Acyl-CoA dehydrogenase family member 10 OS=Mus musculus GN=Acad10 PE=1 SV=1	Acad10	9	10	9	10	9.3	10.7	147740000	144860000
	>sp|Q8K4G5|ABLM1_MOUSE Actin-binding LIM protein 1 OS=Mus musculus GN=Ablim1 PE=1 SV=1	Ablim1	9	10	9	10	16.5	18	86035000	70134000
	>sp|Q91YR1|TWF1_MOUSE Twinfilin-1 OS=Mus musculus GN=Twf1 PE=1 SV=2	Twf1	9	10	9	10	30	32.3	138230000	109720000
	>sp|Q99MR3|S12A9_MOUSE Solute carrier family 12 member 9 OS=Mus musculus GN=Slc12a9 PE=1 SV=2	Slc12a9	9	10	9	10	14.1	15.4	86569000	101030000
	>sp|Q9CY00|TT30B_MOUSE Tetratricopeptide repeat protein 30B OS=Mus musculus GN=Ttc30b PE=2 SV=1;>sp|A2AKQ8|T30A2_MOUSE Tetratricopeptide repeat protein 30A2 OS=Mus musculus GN=Ttc30a2 PE=1 SV=1	Ttc30b	31	30	9	10	56	57.8	702730000	713320000
	>sp|Q9JI78|NGLY1_MOUSE Peptide-N(4)-(N-acetyl-beta-glucosaminyl)asparagine amidase OS=Mus musculus GN=Ngly1 PE=1 SV=2	Ngly1	9	10	9	10	17.2	19.4	79181000	81253000
	>sp|O08709|PRDX6_MOUSE Peroxiredoxin-6 OS=Mus musculus GN=Prdx6 PE=1 SV=3	Prdx6	10	10	10	10	58.9	58.9	116080000	105410000
	>sp|O08992|SDCB1_MOUSE Syntenin-1 OS=Mus musculus GN=Sdcbp PE=1 SV=1	Sdcbp	10	10	10	10	62.2	62.2	224290000	249750000
	>sp|O35295|PURB_MOUSE Transcriptional activator protein Pur-beta OS=Mus musculus GN=Purb PE=1 SV=3	Purb	10	10	10	10	58	58	232160000	198540000
	>sp|P14131|RS16_MOUSE 40S ribosomal protein S16 OS=Mus musculus GN=Rps16 PE=1 SV=4	Rps16	10	10	10	10	52.7	52.7	446740000	402940000
	>sp|P18572|BASI_MOUSE Basigin OS=Mus musculus GN=Bsg PE=1 SV=2	Bsg	10	10	10	10	25.7	25.7	342540000	367160000
	>sp|P28798|GRN_MOUSE Granulins OS=Mus musculus GN=Grn PE=1 SV=2	Grn	10	10	10	10	24.8	24.8	1704900000	1195900000
	>sp|P35279|RAB6A_MOUSE Ras-related protein Rab-6A OS=Mus musculus GN=Rab6a PE=1 SV=4;>sp|P61294|RAB6B_MOUSE Ras-related protein Rab-6B OS=Mus musculus GN=Rab6b PE=1 SV=1	Rab6a	10	10	10	10	48.1	48.1	217470000	227420000
	>sp|P35846|FOLR1_MOUSE Folate receptor alpha OS=Mus musculus GN=Folr1 PE=1 SV=2	Folr1	10	10	10	10	48.2	48.2	287350000	299890000
	>sp|P47754|CAZA2_MOUSE F-actin-capping protein subunit alpha-2 OS=Mus musculus GN=Capza2 PE=1 SV=3	Capza2	12	12	10	10	59.4	62.9	444780000	465500000
	>sp|P47962|RL5_MOUSE 60S ribosomal protein L5 OS=Mus musculus GN=Rpl5 PE=1 SV=3	Rpl5	10	10	10	10	35.7	35.7	330140000	332670000
	>sp|P51150|RAB7A_MOUSE Ras-related protein Rab-7a OS=Mus musculus GN=Rab7a PE=1 SV=2	Rab7a	10	10	10	10	55.6	55.6	267570000	279580000
	>sp|P55065|PLTP_MOUSE Phospholipid transfer protein OS=Mus musculus GN=Pltp PE=1 SV=1	Pltp	10	10	10	10	26.2	26.2	259270000	269960000
	>sp|P62264|RS14_MOUSE 40S ribosomal protein S14 OS=Mus musculus GN=Rps14 PE=1 SV=3	Rps14	10	10	10	10	68.2	68.2	412980000	416190000
	>sp|P62301|RS13_MOUSE 40S ribosomal protein S13 OS=Mus musculus GN=Rps13 PE=1 SV=2	Rps13	10	10	10	10	50.3	50.3	362950000	435500000
	>sp|P62874|GBB1_MOUSE Guanine nucleotide-binding protein G(I)/G(S)/G(T) subunit beta-1 OS=Mus musculus GN=Gnb1 PE=1 SV=3	Gnb1	16	16	10	10	61.5	61.5	1032400000	1042300000
	>sp|P97855|G3BP1_MOUSE Ras GTPase-activating protein-binding protein 1 OS=Mus musculus GN=G3bp1 PE=1 SV=1	G3bp1	10	10	10	10	28.6	34.6	134290000	126430000
	>sp|Q14BP6|LR74B_MOUSE Leucine-rich repeat-containing protein 74B OS=Mus musculus GN=Lrrc74b PE=2 SV=1	Lrrc74b	10	10	10	10	41.2	41.2	111660000	116030000
	>sp|Q3THK3|T2FA_MOUSE General transcription factor IIF subunit 1 OS=Mus musculus GN=Gtf2f1 PE=1 SV=2	Gtf2f1	10	10	10	10	25.4	22	195010000	206770000
	>sp|Q5BN45|CI116_MOUSE UPF0691 protein C9orf116 homolog OS=Mus musculus PE=2 SV=1	2	10	10	10	10	84.4	84.4	1050300000	982300000
	>sp|Q80XU3|NUCKS_MOUSE Nuclear ubiquitous casein and cyclin-dependent kinase substrate 1 OS=Mus musculus GN=Nucks1 PE=1 SV=1	Nucks1	10	10	10	10	39.3	39.3	1322300000	1240800000
	>sp|Q80Z24|NEGR1_MOUSE Neuronal growth regulator 1 OS=Mus musculus GN=Negr1 PE=1 SV=1	Negr1	10	10	10	10	38.2	38.2	208520000	187870000
	>sp|Q810M1|CD022_MOUSE Uncharacterized protein C4orf22 homolog OS=Mus musculus PE=2 SV=1	2	11	11	10	10	37.8	37.8	357850000	434920000
	>sp|Q91VK4|ITM2C_MOUSE Integral membrane protein 2C OS=Mus musculus GN=Itm2c PE=1 SV=2	Itm2c	10	10	10	10	52	52	243760000	296320000
	>sp|Q91W90|TXND5_MOUSE Thioredoxin domain-containing protein 5 OS=Mus musculus GN=Txndc5 PE=1 SV=2	Txndc5	10	10	10	10	35.3	35.3	214400000	231910000
	>sp|Q9CQQ7|AT5F1_MOUSE ATP synthase F(0) complex subunit B1, mitochondrial OS=Mus musculus GN=Atp5f1 PE=1 SV=1	Atp5f1	10	10	10	10	41.4	36.7	198500000	185520000
	>sp|Q9CXI0|COQ5_MOUSE 2-methoxy-6-polyprenyl-1,4-benzoquinol methylase, mitochondrial OS=Mus musculus GN=Coq5 PE=1 SV=2	Coq5	10	10	10	10	40.1	40.1	104540000	119380000
	>sp|Q9D5T0|ATAD1_MOUSE ATPase family AAA domain-containing protein 1 OS=Mus musculus GN=Atad1 PE=1 SV=1	Atad1	10	10	10	10	37.4	34.1	139490000	144030000
	>sp|Q9D883|U2AF1_MOUSE Splicing factor U2AF 35 kDa subunit OS=Mus musculus GN=U2af1 PE=1 SV=4;>sp|Q8BGJ9|U2AF4_MOUSE Splicing factor U2AF 26 kDa subunit OS=Mus musculus GN=U2af1l4 PE=1 SV=1	U2af1	10	10	10	10	38.9	38.9	460740000	540750000
	>sp|Q9DAJ5|DLRB2_MOUSE Dynein light chain roadblock-type 2 OS=Mus musculus GN=Dynlrb2 PE=1 SV=1	Dynlrb2	10	10	10	10	88.5	88.5	1741300000	1717300000
	>sp|Q9DB07|IFT46_MOUSE Intraflagellar transport protein 46 homolog OS=Mus musculus GN=Ift46 PE=1 SV=1	Ift46	10	10	10	10	45.2	45.2	485270000	449850000
	>sp|Q9DCN2|NB5R3_MOUSE NADH-cytochrome b5 reductase 3 OS=Mus musculus GN=Cyb5r3 PE=1 SV=3	Cyb5r3	10	10	10	10	45.8	50.2	221370000	243880000
	>sp|Q9DCX2|ATP5H_MOUSE ATP synthase subunit d, mitochondrial OS=Mus musculus GN=Atp5h PE=1 SV=3	Atp5h	10	10	10	10	64	64	844810000	919100000
	>sp|Q9EPK2|XRP2_MOUSE Protein XRP2 OS=Mus musculus GN=Rp2 PE=1 SV=3	Rp2	10	10	10	10	35.2	35.2	230250000	294210000
	>sp|Q9R1K9|CETN2_MOUSE Centrin-2 OS=Mus musculus GN=Cetn2 PE=1 SV=1	Cetn2	11	11	10	10	73.3	73.3	1509500000	1491000000
	>sp|Q9WV55|VAPA_MOUSE Vesicle-associated membrane protein-associated protein A OS=Mus musculus GN=Vapa PE=1 SV=2	Vapa	10	10	10	10	39.8	39.8	207690000	226270000
	>sp|A2APV2|FMNL2_MOUSE Formin-like protein 2 OS=Mus musculus GN=Fmnl2 PE=1 SV=2	Fmnl2	13	11	11	10	12.7	11.4	66858000	64427000
	>sp|O88327|CTNL1_MOUSE Alpha-catulin OS=Mus musculus GN=Ctnnal1 PE=1 SV=1	Ctnnal1	11	10	11	10	17.1	15.9	67042000	69582000
	>sp|Q3UHD6|SNX27_MOUSE Sorting nexin-27 OS=Mus musculus GN=Snx27 PE=1 SV=2	Snx27	11	10	11	10	23.4	19.9	97445000	90297000
	>sp|Q3URE1|ACSF3_MOUSE Acyl-CoA synthetase family member 3, mitochondrial OS=Mus musculus GN=Acsf3 PE=1 SV=2	Acsf3	11	10	11	10	28	25.6	91531000	115190000
	>sp|Q3V129|ULK4_MOUSE Serine/threonine-protein kinase ULK4 OS=Mus musculus GN=Ulk4 PE=1 SV=2	Ulk4	11	10	11	10	11.7	10.1	64015000	48906000
	>sp|Q61655|DD19A_MOUSE ATP-dependent RNA helicase DDX19A OS=Mus musculus GN=Ddx19a PE=1 SV=2	Ddx19a	11	10	11	10	29.7	27.8	135400000	133790000
	>sp|Q61753|SERA_MOUSE D-3-phosphoglycerate dehydrogenase OS=Mus musculus GN=Phgdh PE=1 SV=3	Phgdh	11	10	11	10	28.7	24.4	157770000	139110000
	>sp|Q62394|ZN185_MOUSE Zinc finger protein 185 OS=Mus musculus GN=Znf185 PE=1 SV=1	Znf185	11	10	11	10	42.9	40.6	169650000	164660000
	>sp|Q8BG60|TXNIP_MOUSE Thioredoxin-interacting protein OS=Mus musculus GN=Txnip PE=1 SV=1	Txnip	11	10	11	10	28.2	25.7	213810000	233520000
	>sp|Q9D3N2|EFCB1_MOUSE EF-hand calcium-binding domain-containing protein 1 OS=Mus musculus GN=Efcab1 PE=2 SV=1	Efcab1	11	10	11	10	67	62.7	474950000	469690000
	>sp|Q9D8W5|PSD12_MOUSE 26S proteasome non-ATPase regulatory subunit 12 OS=Mus musculus GN=Psmd12 PE=1 SV=4	Psmd12	11	10	11	10	32.9	30.9	133660000	116790000
	>sp|Q9DB20|ATPO_MOUSE ATP synthase subunit O, mitochondrial OS=Mus musculus GN=Atp5o PE=1 SV=1	Atp5o	11	10	11	10	57.7	62.4	858710000	759070000
	>sp|Q9ERG0|LIMA1_MOUSE LIM domain and actin-binding protein 1 OS=Mus musculus GN=Lima1 PE=1 SV=3	Lima1	11	10	11	10	18.6	16.6	93124000	106800000
	>sp|Q9R0Y5|KAD1_MOUSE Adenylate kinase isoenzyme 1 OS=Mus musculus GN=Ak1 PE=1 SV=1	Ak1	11	10	11	10	68	54.1	391570000	385230000
	>sp|B2RQC6|PYR1_MOUSE CAD protein OS=Mus musculus GN=Cad PE=1 SV=1	Cad	12	10	12	10	6.1	5.3	71528000	85071000
	>sp|O08788|DCTN1_MOUSE Dynactin subunit 1 OS=Mus musculus GN=Dctn1 PE=1 SV=3	Dctn1	12	10	12	10	10.5	9.5	109720000	93234000
	>sp|O70503|DHB12_MOUSE Very-long-chain 3-oxoacyl-CoA reductase OS=Mus musculus GN=Hsd17b12 PE=1 SV=1	Hsd17b12	12	10	12	10	43.3	40.4	187690000	181720000
	>sp|P53026|RL10A_MOUSE 60S ribosomal protein L10a OS=Mus musculus GN=Rpl10a PE=1 SV=3	Rpl10a	12	10	12	10	40.6	36.9	340130000	362790000
	>sp|Q3TRR0|MAP9_MOUSE Microtubule-associated protein 9 OS=Mus musculus GN=Map9 PE=1 SV=2	Map9	12	10	12	10	30.3	24.1	145800000	148590000
	>sp|Q61937|NPM_MOUSE Nucleophosmin OS=Mus musculus GN=Npm1 PE=1 SV=1	Npm1	12	10	12	10	39.4	39.4	655110000	658070000
	>sp|Q8BG67|EFR3A_MOUSE Protein EFR3 homolog A OS=Mus musculus GN=Efr3a PE=1 SV=1	Efr3a	13	11	12	10	19.9	17.7	97435000	107120000
	>sp|Q8R0X7|SGPL1_MOUSE Sphingosine-1-phosphate lyase 1 OS=Mus musculus GN=Sgpl1 PE=1 SV=1	Sgpl1	12	10	12	10	23.8	20.4	158230000	193860000
	>sp|Q99JW4|LIMS1_MOUSE LIM and senescent cell antigen-like-containing domain protein 1 OS=Mus musculus GN=Lims1 PE=1 SV=3	Lims1	12	10	12	10	41.5	37.5	247010000	212780000
	>sp|Q99JY9|ARP3_MOUSE Actin-related protein 3 OS=Mus musculus GN=Actr3 PE=1 SV=3	Actr3	12	10	12	10	40.7	34.9	112520000	116560000
	>sp|Q99LR1|ABD12_MOUSE Monoacylglycerol lipase ABHD12 OS=Mus musculus GN=Abhd12 PE=1 SV=2	Abhd12	12	10	12	10	32.9	30.9	135720000	121910000
	>sp|O55201|SPT5H_MOUSE Transcription elongation factor SPT5 OS=Mus musculus GN=Supt5h PE=1 SV=1	Supt5h	13	10	13	10	19.8	14.5	105050000	101610000
	>sp|Q9CQN1|TRAP1_MOUSE Heat shock protein 75 kDa, mitochondrial OS=Mus musculus GN=Trap1 PE=1 SV=1	Trap1	13	10	13	10	24.8	16.7	114390000	122660000
	>sp|Q5H8C4|VP13A_MOUSE Vacuolar protein sorting-associated protein 13A OS=Mus musculus GN=Vps13a PE=1 SV=1	Vps13a	14	10	14	10	6.8	5.1	62727000	78928000
	>sp|O88685|PRS6A_MOUSE 26S protease regulatory subunit 6A OS=Mus musculus GN=Psmc3 PE=1 SV=2	Psmc3	15	10	15	10	40.3	29.9	175880000	195570000
	>sp|P20444|KPCA_MOUSE Protein kinase C alpha type OS=Mus musculus GN=Prkca PE=1 SV=3	Prkca	21	16	15	10	37.2	28.1	265370000	269320000
	>sp|P51954|NEK1_MOUSE Serine/threonine-protein kinase Nek1 OS=Mus musculus GN=Nek1 PE=1 SV=2	Nek1	15	10	15	10	12.9	8.5	72438000	61927000
	>sp|P80316|TCPE_MOUSE T-complex protein 1 subunit epsilon OS=Mus musculus GN=Cct5 PE=1 SV=1	Cct5	15	10	15	10	34.6	26.6	194870000	196150000
	>sp|P13020|GELS_MOUSE Gelsolin OS=Mus musculus GN=Gsn PE=1 SV=3;>Q3SX14 TREMBL:Q3SX14 (Bos taurus) Similar to Gelsolin	Gsn	6	9	6	9	9.4	12.7	63937000	59083000
	>sp|Q68FF6|GIT1_MOUSE ARF GTPase-activating protein GIT1 OS=Mus musculus GN=Git1 PE=1 SV=1	Git1	7	10	6	9	12.2	18.1	48383000	53674000
	>sp|Q80U95|UBE3C_MOUSE Ubiquitin-protein ligase E3C OS=Mus musculus GN=Ube3c PE=1 SV=2	Ube3c	6	9	6	9	7.8	11.9	36859000	47141000
	>sp|Q8QZY1|EIF3L_MOUSE Eukaryotic translation initiation factor 3 subunit L OS=Mus musculus GN=Eif3l PE=1 SV=1	Eif3l	6	9	6	9	12.6	22.5	69430000	63356000
	>sp|Q91WL8|WWOX_MOUSE WW domain-containing oxidoreductase OS=Mus musculus GN=Wwox PE=1 SV=1	Wwox	6	9	6	9	18.8	26.1	53476000	61591000
	>sp|Q99ME2|WDR6_MOUSE WD repeat-containing protein 6 OS=Mus musculus GN=Wdr6 PE=1 SV=1	Wdr6	6	9	6	9	7.2	12.4	47964000	53221000
	>sp|Q8BG51|MIRO1_MOUSE Mitochondrial Rho GTPase 1 OS=Mus musculus GN=Rhot1 PE=1 SV=1	Rhot1	7	9	7	9	11.7	18.1	46357000	50717000
	>sp|Q8K310|MATR3_MOUSE Matrin-3 OS=Mus musculus GN=Matr3 PE=1 SV=1	Matr3	7	9	7	9	11	16.2	53774000	62747000
	>sp|Q8K4X7|PLCD_MOUSE 1-acyl-sn-glycerol-3-phosphate acyltransferase delta OS=Mus musculus GN=Agpat4 PE=1 SV=1	Agpat4	7	9	7	9	16.9	22.5	101990000	81240000
	>sp|Q9CR62|M2OM_MOUSE Mitochondrial 2-oxoglutarate/malate carrier protein OS=Mus musculus GN=Slc25a11 PE=1 SV=3	Slc25a11	7	9	7	9	22.6	29.6	112070000	102830000
	>sp|Q9D832|DNJB4_MOUSE DnaJ homolog subfamily B member 4 OS=Mus musculus GN=Dnajb4 PE=1 SV=1	Dnajb4	7	9	7	9	31.5	33.5	97111000	71126000
	>sp|O54946|DNJB6_MOUSE DnaJ homolog subfamily B member 6 OS=Mus musculus GN=Dnajb6 PE=1 SV=4	Dnajb6	9	10	8	9	27.4	34.2	365140000	303550000
	>sp|O88487|DC1I2_MOUSE Cytoplasmic dynein 1 intermediate chain 2 OS=Mus musculus GN=Dync1i2 PE=1 SV=1	Dync1i2	8	9	8	9	27.1	30.1	132920000	151460000
	>sp|P02469|LAMB1_MOUSE Laminin subunit beta-1 OS=Mus musculus GN=Lamb1 PE=1 SV=3	Lamb1	8	9	8	9	6.4	6	39341000	37595000
	>sp|P19253|RL13A_MOUSE 60S ribosomal protein L13a OS=Mus musculus GN=Rpl13a PE=1 SV=4	Rpl13a	8	9	8	9	35.5	41.4	320300000	334350000
	>sp|P57776|EF1D_MOUSE Elongation factor 1-delta OS=Mus musculus GN=Eef1d PE=1 SV=3	Eef1d	8	9	8	9	33.1	37.7	185140000	259610000
	>sp|P60843|IF4A1_MOUSE Eukaryotic initiation factor 4A-I OS=Mus musculus GN=Eif4a1 PE=1 SV=1	Eif4a1	20	20	8	9	53	47.8	896520000	956180000
	>sp|P62267|RS23_MOUSE 40S ribosomal protein S23 OS=Mus musculus GN=Rps23 PE=1 SV=3	Rps23	8	9	8	9	53.8	54.5	432550000	457570000
	>sp|P62869|ELOB_MOUSE Transcription elongation factor B polypeptide 2 OS=Mus musculus GN=Tceb2 PE=1 SV=1	Tceb2	8	9	8	9	60.2	60.2	603500000	523230000
	>sp|Q05A62|DNAL1_MOUSE Dynein light chain 1, axonemal OS=Mus musculus GN=Dnal1 PE=1 SV=2	Dnal1	8	9	8	9	47.4	52.6	326030000	317130000
	>sp|Q3THE2|ML12B_MOUSE Myosin regulatory light chain 12B OS=Mus musculus GN=Myl12b PE=1 SV=2;>sp|Q9CQ19|MYL9_MOUSE Myosin regulatory light polypeptide 9 OS=Mus musculus GN=Myl9 PE=1 SV=3	Myl12b	8	9	8	9	62.2	62.2	784560000	680170000
	>sp|Q569Z6|TR150_MOUSE Thyroid hormone receptor-associated protein 3 OS=Mus musculus GN=Thrap3 PE=1 SV=1	Thrap3	8	9	8	9	8.3	11	66937000	59209000
	>sp|Q5DU25|IQEC2_MOUSE IQ motif and SEC7 domain-containing protein 2 OS=Mus musculus GN=Iqsec2 PE=1 SV=3	Iqsec2	9	10	8	9	7.9	8.6	55715000	58477000
	>sp|Q61025|IFT20_MOUSE Intraflagellar transport protein 20 homolog OS=Mus musculus GN=Ift20 PE=1 SV=1	Ift20	8	9	8	9	68.2	69.7	470420000	520040000
	>sp|Q61207|SAP_MOUSE Prosaposin OS=Mus musculus GN=Psap PE=1 SV=2	Psap	8	9	8	9	16.7	19.4	242630000	191440000
	>sp|Q6PER3|MARE3_MOUSE Microtubule-associated protein RP/EB family member 3 OS=Mus musculus GN=Mapre3 PE=1 SV=1	Mapre3	10	11	8	9	40.6	46.3	107610000	126850000
	>sp|Q7M6Z4|KIF27_MOUSE Kinesin-like protein KIF27 OS=Mus musculus GN=Kif27 PE=1 SV=1	Kif27	9	10	8	9	9.8	10.5	104360000	110020000
	>sp|Q8K0D0|CDK17_MOUSE Cyclin-dependent kinase 17 OS=Mus musculus GN=Cdk17 PE=1 SV=2	Cdk17	15	14	8	9	36.5	29.6	241270000	246450000
	>sp|Q91V41|RAB14_MOUSE Ras-related protein Rab-14 OS=Mus musculus GN=Rab14 PE=1 SV=3	Rab14	8	9	8	9	50.2	54	160970000	151830000
	>sp|Q91V61|SFXN3_MOUSE Sideroflexin-3 OS=Mus musculus GN=Sfxn3 PE=1 SV=1	Sfxn3	8	9	8	9	36.1	38.9	141840000	145840000
	>sp|Q9CVB6|ARPC2_MOUSE Actin-related protein 2/3 complex subunit 2 OS=Mus musculus GN=Arpc2 PE=1 SV=3	Arpc2	8	9	8	9	33	37.7	97913000	114500000
	>sp|Q9D0L4|ADCK1_MOUSE Uncharacterized aarF domain-containing protein kinase 1 OS=Mus musculus GN=Adck1 PE=1 SV=1	Adck1	8	9	8	9	24.6	27.4	80569000	85458000
	>sp|Q9D0M3|CY1_MOUSE Cytochrome c1, heme protein, mitochondrial OS=Mus musculus GN=Cyc1 PE=1 SV=1	Cyc1	8	9	8	9	35.1	40	107360000	109180000
	>sp|Q9DAI2|IFT22_MOUSE Intraflagellar transport protein 22 homolog OS=Mus musculus GN=Ift22 PE=1 SV=1	Ift22	8	9	8	9	56.2	65.9	454880000	549330000
	>sp|Q9ESN9|JIP3_MOUSE C-Jun-amino-terminal kinase-interacting protein 3 OS=Mus musculus GN=Mapk8ip3 PE=1 SV=1	Mapk8ip3	10	11	8	9	10.4	11.7	67628000	71245000
	>sp|Q9Z0R9|FADS2_MOUSE Fatty acid desaturase 2 OS=Mus musculus GN=Fads2 PE=1 SV=1	Fads2	9	10	8	9	23	25.5	191480000	174800000
	>sp|O35129|PHB2_MOUSE Prohibitin-2 OS=Mus musculus GN=Phb2 PE=1 SV=1	Phb2	9	9	9	9	39.8	39.8	267390000	250050000
	>sp|O35226|PSMD4_MOUSE 26S proteasome non-ATPase regulatory subunit 4 OS=Mus musculus GN=Psmd4 PE=1 SV=1	Psmd4	9	9	9	9	29.8	29.8	218310000	228340000
	>sp|O70133|DHX9_MOUSE ATP-dependent RNA helicase A OS=Mus musculus GN=Dhx9 PE=1 SV=2	Dhx9	9	9	9	9	6.9	6.7	51299000	56961000
	>sp|P09528|FRIH_MOUSE Ferritin heavy chain OS=Mus musculus GN=Fth1 PE=1 SV=2	Fth1	9	9	9	9	49.5	49.5	301690000	290500000
	>sp|P11031|TCP4_MOUSE Activated RNA polymerase II transcriptional coactivator p15 OS=Mus musculus GN=Sub1 PE=1 SV=3	Sub1	9	9	9	9	45.7	45.7	832900000	784810000
	>sp|P12367|KAP2_MOUSE cAMP-dependent protein kinase type II-alpha regulatory subunit OS=Mus musculus GN=Prkar2a PE=1 SV=2	Prkar2a	12	12	9	9	39.2	40.1	436990000	453620000
	>sp|P17439|GLCM_MOUSE Glucosylceramidase OS=Mus musculus GN=Gba PE=1 SV=1	Gba	9	9	9	9	23.3	25	164110000	140470000
	>sp|P21279|GNAQ_MOUSE Guanine nucleotide-binding protein G(q) subunit alpha OS=Mus musculus GN=Gnaq PE=1 SV=4	Gnaq	14	14	9	9	49.6	48.2	145530000	158490000
	>sp|P35979|RL12_MOUSE 60S ribosomal protein L12 OS=Mus musculus GN=Rpl12 PE=1 SV=2	Rpl12	9	9	9	9	69.1	69.1	651940000	730400000
	>sp|P61161|ARP2_MOUSE Actin-related protein 2 OS=Mus musculus GN=Actr2 PE=1 SV=1	Actr2	9	9	9	9	29.7	35.8	139640000	158080000
	>sp|P62754|RS6_MOUSE 40S ribosomal protein S6 OS=Mus musculus GN=Rps6 PE=1 SV=1	Rps6	9	9	9	9	37.8	37.8	417760000	505620000
	>sp|P62830|RL23_MOUSE 60S ribosomal protein L23 OS=Mus musculus GN=Rpl23 PE=1 SV=1	Rpl23	9	9	9	9	52.9	52.9	1526200000	1490100000
	>sp|P63001|RAC1_MOUSE Ras-related C3 botulinum toxin substrate 1 OS=Mus musculus GN=Rac1 PE=1 SV=1;>sp|P60764|RAC3_MOUSE Ras-related C3 botulinum toxin substrate 3 OS=Mus musculus GN=Rac3 PE=1 SV=1	Rac1	10	10	9	9	59.9	59.9	536160000	557420000
	>sp|P63276|RS17_MOUSE 40S ribosomal protein S17 OS=Mus musculus GN=Rps17 PE=1 SV=2	Rps17	9	9	9	9	58.5	65.2	398060000	397310000
	>sp|P68254|1433T_MOUSE 14-3-3 protein theta OS=Mus musculus GN=Ywhaq PE=1 SV=1	Ywhaq	15	14	9	9	55.9	49.8	140710000	114860000
	>sp|P83882|RL36A_MOUSE 60S ribosomal protein L36a OS=Mus musculus GN=Rpl36a PE=1 SV=2	Rpl36a	9	9	9	9	48.1	48.1	236410000	194670000
	>sp|Q5F204|MDH1B_MOUSE Putative malate dehydrogenase 1B OS=Mus musculus GN=Mdh1b PE=2 SV=1	Mdh1b	9	9	9	9	27.2	24.4	138580000	137330000
	>sp|Q60605|MYL6_MOUSE Myosin light polypeptide 6 OS=Mus musculus GN=Myl6 PE=1 SV=3	Myl6	9	9	9	9	73.5	73.5	1938500000	1787800000
	>sp|Q60749|KHDR1_MOUSE KH domain-containing, RNA-binding, signal transduction-associated protein 1 OS=Mus musculus GN=Khdrbs1 PE=1 SV=2	Khdrbs1	12	11	9	9	20.8	20.8	584060000	624990000
	>sp|Q62093|SRSF2_MOUSE Serine/arginine-rich splicing factor 2 OS=Mus musculus GN=Srsf2 PE=1 SV=4	Srsf2	9	9	9	9	34.4	34.4	729800000	765020000
	>sp|Q62165|DAG1_MOUSE Dystroglycan OS=Mus musculus GN=Dag1 PE=1 SV=4	Dag1	9	9	9	9	11.8	11.8	99379000	100180000
	>sp|Q62417|SRBS1_MOUSE Sorbin and SH3 domain-containing protein 1 OS=Mus musculus GN=Sorbs1 PE=1 SV=2	Sorbs1	9	9	9	9	9.8	8.9	67390000	65893000
	>sp|Q8BTX9|HSDL1_MOUSE Inactive hydroxysteroid dehydrogenase-like protein 1 OS=Mus musculus GN=Hsdl1 PE=1 SV=1	Hsdl1	9	9	9	9	35.5	35.2	140760000	151600000
	>sp|Q8K2C9|HACD3_MOUSE Very-long-chain (3R)-3-hydroxyacyl-CoA dehydratase 3 OS=Mus musculus GN=Hacd3 PE=1 SV=2	Hacd3	9	9	9	9	31.2	31.2	107940000	137070000
	>sp|Q8K4S1|PLCE1_MOUSE 1-phosphatidylinositol 4,5-bisphosphate phosphodiesterase epsilon-1 OS=Mus musculus GN=Plce1 PE=1 SV=3	Plce1	9	9	9	9	5.2	5.5	38705000	47936000
	>sp|Q99LF4|RTCB_MOUSE tRNA-splicing ligase RtcB homolog OS=Mus musculus GN=Rtcb PE=1 SV=1	Rtcb	9	9	9	9	27.9	27.9	76437000	70582000
	>sp|Q9CQJ2|PIHD1_MOUSE PIH1 domain-containing protein 1 OS=Mus musculus GN=Pih1d1 PE=1 SV=1	Pih1d1	9	9	9	9	40.3	37.6	134800000	132980000
	>sp|Q9D880|TIM50_MOUSE Mitochondrial import inner membrane translocase subunit TIM50 OS=Mus musculus GN=Timm50 PE=1 SV=1	Timm50	9	9	9	9	31.7	31.7	218250000	257730000
	>sp|Q9JIF0|ANM1_MOUSE Protein arginine N-methyltransferase 1 OS=Mus musculus GN=Prmt1 PE=1 SV=1	Prmt1	9	9	9	9	27.5	25.3	105600000	116600000
	>Q86YZ3 SWISS-PROT:Q86YZ3 Tax_Id=9606 Gene_Symbol=HRNR Hornerin	HRNR	10	9	10	9	13.8	12.8	219800000	272620000
	>sp|A0AUP1|CC112_MOUSE Coiled-coil domain-containing protein 112 OS=Mus musculus GN=Ccdc112 PE=2 SV=2	Ccdc112	10	9	10	9	21.3	19.7	139490000	152080000
	>sp|O55131|SEPT7_MOUSE Septin-7 OS=Mus musculus GN=Sept7 PE=1 SV=1	2021-09-07	11	10	10	9	36.2	30.7	175750000	189650000
	>sp|P11103|PARP1_MOUSE Poly [ADP-ribose] polymerase 1 OS=Mus musculus GN=Parp1 PE=1 SV=3	Parp1	10	9	10	9	14.2	13.2	73072000	72371000
	>sp|P17710|HXK1_MOUSE Hexokinase-1 OS=Mus musculus GN=Hk1 PE=1 SV=3	Hk1	11	10	10	9	14.8	13.4	74806000	86516000
	>sp|P47963|RL13_MOUSE 60S ribosomal protein L13 OS=Mus musculus GN=Rpl13 PE=1 SV=3	Rpl13	10	9	10	9	41.7	36.5	541500000	595240000
	>sp|P49615|CDK5_MOUSE Cyclin-dependent-like kinase 5 OS=Mus musculus GN=Cdk5 PE=1 SV=1	Cdk5	11	10	10	9	42.5	33.6	129780000	118090000
	>sp|P51660|DHB4_MOUSE Peroxisomal multifunctional enzyme type 2 OS=Mus musculus GN=Hsd17b4 PE=1 SV=3	Hsd17b4	10	9	10	9	17.4	15.9	102280000	114500000
	>sp|P58242|ASM3B_MOUSE Acid sphingomyelinase-like phosphodiesterase 3b OS=Mus musculus GN=Smpdl3b PE=1 SV=1	Smpdl3b	10	9	10	9	34.6	30.5	235860000	218080000
	>sp|P63330|PP2AA_MOUSE Serine/threonine-protein phosphatase 2A catalytic subunit alpha isoform OS=Mus musculus GN=Ppp2ca PE=1 SV=1;>sp|P62715|PP2AB_MOUSE Serine/threonine-protein phosphatase 2A catalytic subunit beta isoform OS=Mus musculus GN=Ppp2cb PE=1	Ppp2ca	10	9	10	9	52.1	39.8	155140000	177020000
	>sp|Q5SS90|CG057_MOUSE Uncharacterized protein C7orf57 homolog OS=Mus musculus GN=Gm11992 PE=1 SV=1	Gm11992	10	9	10	9	38.8	35.4	210600000	198020000
	>sp|Q68FH0|PKP4_MOUSE Plakophilin-4 OS=Mus musculus GN=Pkp4 PE=1 SV=1	Pkp4	11	11	10	9	11.5	12.1	50794000	59741000
	>sp|Q6PAJ1|BCR_MOUSE Breakpoint cluster region protein OS=Mus musculus GN=Bcr PE=1 SV=3	Bcr	12	11	10	9	14.6	12.9	70121000	65632000
	>sp|Q6PHZ2|KCC2D_MOUSE Calcium/calmodulin-dependent protein kinase type II subunit delta OS=Mus musculus GN=Camk2d PE=1 SV=1	Camk2d	14	14	10	9	41.5	40.7	408890000	364460000
	>sp|Q8BJL0|SMAL1_MOUSE SWI/SNF-related matrix-associated actin-dependent regulator of chromatin subfamily A-like protein 1 OS=Mus musculus GN=Smarcal1 PE=1 SV=1	Smarcal1	10	9	10	9	15.4	14	58620000	53984000
	>sp|Q8BJY1|PSMD5_MOUSE 26S proteasome non-ATPase regulatory subunit 5 OS=Mus musculus GN=Psmd5 PE=1 SV=4	Psmd5	10	9	10	9	25.4	23.2	93286000	79518000
	>sp|Q8K0T0|RTN1_MOUSE Reticulon-1 OS=Mus musculus GN=Rtn1 PE=1 SV=1	Rtn1	10	9	10	9	19.9	18.3	101200000	120080000
	>sp|Q8VEM8|MPCP_MOUSE Phosphate carrier protein, mitochondrial OS=Mus musculus GN=Slc25a3 PE=1 SV=1	Slc25a3	10	9	10	9	28.3	35.3	532870000	588090000
	>sp|Q9R020|ZRAB2_MOUSE Zinc finger Ran-binding domain-containing protein 2 OS=Mus musculus GN=Zranb2 PE=1 SV=2	Zranb2	10	9	10	9	39.4	36.1	137240000	131320000
	>sp|Q9Z204|HNRPC_MOUSE Heterogeneous nuclear ribonucleoproteins C1/C2 OS=Mus musculus GN=Hnrnpc PE=1 SV=1	Hnrnpc	10	9	10	9	28.1	28.1	132460000	129080000
	>sp|Q5F2E8|TAOK1_MOUSE Serine/threonine-protein kinase TAO1 OS=Mus musculus GN=Taok1 PE=1 SV=1	Taok1	13	9	11	9	12.8	9.6	93167000	122810000
	>sp|Q64337|SQSTM_MOUSE Sequestosome-1 OS=Mus musculus GN=Sqstm1 PE=1 SV=1	Sqstm1	11	9	11	9	40	30.1	249240000	213520000
	>sp|Q8BIJ7|RUFY1_MOUSE RUN and FYVE domain-containing protein 1 OS=Mus musculus GN=Rufy1 PE=1 SV=1	Rufy1	11	9	11	9	18.5	14.5	80909000	74342000
	>sp|Q91YT0|NDUV1_MOUSE NADH dehydrogenase [ubiquinone] flavoprotein 1, mitochondrial OS=Mus musculus GN=Ndufv1 PE=1 SV=1	Ndufv1	11	9	11	9	29.1	24.6	119830000	106820000
	>sp|Q922R8|PDIA6_MOUSE Protein disulfide-isomerase A6 OS=Mus musculus GN=Pdia6 PE=1 SV=3	Pdia6	11	9	11	9	33.4	27	186810000	182830000
	>sp|Q9D067|MDM1_MOUSE Nuclear protein MDM1 OS=Mus musculus GN=Mdm1 PE=1 SV=2	Mdm1	11	9	11	9	18.8	15.4	166800000	141730000
	>sp|Q8CDG3|VCIP1_MOUSE Deubiquitinating protein VCIP135 OS=Mus musculus GN=Vcpip1 PE=1 SV=1	Vcpip1	12	9	12	9	14.8	10.7	113310000	90791000
	>sp|Q9CY27|TECR_MOUSE Very-long-chain enoyl-CoA reductase OS=Mus musculus GN=Tecr PE=1 SV=1	Tecr	12	9	12	9	27.3	20.8	321540000	309380000
	>sp|Q91ZX7|LRP1_MOUSE Prolow-density lipoprotein receptor-related protein 1 OS=Mus musculus GN=Lrp1 PE=1 SV=1	Lrp1	13	9	13	9	3.2	2.3	48904000	54004000
	>sp|Q64282|IFIT1_MOUSE Interferon-induced protein with tetratricopeptide repeats 1 OS=Mus musculus GN=Ifit1 PE=1 SV=2	Ifit1	4	8	4	8	11.2	21.2	34914000	49184000
	>sp|O35604|NPC1_MOUSE Niemann-Pick C1 protein OS=Mus musculus GN=Npc1 PE=1 SV=2	Npc1	5	8	5	8	3.7	5	56931000	55056000
	>sp|P32067|LA_MOUSE Lupus La protein homolog OS=Mus musculus GN=Ssb PE=1 SV=1	Ssb	5	8	5	8	13.3	20.5	54638000	38221000
	>sp|Q810A7|DDX42_MOUSE ATP-dependent RNA helicase DDX42 OS=Mus musculus GN=Ddx42 PE=1 SV=3	Ddx42	5	8	5	8	8.2	11.5	18958000	28712000
	>sp|Q8K268|ABCF3_MOUSE ATP-binding cassette sub-family F member 3 OS=Mus musculus GN=Abcf3 PE=1 SV=1	Abcf3	5	8	5	8	8.3	15.4	35128000	38775000
	>sp|O89079|COPE_MOUSE Coatomer subunit epsilon OS=Mus musculus GN=Cope PE=1 SV=3	Cope	6	8	6	8	37.3	47.7	94367000	104330000
	>sp|P42669|PURA_MOUSE Transcriptional activator protein Pur-alpha OS=Mus musculus GN=Pura PE=1 SV=1	Pura	6	8	6	8	31.8	35.2	184800000	189460000
	>sp|P47740|AL3A2_MOUSE Fatty aldehyde dehydrogenase OS=Mus musculus GN=Aldh3a2 PE=1 SV=2	Aldh3a2	6	8	6	8	13.2	19	76107000	62545000
	>sp|Q03146|DDR1_MOUSE Epithelial discoidin domain-containing receptor 1 OS=Mus musculus GN=Ddr1 PE=2 SV=2	Ddr1	6	8	6	8	7.5	8.9	53962000	57874000
	>sp|Q64429|CP1B1_MOUSE Cytochrome P450 1B1 OS=Mus musculus GN=Cyp1b1 PE=1 SV=3	Cyp1b1	6	8	6	8	10.9	16.8	60147000	56212000
	>sp|Q80TM9|NISCH_MOUSE Nischarin OS=Mus musculus GN=Nisch PE=1 SV=2	Nisch	6	8	6	8	5.3	7.5	18405000	28269000
	>sp|Q8BLK3|LSAMP_MOUSE Limbic system-associated membrane protein OS=Mus musculus GN=Lsamp PE=1 SV=1	Lsamp	6	8	6	8	21.1	29.6	106760000	132420000
	>sp|Q8CGY8|OGT1_MOUSE UDP-N-acetylglucosamine--peptide N-acetylglucosaminyltransferase 110 kDa subunit OS=Mus musculus GN=Ogt PE=1 SV=2	Ogt	6	8	6	8	7.1	10.4	35173000	39958000
	>sp|Q8R2Q6|TECT3_MOUSE Tectonic-3 OS=Mus musculus GN=Tctn3 PE=1 SV=1	Tctn3	6	8	6	8	15.8	21.2	81400000	86887000
	>sp|Q8R361|RFIP5_MOUSE Rab11 family-interacting protein 5 OS=Mus musculus GN=Rab11fip5 PE=1 SV=2	Rab11fip5	6	8	6	8	12.4	16.6	27872000	28175000
	>sp|Q8R570|SNP47_MOUSE Synaptosomal-associated protein 47 OS=Mus musculus GN=Snap47 PE=1 SV=1	Snap47	6	8	6	8	22.3	31.7	51325000	52338000
	>P08779 SWISS-PROT:P08779 Tax_Id=9606 Gene_Symbol=KRT16 Keratin, type I cytoskeletal 16	KRT16	21	22	7	8	41.2	44.2	172600000	197250000
	>sp|O54931|AKAP2_MOUSE A-kinase anchor protein 2 OS=Mus musculus GN=Akap2 PE=1 SV=3	Akap2	7	8	7	8	10.5	11.5	72799000	67878000
	>sp|O88384|VTI1B_MOUSE Vesicle transport through interaction with t-SNAREs homolog 1B OS=Mus musculus GN=Vti1b PE=1 SV=1	Vti1b	7	8	7	8	37.5	43.1	231610000	276980000
	>sp|P35585|AP1M1_MOUSE AP-1 complex subunit mu-1 OS=Mus musculus GN=Ap1m1 PE=1 SV=3	Ap1m1	8	9	7	8	26	29.3	64768000	70044000
	>sp|P56564|EAA1_MOUSE Excitatory amino acid transporter 1 OS=Mus musculus GN=Slc1a3 PE=1 SV=2	Slc1a3	7	8	7	8	17.7	20.1	484190000	526220000
	>sp|P61255|RL26_MOUSE 60S ribosomal protein L26 OS=Mus musculus GN=Rpl26 PE=1 SV=1	Rpl26	7	8	7	8	43.4	44.1	399560000	508880000
	>sp|P62827|RAN_MOUSE GTP-binding nuclear protein Ran OS=Mus musculus GN=Ran PE=1 SV=3	Ran	7	8	7	8	39.4	39.8	96108000	109060000
	>sp|P62835|RAP1A_MOUSE Ras-related protein Rap-1A OS=Mus musculus GN=Rap1a PE=1 SV=1;>sp|Q99JI6|RAP1B_MOUSE Ras-related protein Rap-1b OS=Mus musculus GN=Rap1b PE=1 SV=2	Rap1a	7	8	7	8	39.7	43.5	211720000	209880000
	>sp|P68510|1433F_MOUSE 14-3-3 protein eta OS=Mus musculus GN=Ywhah PE=1 SV=2	Ywhah	12	12	7	8	45.9	45.9	170890000	157370000
	>sp|Q3U3V8|XRRA1_MOUSE X-ray radiation resistance-associated protein 1 OS=Mus musculus GN=Xrra1 PE=2 SV=1	Xrra1	7	8	7	8	12.2	10.9	57335000	55715000
	>sp|Q5DU00|DCDC2_MOUSE Doublecortin domain-containing protein 2 OS=Mus musculus GN=Dcdc2 PE=1 SV=2	Dcdc2	7	8	7	8	18.7	21.1	155840000	180030000
	>sp|Q60875|ARHG2_MOUSE Rho guanine nucleotide exchange factor 2 OS=Mus musculus GN=Arhgef2 PE=1 SV=4	Arhgef2	7	8	7	8	10.5	14	45709000	54495000
	>sp|Q80VP2|SPAT7_MOUSE Spermatogenesis-associated protein 7 homolog OS=Mus musculus GN=Spata7 PE=1 SV=1	Spata7	7	8	7	8	14.1	16.5	43015000	76459000
	>sp|Q80WG5|LRC8A_MOUSE Volume-regulated anion channel subunit LRRC8A OS=Mus musculus GN=Lrrc8a PE=1 SV=1	Lrrc8a	8	10	7	8	14.6	15.4	55229000	51352000
	>sp|Q8C3F2|F120C_MOUSE Constitutive coactivator of PPAR-gamma-like protein 2 OS=Mus musculus GN=Fam120c PE=1 SV=3	Fam120c	7	9	7	8	9.3	11.9	88576000	69615000
	>sp|Q91ZD4|VANG2_MOUSE Vang-like protein 2 OS=Mus musculus GN=Vangl2 PE=1 SV=3	Vangl2	7	8	7	8	18.4	18.8	51897000	56669000
	>sp|Q9DA69|IFT43_MOUSE Intraflagellar transport protein 43 homolog OS=Mus musculus GN=Ift43 PE=1 SV=2	Ift43	7	8	7	8	29.6	35	97123000	83162000
	>sp|Q9ESN6|TRIM2_MOUSE Tripartite motif-containing protein 2 OS=Mus musculus GN=Trim2 PE=1 SV=1	Trim2	7	8	7	8	15.7	18.1	70518000	56088000
	>sp|Q9JJR6|CK016_MOUSE Uncharacterized protein C11orf16 homolog OS=Mus musculus GN=D7h11orf16 PE=2 SV=2	D7h11orf16	7	8	7	8	22.1	27.9	87389000	75291000
	>sp|O08756|HCD2_MOUSE 3-hydroxyacyl-CoA dehydrogenase type-2 OS=Mus musculus GN=Hsd17b10 PE=1 SV=4	Hsd17b10	8	8	8	8	47.5	49.8	77201000	110240000
	>sp|O55142|RL35A_MOUSE 60S ribosomal protein L35a OS=Mus musculus GN=Rpl35a PE=1 SV=2	Rpl35a	8	8	8	8	46.4	46.4	199200000	194560000
	>sp|P0C7Q1|CC153_MOUSE Coiled-coil domain-containing protein 153 OS=Mus musculus GN=Ccdc153 PE=3 SV=1	Ccdc153	8	8	8	8	37.1	37.1	180280000	182490000
	>sp|P17182|ENOA_MOUSE Alpha-enolase OS=Mus musculus GN=Eno1 PE=1 SV=3	Eno1	9	10	8	8	26.7	36.9	163070000	181640000
	>sp|P26516|PSMD7_MOUSE 26S proteasome non-ATPase regulatory subunit 7 OS=Mus musculus GN=Psmd7 PE=1 SV=2	Psmd7	8	8	8	8	33.6	33.6	228850000	219710000
	>sp|P60766|CDC42_MOUSE Cell division control protein 42 homolog OS=Mus musculus GN=Cdc42 PE=1 SV=2	Cdc42	9	9	8	8	62.8	62.8	364760000	320570000
	>sp|P62880|GBB2_MOUSE Guanine nucleotide-binding protein G(I)/G(S)/G(T) subunit beta-2 OS=Mus musculus GN=Gnb2 PE=1 SV=3	Gnb2	18	18	8	8	70.3	70.3	4226200000	3669200000
	>sp|P70399|TP53B_MOUSE Tumor suppressor p53-binding protein 1 OS=Mus musculus GN=Tp53bp1 PE=1 SV=2	Tp53bp1	8	8	8	8	8.1	8.1	76435000	57029000
	>sp|Q62425|NDUA4_MOUSE Cytochrome c oxidase subunit NDUFA4 OS=Mus musculus GN=Ndufa4 PE=1 SV=2	Ndufa4	8	8	8	8	86.6	86.6	1059400000	1149900000
	>sp|Q6PGH0|UBTD2_MOUSE Ubiquitin domain-containing protein 2 OS=Mus musculus GN=Ubtd2 PE=2 SV=1;>sp|Q91WB7|UBTD1_MOUSE Ubiquitin domain-containing protein 1 OS=Mus musculus GN=Ubtd1 PE=2 SV=1	Ubtd2	8	8	8	8	50.4	50.4	112000000	131280000
	>sp|Q6ZQI3|MLEC_MOUSE Malectin OS=Mus musculus GN=Mlec PE=1 SV=2	Mlec	8	8	8	8	28.5	36.4	85340000	110700000
	>sp|Q791V5|MTCH2_MOUSE Mitochondrial carrier homolog 2 OS=Mus musculus GN=Mtch2 PE=1 SV=1	Mtch2	8	8	8	8	36.6	34	269690000	207870000
	>sp|Q80VD1|FA98B_MOUSE Protein FAM98B OS=Mus musculus GN=Fam98b PE=1 SV=1	Fam98b	9	9	8	8	25.2	25.2	68982000	75714000
	>sp|Q8BH04|PCKGM_MOUSE Phosphoenolpyruvate carboxykinase [GTP], mitochondrial OS=Mus musculus GN=Pck2 PE=1 SV=1	Pck2	8	8	8	8	19.1	19.1	69780000	62763000
	>sp|Q8BH59|CMC1_MOUSE Calcium-binding mitochondrial carrier protein Aralar1 OS=Mus musculus GN=Slc25a12 PE=1 SV=1	Slc25a12	9	9	8	8	19.4	19.1	72624000	69653000
	>sp|Q8VCM8|NCLN_MOUSE Nicalin OS=Mus musculus GN=Ncln PE=1 SV=2	Ncln	8	8	8	8	17.8	18.1	74434000	74194000
	>sp|Q8VHK5|MLC1_MOUSE Membrane protein MLC1 OS=Mus musculus GN=Mlc1 PE=1 SV=1	Mlc1	8	8	8	8	24.6	24.6	212640000	182430000
	>sp|Q99JL1|SPEF1_MOUSE Sperm flagellar protein 1 OS=Mus musculus GN=Spef1 PE=2 SV=1	Spef1	8	8	8	8	39.3	39.3	100130000	117540000
	>sp|Q9CY58|PAIRB_MOUSE Plasminogen activator inhibitor 1 RNA-binding protein OS=Mus musculus GN=Serbp1 PE=1 SV=2	Serbp1	8	8	8	8	26	25.6	69276000	77343000
	>sp|Q9JMC3|DNJA4_MOUSE DnaJ homolog subfamily A member 4 OS=Mus musculus GN=Dnaja4 PE=1 SV=1	Dnaja4	8	8	8	8	24.9	25.2	78430000	88748000
	>sp|P21956|MFGM_MOUSE Lactadherin OS=Mus musculus GN=Mfge8 PE=1 SV=3	Mfge8	9	8	9	8	22.9	21.4	98669000	106270000
	>sp|P55302|AMRP_MOUSE Alpha-2-macroglobulin receptor-associated protein OS=Mus musculus GN=Lrpap1 PE=1 SV=1	Lrpap1	9	8	9	8	22.8	19.2	71297000	57549000
	>sp|P62245|RS15A_MOUSE 40S ribosomal protein S15a OS=Mus musculus GN=Rps15a PE=1 SV=2	Rps15a	9	8	9	8	66.9	66.2	410000000	436410000
	>sp|P62806|H4_MOUSE Histone H4 OS=Mus musculus GN=Hist1h4a PE=1 SV=2	Hist1h4a	9	8	9	8	59.2	52.4	1423200000	1594100000
	>sp|P70188|KIFA3_MOUSE Kinesin-associated protein 3 OS=Mus musculus GN=Kifap3 PE=1 SV=1	Kifap3	9	8	9	8	15	12.2	55307000	69335000
	>sp|P70372|ELAV1_MOUSE ELAV-like protein 1 OS=Mus musculus GN=Elavl1 PE=1 SV=2	Elavl1	9	8	9	8	38.3	34	123450000	121350000
	>sp|P99027|RLA2_MOUSE 60S acidic ribosomal protein P2 OS=Mus musculus GN=Rplp2 PE=1 SV=3	Rplp2	9	8	9	8	80.9	80.9	1543300000	1740600000
	>sp|Q00493|CBPE_MOUSE Carboxypeptidase E OS=Mus musculus GN=Cpe PE=1 SV=2	Cpe	9	8	9	8	26.7	26.7	64479000	88885000
	>sp|Q02053|UBA1_MOUSE Ubiquitin-like modifier-activating enzyme 1 OS=Mus musculus GN=Uba1 PE=1 SV=1	Uba1	9	8	9	8	12.8	10.6	66414000	56938000
	>sp|Q3TVI8|PBIP1_MOUSE Pre-B-cell leukemia transcription factor-interacting protein 1 OS=Mus musculus GN=Pbxip1 PE=1 SV=2	Pbxip1	9	8	9	8	15.5	13.6	95395000	105230000
	>sp|Q5U4F6|WDR34_MOUSE WD repeat-containing protein 34 OS=Mus musculus GN=Wdr34 PE=1 SV=2	Wdr34	9	8	9	8	32	29.9	136740000	146730000
	>sp|Q60865|CAPR1_MOUSE Caprin-1 OS=Mus musculus GN=Caprin1 PE=1 SV=2	Caprin1	9	8	9	8	19.5	13.9	213620000	215460000
	>sp|Q6PHQ8|NAA35_MOUSE N-alpha-acetyltransferase 35, NatC auxiliary subunit OS=Mus musculus GN=Naa35 PE=1 SV=1	Naa35	9	8	9	8	14.9	12.6	35123000	41285000
	>sp|Q80U63|MFN2_MOUSE Mitofusin-2 OS=Mus musculus GN=Mfn2 PE=1 SV=3	Mfn2	10	8	9	8	15.9	12.7	84002000	99638000
	>sp|Q8VDY4|EFCB7_MOUSE EF-hand calcium-binding domain-containing protein 7 OS=Mus musculus GN=Efcab7 PE=2 SV=1	Efcab7	9	8	9	8	19.7	17.7	100550000	96873000
	>sp|Q91VT4|CBR4_MOUSE Carbonyl reductase family member 4 OS=Mus musculus GN=Cbr4 PE=1 SV=2	Cbr4	9	8	9	8	42.8	39	231270000	222200000
	>sp|Q921M3|SF3B3_MOUSE Splicing factor 3B subunit 3 OS=Mus musculus GN=Sf3b3 PE=1 SV=1	Sf3b3	9	8	9	8	9	8.2	58469000	48966000
	>sp|Q923D5|WBP11_MOUSE WW domain-binding protein 11 OS=Mus musculus GN=Wbp11 PE=1 SV=2	Wbp11	9	8	9	8	14	12.9	58859000	63613000
	>sp|Q9CYL5|GAPR1_MOUSE Golgi-associated plant pathogenesis-related protein 1 OS=Mus musculus GN=Glipr2 PE=1 SV=3	Glipr2	9	8	9	8	70.8	70.8	1062400000	1024900000
	>sp|Q9EQS3|MYCBP_MOUSE C-Myc-binding protein OS=Mus musculus GN=Mycbp PE=1 SV=5	Mycbp	9	8	9	8	74.8	73.8	2970400000	3378400000
	>sp|Q9WUR9|KAD4_MOUSE Adenylate kinase 4, mitochondrial OS=Mus musculus GN=Ak4 PE=1 SV=1	Ak4	9	8	9	8	56.1	52.9	265060000	285640000
	>sp|Q9Z2I8|SUCB2_MOUSE Succinyl-CoA ligase [GDP-forming] subunit beta, mitochondrial OS=Mus musculus GN=Suclg2 PE=1 SV=3	Suclg2	9	8	9	8	29.6	22.9	91754000	79326000
	>sp|P04925|PRIO_MOUSE Major prion protein OS=Mus musculus GN=Prnp PE=1 SV=2	Prnp	10	8	10	8	45.3	44.1	176630000	251840000
	>sp|P46638|RB11B_MOUSE Ras-related protein Rab-11B OS=Mus musculus GN=Rab11b PE=1 SV=3;>sp|P62492|RB11A_MOUSE Ras-related protein Rab-11A OS=Mus musculus GN=Rab11a PE=1 SV=3	Rab11b	10	8	10	8	50.9	40.4	117160000	131800000
	>sp|P51174|ACADL_MOUSE Long-chain specific acyl-CoA dehydrogenase, mitochondrial OS=Mus musculus GN=Acadl PE=1 SV=2	Acadl	10	8	10	8	28.1	25.1	159010000	181870000
	>sp|P63325|RS10_MOUSE 40S ribosomal protein S10 OS=Mus musculus GN=Rps10 PE=1 SV=1	Rps10	10	8	10	8	53.9	48.5	282650000	290270000
	>sp|Q5XJY5|COPD_MOUSE Coatomer subunit delta OS=Mus musculus GN=Arcn1 PE=1 SV=2	Arcn1	10	8	10	8	22.3	18	73036000	82262000
	>sp|Q61584|FXR1_MOUSE Fragile X mental retardation syndrome-related protein 1 OS=Mus musculus GN=Fxr1 PE=1 SV=2	Fxr1	11	9	10	8	24.8	17	110990000	112140000
	>sp|Q68FL6|SYMC_MOUSE Methionine--tRNA ligase, cytoplasmic OS=Mus musculus GN=Mars PE=1 SV=1	Mars	10	8	10	8	18.6	12	80048000	75305000
	>sp|Q64133|AOFA_MOUSE Amine oxidase [flavin-containing] A OS=Mus musculus GN=Maoa PE=1 SV=3	Maoa	11	8	11	8	27.9	18.4	144470000	147180000
	>sp|Q9Z1Z0|USO1_MOUSE General vesicular transport factor p115 OS=Mus musculus GN=Uso1 PE=1 SV=2	Uso1	11	8	11	8	15.6	11.7	112750000	100330000
	>sp|Q9EQ06|DHB11_MOUSE Estradiol 17-beta-dehydrogenase 11 OS=Mus musculus GN=Hsd17b11 PE=1 SV=1	Hsd17b11	12	8	12	8	57.4	37.9	195670000	200670000
	>sp|Q3TUH1|TAM41_MOUSE Phosphatidate cytidylyltransferase, mitochondrial OS=Mus musculus GN=Tamm41 PE=1 SV=2	Tamm41	4	7	4	7	22.6	33.5	72036000	57340000
	>sp|Q3TZZ7|ESYT2_MOUSE Extended synaptotagmin-2 OS=Mus musculus GN=Esyt2 PE=1 SV=1	Esyt2	4	7	4	7	5.8	11.6	44435000	49977000
	>sp|Q9DAQ4|CB081_MOUSE Uncharacterized protein C2orf81 homolog OS=Mus musculus PE=2 SV=3	2	4	7	4	7	8.7	16.2	88067000	89593000
	>sp|Q9QYI3|DNJC7_MOUSE DnaJ homolog subfamily C member 7 OS=Mus musculus GN=Dnajc7 PE=1 SV=2	Dnajc7	4	7	4	7	8.3	15.4	37178000	39255000
	>sp|A2ATU0|DHTK1_MOUSE Probable 2-oxoglutarate dehydrogenase E1 component DHKTD1, mitochondrial OS=Mus musculus GN=Dhtkd1 PE=1 SV=1	Dhtkd1	6	8	5	7	8.7	11.2	55370000	52992000
	>sp|P62317|SMD2_MOUSE Small nuclear ribonucleoprotein Sm D2 OS=Mus musculus GN=Snrpd2 PE=1 SV=1	Snrpd2	5	7	5	7	40.7	55.1	113410000	123320000
	>sp|Q3TIR3|RIC8A_MOUSE Synembryn-A OS=Mus musculus GN=Ric8a PE=1 SV=2	Ric8a	6	8	5	7	14.9	19.2	37105000	58784000
	>sp|Q6P9R4|ARHGI_MOUSE Rho guanine nucleotide exchange factor 18 OS=Mus musculus GN=Arhgef18 PE=1 SV=2	Arhgef18	5	7	5	7	7.4	9.7	44489000	47124000
	>sp|Q91YH5|ATLA3_MOUSE Atlastin-3 OS=Mus musculus GN=Atl3 PE=1 SV=1	Atl3	5	7	5	7	17.2	24.8	52920000	57386000
	>sp|Q91ZU6|DYST_MOUSE Dystonin OS=Mus musculus GN=Dst PE=1 SV=2	Dst	7	9	5	7	1	1.4	43970000	37275000
	>sp|Q99KX1|MLF2_MOUSE Myeloid leukemia factor 2 OS=Mus musculus GN=Mlf2 PE=1 SV=1	Mlf2	5	7	5	7	30	36.4	51005000	56959000
	>sp|Q9D1M4|MCA3_MOUSE Eukaryotic translation elongation factor 1 epsilon-1 OS=Mus musculus GN=Eef1e1 PE=1 SV=1	Eef1e1	5	7	5	7	35.6	47.1	61859000	56541000
	>sp|Q8CGP2|H2B1P_MOUSE Histone H2B type 1-P OS=Mus musculus GN=Hist1h2bp PE=1 SV=3;>sp|Q8CGP1|H2B1K_MOUSE Histone H2B type 1-K OS=Mus musculus GN=Hist1h2bk PE=1 SV=3;>sp|Q6ZWY9|H2B1C_MOUSE Histone H2B type 1-C/E/G OS=Mus musculus GN=Hist1h2bc PE=1 SV=3;>sp	Hist1h2bp	6	7	6	7	41.3	46.8	1205200000	1266700000
	>sp|P35980|RL18_MOUSE 60S ribosomal protein L18 OS=Mus musculus GN=Rpl18 PE=1 SV=3	Rpl18	6	7	6	7	35.1	41.5	804490000	826180000
	>sp|P50171|DHB8_MOUSE Estradiol 17-beta-dehydrogenase 8 OS=Mus musculus GN=Hsd17b8 PE=1 SV=2	Hsd17b8	6	7	6	7	30.9	39.8	67846000	54115000
	>sp|P62996|TRA2B_MOUSE Transformer-2 protein homolog beta OS=Mus musculus GN=Tra2b PE=1 SV=1	Tra2b	6	7	6	7	20.5	27.8	61835000	77664000
	>sp|P70261|PALD_MOUSE Paladin OS=Mus musculus GN=Pald1 PE=1 SV=1	Pald1	6	7	6	7	8.1	10.1	46376000	53546000
	>sp|Q3ULW6|CCD33_MOUSE Coiled-coil domain-containing protein 33 OS=Mus musculus GN=Ccdc33 PE=2 SV=2	Ccdc33	6	7	6	7	8.2	9.8	80929000	67397000
	>sp|Q6PGN3|DCLK2_MOUSE Serine/threonine-protein kinase DCLK2 OS=Mus musculus GN=Dclk2 PE=1 SV=1	Dclk2	7	8	6	7	12.7	13.9	81078000	99679000
	>sp|Q8BZ60|STON2_MOUSE Stonin-2 OS=Mus musculus GN=Ston2 PE=1 SV=1	Ston2	6	7	6	7	8.2	9.1	44378000	38921000
	>sp|Q8CFI0|NED4L_MOUSE E3 ubiquitin-protein ligase NEDD4-like OS=Mus musculus GN=Nedd4l PE=1 SV=2	Nedd4l	9	10	6	7	10.7	11.5	61104000	54558000
	>sp|Q99KV1|DJB11_MOUSE DnaJ homolog subfamily B member 11 OS=Mus musculus GN=Dnajb11 PE=1 SV=1	Dnajb11	6	7	6	7	21.5	19.8	159680000	165660000
	>sp|Q9DBL1|ACDSB_MOUSE Short/branched chain specific acyl-CoA dehydrogenase, mitochondrial OS=Mus musculus GN=Acadsb PE=1 SV=1	Acadsb	6	7	6	7	19.7	22	58438000	53768000
	>sp|Q9EQC5|NTKL_MOUSE N-terminal kinase-like protein OS=Mus musculus GN=Scyl1 PE=1 SV=1	Scyl1	6	7	6	7	11.5	13	60993000	52363000
	>sp|O08579|EMD_MOUSE Emerin OS=Mus musculus GN=Emd PE=1 SV=1	Emd	7	7	7	7	37.5	43.6	181270000	162850000
	>sp|O08583|THOC4_MOUSE THO complex subunit 4 OS=Mus musculus GN=Alyref PE=1 SV=3	Alyref	7	7	7	7	38.8	38.8	163060000	204670000
	>sp|O08663|MAP2_MOUSE Methionine aminopeptidase 2 OS=Mus musculus GN=Metap2 PE=1 SV=1	Metap2	7	7	7	7	19.9	19.9	41916000	43752000
	>sp|P06837|NEUM_MOUSE Neuromodulin OS=Mus musculus GN=Gap43 PE=1 SV=1	Gap43	7	7	7	7	48.9	48.9	100060000	154780000
	>sp|P09055|ITB1_MOUSE Integrin beta-1 OS=Mus musculus GN=Itgb1 PE=1 SV=1	Itgb1	7	7	7	7	12.4	11.3	42017000	48555000
	>sp|P12787|COX5A_MOUSE Cytochrome c oxidase subunit 5A, mitochondrial OS=Mus musculus GN=Cox5a PE=1 SV=2	Cox5a	7	7	7	7	59.6	59.6	454080000	473530000
	>sp|P13595|NCAM1_MOUSE Neural cell adhesion molecule 1 OS=Mus musculus GN=Ncam1 PE=1 SV=3	Ncam1	7	7	7	7	9.1	9.1	96529000	91337000
	>sp|P14231|AT1B2_MOUSE Sodium/potassium-transporting ATPase subunit beta-2 OS=Mus musculus GN=Atp1b2 PE=1 SV=2	Atp1b2	7	7	7	7	31.4	31.4	83979000	92306000
	>sp|P18760|COF1_MOUSE Cofilin-1 OS=Mus musculus GN=Cfl1 PE=1 SV=3	Cfl1	7	7	7	7	57.2	57.2	252000000	250140000
	>sp|P52503|NDUS6_MOUSE NADH dehydrogenase [ubiquinone] iron-sulfur protein 6, mitochondrial OS=Mus musculus GN=Ndufs6 PE=1 SV=2	Ndufs6	7	7	7	7	64.7	65.5	238210000	190030000
	>sp|P54276|MSH6_MOUSE DNA mismatch repair protein Msh6 OS=Mus musculus GN=Msh6 PE=1 SV=3	Msh6	7	7	7	7	6.8	6.2	38694000	46045000
	>sp|P62141|PP1B_MOUSE Serine/threonine-protein phosphatase PP1-beta catalytic subunit OS=Mus musculus GN=Ppp1cb PE=1 SV=3	Ppp1cb	20	20	7	7	55.4	55.4	667710000	713820000
	>sp|P83940|ELOC_MOUSE Transcription elongation factor B polypeptide 1 OS=Mus musculus GN=Tceb1 PE=1 SV=1	Tceb1	7	7	7	7	66.1	53.6	402560000	340530000
	>sp|P97379|G3BP2_MOUSE Ras GTPase-activating protein-binding protein 2 OS=Mus musculus GN=G3bp2 PE=1 SV=2	G3bp2	7	7	7	7	21.6	21.6	93760000	96036000
	>sp|P97390|VPS45_MOUSE Vacuolar protein sorting-associated protein 45 OS=Mus musculus GN=Vps45 PE=1 SV=1	Vps45	7	7	7	7	18.2	18.2	50362000	44525000
	>sp|Q3UJB9|EDC4_MOUSE Enhancer of mRNA-decapping protein 4 OS=Mus musculus GN=Edc4 PE=1 SV=2	Edc4	7	7	7	7	8.5	8.5	37552000	45398000
	>sp|Q3UK10|B9D2_MOUSE B9 domain-containing protein 2 OS=Mus musculus GN=B9d2 PE=1 SV=2	B9d2	7	7	7	7	68.6	68.6	88281000	104810000
	>sp|Q3UMY5|EMAL4_MOUSE Echinoderm microtubule-associated protein-like 4 OS=Mus musculus GN=Eml4 PE=1 SV=1	Eml4	8	8	7	7	10.7	9.7	42212000	52258000
	>sp|Q5NC57|F183B_MOUSE Protein FAM183B OS=Mus musculus GN=Fam183b PE=2 SV=2	Fam183b	7	7	7	7	54.1	54.1	247640000	233380000
	>sp|Q5NCY3|CB5D1_MOUSE Cytochrome b5 domain-containing protein 1 OS=Mus musculus GN=Cyb5d1 PE=2 SV=1	Cyb5d1	7	7	7	7	44.3	44.3	359250000	329840000
	>sp|Q61166|MARE1_MOUSE Microtubule-associated protein RP/EB family member 1 OS=Mus musculus GN=Mapre1 PE=1 SV=3	Mapre1	8	8	7	7	37.7	37.7	97607000	103630000
	>sp|Q6P8X9|FLTOP_MOUSE Protein Flattop OS=Mus musculus GN=Cfap126 PE=1 SV=1	Cfap126	7	7	7	7	47.1	47.1	893660000	973760000
	>sp|Q7TSV9|ENKD1_MOUSE Enkurin domain-containing protein 1 OS=Mus musculus GN=Enkd1 PE=1 SV=1	Enkd1	7	7	7	7	24.6	24.6	101830000	95092000
	>sp|Q811U4|MFN1_MOUSE Mitofusin-1 OS=Mus musculus GN=Mfn1 PE=1 SV=3	Mfn1	8	7	7	7	10.5	10.4	59233000	62230000
	>sp|Q8BL97|SRSF7_MOUSE Serine/arginine-rich splicing factor 7 OS=Mus musculus GN=Srsf7 PE=1 SV=1	Srsf7	8	8	7	7	27.3	27.3	148700000	189490000
	>sp|Q8BPI1|KTU_MOUSE Protein kintoun OS=Mus musculus GN=Dnaaf2 PE=1 SV=2	Dnaaf2	7	7	7	7	14.5	15.8	52102000	52882000
	>sp|Q8BTW9|PAK4_MOUSE Serine/threonine-protein kinase PAK 4 OS=Mus musculus GN=Pak4 PE=1 SV=1	Pak4	7	7	7	7	15.2	15.7	64675000	64687000
	>sp|Q8C0J6|SWAHC_MOUSE Ankyrin repeat domain-containing protein SOWAHC OS=Mus musculus GN=Sowahc PE=1 SV=2	Sowahc	7	7	7	7	17.2	17.2	63013000	50004000
	>sp|Q8CHH9|SEPT8_MOUSE Septin-8 OS=Mus musculus GN=Sept8 PE=1 SV=4	2021-09-08	7	7	7	7	25.9	25.9	71190000	64796000
	>sp|Q8R0G7|SPNS1_MOUSE Protein spinster homolog 1 OS=Mus musculus GN=Spns1 PE=2 SV=1	Spns1	7	7	7	7	21.4	21.4	64720000	75431000
	>sp|Q8VDJ3|VIGLN_MOUSE Vigilin OS=Mus musculus GN=Hdlbp PE=1 SV=1	Hdlbp	7	7	7	7	8.3	8.5	46402000	45321000
	>sp|Q91ZR2|SNX18_MOUSE Sorting nexin-18 OS=Mus musculus GN=Snx18 PE=1 SV=1	Snx18	7	7	7	7	14.2	14.2	43378000	23634000
	>sp|Q920Q4|VPS16_MOUSE Vacuolar protein sorting-associated protein 16 homolog OS=Mus musculus GN=Vps16 PE=1 SV=3	Vps16	7	7	7	7	14.1	13	30271000	38642000
	>sp|Q99PJ0|NTRI_MOUSE Neurotrimin OS=Mus musculus GN=Ntm PE=1 SV=2	Ntm	7	7	7	7	30.5	30.5	252290000	246090000
	>sp|Q9CQE8|CN166_MOUSE UPF0568 protein C14orf166 homolog OS=Mus musculus PE=1 SV=1	1	7	7	7	7	38.1	38.1	65823000	72244000
	>sp|Q9CYH2|F213A_MOUSE Redox-regulatory protein FAM213A OS=Mus musculus GN=Fam213a PE=1 SV=2	Fam213a	7	7	7	7	25.7	25.7	50204000	63930000
	>sp|Q9DAS9|GBG12_MOUSE Guanine nucleotide-binding protein G(I)/G(S)/G(O) subunit gamma-12 OS=Mus musculus GN=Gng12 PE=1 SV=3	Gng12	7	7	7	7	80.6	80.6	829700000	1027900000
	>sp|Q9JHJ0|TMOD3_MOUSE Tropomodulin-3 OS=Mus musculus GN=Tmod3 PE=1 SV=1	Tmod3	7	7	7	7	25	27	61417000	71141000
	>sp|Q9JK53|PRELP_MOUSE Prolargin OS=Mus musculus GN=Prelp PE=1 SV=2	Prelp	7	7	7	7	19.6	19.6	110330000	117660000
	>sp|Q9R1S0|B9D1_MOUSE B9 domain-containing protein 1 OS=Mus musculus GN=B9d1 PE=1 SV=1	B9d1	7	7	7	7	55.9	55.9	184800000	205800000
	>sp|Q9WTX5|SKP1_MOUSE S-phase kinase-associated protein 1 OS=Mus musculus GN=Skp1 PE=1 SV=3	Skp1	7	7	7	7	50.9	46.6	171210000	177520000
	>sp|P08414|KCC4_MOUSE Calcium/calmodulin-dependent protein kinase type IV OS=Mus musculus GN=Camk4 PE=1 SV=2	Camk4	8	7	8	7	22.6	20.9	66923000	54294000
	>sp|P16332|MUTA_MOUSE Methylmalonyl-CoA mutase, mitochondrial OS=Mus musculus GN=Mut PE=1 SV=2	Mut	8	7	8	7	19.3	17.6	79586000	72593000
	>sp|P17809|GTR1_MOUSE Solute carrier family 2, facilitated glucose transporter member 1 OS=Mus musculus GN=Slc2a1 PE=1 SV=4	Slc2a1	8	7	8	7	18.7	18.7	184050000	191140000
	>sp|P21278|GNA11_MOUSE Guanine nucleotide-binding protein subunit alpha-11 OS=Mus musculus GN=Gna11 PE=1 SV=1	Gna11	15	13	8	7	49.9	40.7	228390000	223380000
	>sp|P61022|CHP1_MOUSE Calcineurin B homologous protein 1 OS=Mus musculus GN=Chp1 PE=1 SV=2	Chp1	8	7	8	7	52.8	41.5	139570000	126340000
	>sp|Q149S1|TEKT4_MOUSE Tektin-4 OS=Mus musculus GN=Tekt4 PE=1 SV=1	Tekt4	8	7	8	7	21.7	19.2	58413000	54225000
	>sp|Q2MV57|TECT2_MOUSE Tectonic-2 OS=Mus musculus GN=Tctn2 PE=1 SV=2	Tctn2	8	7	8	7	13.1	13.1	123520000	103250000
	>sp|Q3UFK8|FRMD8_MOUSE FERM domain-containing protein 8 OS=Mus musculus GN=Frmd8 PE=1 SV=2	Frmd8	8	7	8	7	26.8	21	54743000	70245000
	>sp|Q8C0E2|VP26B_MOUSE Vacuolar protein sorting-associated protein 26B OS=Mus musculus GN=Vps26b PE=1 SV=1	Vps26b	8	7	8	7	27.1	26.8	193220000	182130000
	>sp|Q8CHT1|NGEF_MOUSE Ephexin-1 OS=Mus musculus GN=Ngef PE=1 SV=1	Ngef	8	7	8	7	13.5	12.8	36571000	34667000
	>sp|Q8CI96|CLIP4_MOUSE CAP-Gly domain-containing linker protein 4 OS=Mus musculus GN=Clip4 PE=1 SV=1	Clip4	8	7	8	7	16.3	14.6	48175000	48037000
	>sp|Q920P5|KAD5_MOUSE Adenylate kinase isoenzyme 5 OS=Mus musculus GN=Ak5 PE=1 SV=2	Ak5	8	7	8	7	18	16	56137000	48567000
	>sp|Q99LB2|DHRS4_MOUSE Dehydrogenase/reductase SDR family member 4 OS=Mus musculus GN=Dhrs4 PE=1 SV=3	Dhrs4	8	7	8	7	31.9	30.8	221590000	201700000
	>sp|Q9CQA3|SDHB_MOUSE Succinate dehydrogenase [ubiquinone] iron-sulfur subunit, mitochondrial OS=Mus musculus GN=Sdhb PE=1 SV=1	Sdhb	8	7	8	7	30.9	26.6	90483000	104050000
	>sp|Q9CWD8|NUBPL_MOUSE Iron-sulfur protein NUBPL OS=Mus musculus GN=Nubpl PE=1 SV=2	Nubpl	8	7	8	7	33.5	27.3	179250000	151570000
	>sp|Q9DCT2|NDUS3_MOUSE NADH dehydrogenase [ubiquinone] iron-sulfur protein 3, mitochondrial OS=Mus musculus GN=Ndufs3 PE=1 SV=2	Ndufs3	8	7	8	7	31.2	24	92681000	111210000
	>sp|Q9DCZ1|GMPR1_MOUSE GMP reductase 1 OS=Mus musculus GN=Gmpr PE=1 SV=1	Gmpr	11	10	8	7	40.3	33.9	197040000	201500000
	>sp|Q9Z2U0|PSA7_MOUSE Proteasome subunit alpha type-7 OS=Mus musculus GN=Psma7 PE=1 SV=1	Psma7	8	7	8	7	45.6	41.9	53405000	56395000
	>sp|P62900|RL31_MOUSE 60S ribosomal protein L31 OS=Mus musculus GN=Rpl31 PE=1 SV=1	Rpl31	9	7	9	7	52.8	39.2	430810000	496620000
	>sp|P62911|RL32_MOUSE 60S ribosomal protein L32 OS=Mus musculus GN=Rpl32 PE=1 SV=2	Rpl32	9	7	9	7	52.6	52.6	436720000	370760000
	>sp|P97461|RS5_MOUSE 40S ribosomal protein S5 OS=Mus musculus GN=Rps5 PE=1 SV=3	Rps5	9	7	9	7	43.6	29.9	198490000	166900000
	>sp|Q61335|BAP31_MOUSE B-cell receptor-associated protein 31 OS=Mus musculus GN=Bcap31 PE=1 SV=4	Bcap31	9	7	9	7	29	22.4	180170000	163860000
	>sp|Q7TNC4|LC7L2_MOUSE Putative RNA-binding protein Luc7-like 2 OS=Mus musculus GN=Luc7l2 PE=1 SV=1	Luc7l2	12	10	9	7	37	28.6	322680000	306530000
	>sp|Q922Q1|MARC2_MOUSE Mitochondrial amidoxime reducing component 2 OS=Mus musculus GN=Marc2 PE=1 SV=1	2021-03-02	9	7	9	7	34	28.4	50596000	60044000
	>sp|Q9WVJ2|PSD13_MOUSE 26S proteasome non-ATPase regulatory subunit 13 OS=Mus musculus GN=Psmd13 PE=1 SV=1	Psmd13	9	7	9	7	28.2	20.7	87997000	86477000
	>sp|P27773|PDIA3_MOUSE Protein disulfide-isomerase A3 OS=Mus musculus GN=Pdia3 PE=1 SV=2	Pdia3	10	7	10	7	22.6	15.6	54987000	52602000
	>sp|P40336|VP26A_MOUSE Vacuolar protein sorting-associated protein 26A OS=Mus musculus GN=Vps26a PE=1 SV=1	Vps26a	10	7	10	7	35.5	27.8	140690000	162560000
	>sp|Q64435|UD16_MOUSE UDP-glucuronosyltransferase 1-6 OS=Mus musculus GN=Ugt1a6 PE=1 SV=1	Ugt1a6	12	7	12	7	25.8	14.9	155340000	151520000
	>P02533 SWISS-PROT:P02533 Tax_Id=9606 Gene_Symbol=KRT14 Keratin, type I cytoskeletal 14	KRT14	30	28	6	6	60.2	57.6	991350000	947000000
	>sp|Q80ZX8|SPAG1_MOUSE Sperm-associated antigen 1 OS=Mus musculus GN=Spag1 PE=1 SV=1	Spag1	2	6	2	6	3.7	10.4	0	24464000
	>sp|Q60597|ODO1_MOUSE 2-oxoglutarate dehydrogenase, mitochondrial OS=Mus musculus GN=Ogdh PE=1 SV=3	Ogdh	3	6	3	6	3.4	6	26637000	34815000
	>sp|Q8VD65|PI3R4_MOUSE Phosphoinositide 3-kinase regulatory subunit 4 OS=Mus musculus GN=Pik3r4 PE=1 SV=3	Pik3r4	3	6	3	6	3.4	6.3	10725000	15125000
	>sp|Q99NB9|SF3B1_MOUSE Splicing factor 3B subunit 1 OS=Mus musculus GN=Sf3b1 PE=1 SV=1	Sf3b1	3	6	3	6	3.4	7.1	10892000	34698000
	>sp|Q5SSZ5|TENS3_MOUSE Tensin-3 OS=Mus musculus GN=Tns3 PE=1 SV=1	Tns3	4	6	4	6	4.5	9.3	52402000	41540000
	>sp|Q8C052|MAP1S_MOUSE Microtubule-associated protein 1S OS=Mus musculus GN=Map1s PE=1 SV=2	Map1s	4	6	4	6	4.7	7.8	22440000	18364000
	>sp|Q9D3V5|FSIP1_MOUSE Fibrous sheath-interacting protein 1 OS=Mus musculus GN=Fsip1 PE=1 SV=1	Fsip1	4	6	4	6	13.6	18.9	33617000	24038000
	>sp|Q9DBL2|GDAP2_MOUSE Ganglioside-induced differentiation-associated protein 2 OS=Mus musculus GN=Gdap2 PE=1 SV=1	Gdap2	4	6	4	6	13.1	17.9	35698000	22819000
	>sp|E9Q6P5|TTC7B_MOUSE Tetratricopeptide repeat protein 7B OS=Mus musculus GN=Ttc7b PE=1 SV=1	Ttc7b	5	6	5	6	6.2	7.9	28726000	37931000
	>sp|O35465|FKBP8_MOUSE Peptidyl-prolyl cis-trans isomerase FKBP8 OS=Mus musculus GN=Fkbp8 PE=1 SV=2	Fkbp8	5	6	5	6	15.2	22.4	99380000	95923000
	>sp|O35963|RB33B_MOUSE Ras-related protein Rab-33B OS=Mus musculus GN=Rab33b PE=1 SV=1	Rab33b	5	6	5	6	22.3	30.1	57964000	64345000
	>sp|O88448|KLC2_MOUSE Kinesin light chain 2 OS=Mus musculus GN=Klc2 PE=1 SV=1	Klc2	11	12	5	6	23.9	28.9	75600000	71660000
	>sp|O88844|IDHC_MOUSE Isocitrate dehydrogenase [NADP] cytoplasmic OS=Mus musculus GN=Idh1 PE=1 SV=2	Idh1	6	7	5	6	15.9	17.9	27437000	34194000
	>sp|O89023|TPP1_MOUSE Tripeptidyl-peptidase 1 OS=Mus musculus GN=Tpp1 PE=1 SV=2	Tpp1	5	6	5	6	13.2	16.9	186320000	196910000
	>sp|P05201|AATC_MOUSE Aspartate aminotransferase, cytoplasmic OS=Mus musculus GN=Got1 PE=1 SV=3	Got1	5	6	5	6	16.9	21.5	28581000	31582000
	>sp|P09103|PDIA1_MOUSE Protein disulfide-isomerase OS=Mus musculus GN=P4hb PE=1 SV=2	P4hb	5	6	5	6	14.9	17.3	40049000	41708000
	>sp|P12815|PDCD6_MOUSE Programmed cell death protein 6 OS=Mus musculus GN=Pdcd6 PE=1 SV=2	Pdcd6	5	6	5	6	26.7	33	186140000	214340000
	>sp|P26645|MARCS_MOUSE Myristoylated alanine-rich C-kinase substrate OS=Mus musculus GN=Marcks PE=1 SV=2	Marcks	5	6	5	6	28.5	28.8	160940000	196200000
	>sp|P29268|CTGF_MOUSE Connective tissue growth factor OS=Mus musculus GN=Ctgf PE=2 SV=3	Ctgf	5	6	5	6	17.8	23.9	70535000	68169000
	>sp|P43276|H15_MOUSE Histone H1.5 OS=Mus musculus GN=Hist1h1b PE=1 SV=2	Hist1h1b	8	9	5	6	30.9	31.4	202360000	187820000
	>sp|P52019|ERG1_MOUSE Squalene monooxygenase OS=Mus musculus GN=Sqle PE=2 SV=1	Sqle	5	6	5	6	11.7	17.1	52002000	57414000
	>sp|P57746|VATD_MOUSE V-type proton ATPase subunit D OS=Mus musculus GN=Atp6v1d PE=1 SV=1	Atp6v1d	5	6	5	6	27.5	30.4	67456000	60874000
	>sp|P67984|RL22_MOUSE 60S ribosomal protein L22 OS=Mus musculus GN=Rpl22 PE=1 SV=2	Rpl22	6	7	5	6	57.8	67.2	1029900000	924030000
	>sp|Q3TEA8|HP1B3_MOUSE Heterochromatin protein 1-binding protein 3 OS=Mus musculus GN=Hp1bp3 PE=1 SV=1	Hp1bp3	5	6	5	6	9.4	11.7	46511000	61476000
	>sp|Q61187|TS101_MOUSE Tumor susceptibility gene 101 protein OS=Mus musculus GN=Tsg101 PE=1 SV=2	Tsg101	5	6	5	6	14.6	17.1	71777000	73177000
	>sp|Q61475|DAF1_MOUSE Complement decay-accelerating factor, GPI-anchored OS=Mus musculus GN=Cd55 PE=1 SV=2	Cd55	5	6	5	6	16.4	23.6	35050000	36981000
	>sp|Q6P542|ABCF1_MOUSE ATP-binding cassette sub-family F member 1 OS=Mus musculus GN=Abcf1 PE=1 SV=1	Abcf1	5	6	5	6	8	9.8	48185000	41788000
	>sp|Q6PDJ1|CAHD1_MOUSE VWFA and cache domain-containing protein 1 OS=Mus musculus GN=Cachd1 PE=2 SV=1	Cachd1	5	6	5	6	5	6.2	57143000	64250000
	>sp|Q6ZWR6|SYNE1_MOUSE Nesprin-1 OS=Mus musculus GN=Syne1 PE=1 SV=2	Syne1	5	6	5	6	0.6	0.8	94148000	78984000
	>sp|Q80SZ7|GBG5_MOUSE Guanine nucleotide-binding protein G(I)/G(S)/G(O) subunit gamma-5 OS=Mus musculus GN=Gng5 PE=1 SV=2	Gng5	5	6	5	6	88.2	88.2	520540000	670400000
	>sp|Q8BK63|KC1A_MOUSE Casein kinase I isoform alpha OS=Mus musculus GN=Csnk1a1 PE=1 SV=2	Csnk1a1	5	6	5	6	18.1	20.8	54733000	61502000
	>sp|Q8BP00|IQCB1_MOUSE IQ calmodulin-binding motif-containing protein 1 OS=Mus musculus GN=Iqcb1 PE=1 SV=2	Iqcb1	5	6	5	6	8.9	10.5	42767000	34523000
	>sp|Q8CB59|F161B_MOUSE Protein FAM161B OS=Mus musculus GN=Fam161b PE=1 SV=1	Fam161b	5	6	5	6	9.5	12.1	38642000	47347000
	>sp|Q8K450|SPG16_MOUSE Sperm-associated antigen 16 protein OS=Mus musculus GN=Spag16 PE=1 SV=1	Spag16	5	6	5	6	10.5	13.6	118790000	143860000
	>sp|Q8R3L2|TCF25_MOUSE Transcription factor 25 OS=Mus musculus GN=Tcf25 PE=1 SV=2	Tcf25	5	6	5	6	8.9	12	27696000	25938000
	>sp|Q91YI4|ARRB2_MOUSE Beta-arrestin-2 OS=Mus musculus GN=Arrb2 PE=1 SV=1	Arrb2	6	7	5	6	24.6	22.2	67489000	60367000
	>sp|Q99JP6|HOME3_MOUSE Homer protein homolog 3 OS=Mus musculus GN=Homer3 PE=1 SV=2	Homer3	5	6	5	6	18.3	23.9	41734000	40892000
	>sp|Q99PL5|RRBP1_MOUSE Ribosome-binding protein 1 OS=Mus musculus GN=Rrbp1 PE=1 SV=2	Rrbp1	5	6	5	6	3.8	5.5	20219000	29016000
	>sp|Q9D9D9|CA189_MOUSE Uncharacterized protein C1orf189 homolog OS=Mus musculus PE=4 SV=2	4	5	6	5	6	52.5	61.4	217930000	185880000
	>sp|Q9QWR8|NAGAB_MOUSE Alpha-N-acetylgalactosaminidase OS=Mus musculus GN=Naga PE=1 SV=2	Naga	5	6	5	6	14.5	18.8	49048000	49933000
	>sp|O08807|PRDX4_MOUSE Peroxiredoxin-4 OS=Mus musculus GN=Prdx4 PE=1 SV=1	Prdx4	7	7	6	6	41.2	33.6	124650000	148420000
	>sp|O09044|SNP23_MOUSE Synaptosomal-associated protein 23 OS=Mus musculus GN=Snap23 PE=1 SV=1	Snap23	6	6	6	6	36.7	40	160810000	156080000
	>sp|O35326|SRSF5_MOUSE Serine/arginine-rich splicing factor 5 OS=Mus musculus GN=Srsf5 PE=1 SV=2	Srsf5	7	7	6	6	28.3	28.3	117980000	81533000
	>sp|O35643|AP1B1_MOUSE AP-1 complex subunit beta-1 OS=Mus musculus GN=Ap1b1 PE=1 SV=2	Ap1b1	25	25	6	6	24.7	25.2	37471000	29864000
	>sp|O54965|RNF13_MOUSE E3 ubiquitin-protein ligase RNF13 OS=Mus musculus GN=Rnf13 PE=1 SV=2	Rnf13	6	6	6	6	14.7	14.7	104580000	107660000
	>sp|P10630|IF4A2_MOUSE Eukaryotic initiation factor 4A-II OS=Mus musculus GN=Eif4a2 PE=1 SV=2	Eif4a2	18	17	6	6	48.9	47.2	82333000	83297000
	>sp|P14115|RL27A_MOUSE 60S ribosomal protein L27a OS=Mus musculus GN=Rpl27a PE=1 SV=5	Rpl27a	6	6	6	6	31.1	31.1	308800000	281890000
	>sp|P19137|LAMA1_MOUSE Laminin subunit alpha-1 OS=Mus musculus GN=Lama1 PE=1 SV=1	Lama1	6	6	6	6	2.8	2.4	41380000	41106000
	>sp|P19536|COX5B_MOUSE Cytochrome c oxidase subunit 5B, mitochondrial OS=Mus musculus GN=Cox5b PE=1 SV=1	Cox5b	6	6	6	6	43	43	150150000	158570000
	>sp|P24369|PPIB_MOUSE Peptidyl-prolyl cis-trans isomerase B OS=Mus musculus GN=Ppib PE=1 SV=2	Ppib	6	6	6	6	33.8	33.8	65264000	77464000
	>sp|P48193|41_MOUSE Protein 4.1 OS=Mus musculus GN=Epb41 PE=1 SV=2	Epb41	8	8	6	6	10.6	9.6	38073000	56401000
	>sp|P50543|S10AB_MOUSE Protein S100-A11 OS=Mus musculus GN=S100a11 PE=1 SV=1	S100a11	6	6	6	6	87.8	87.8	1302300000	1253600000
	>sp|P53995|APC1_MOUSE Anaphase-promoting complex subunit 1 OS=Mus musculus GN=Anapc1 PE=1 SV=2	Anapc1	6	6	6	6	3.5	3.7	28978000	25287000
	>sp|P55096|ABCD3_MOUSE ATP-binding cassette sub-family D member 3 OS=Mus musculus GN=Abcd3 PE=1 SV=2	Abcd3	6	6	6	6	13.8	14.9	44746000	52509000
	>sp|P59999|ARPC4_MOUSE Actin-related protein 2/3 complex subunit 4 OS=Mus musculus GN=Arpc4 PE=1 SV=3	Arpc4	6	6	6	6	41.1	41.1	116360000	99051000
	>sp|P61222|ABCE1_MOUSE ATP-binding cassette sub-family E member 1 OS=Mus musculus GN=Abce1 PE=1 SV=1	Abce1	6	6	6	6	13.4	13.4	34691000	42307000
	>sp|P61358|RL27_MOUSE 60S ribosomal protein L27 OS=Mus musculus GN=Rpl27 PE=1 SV=2	Rpl27	6	6	6	6	44.9	44.9	580120000	573030000
	>sp|P61514|RL37A_MOUSE 60S ribosomal protein L37a OS=Mus musculus GN=Rpl37a PE=1 SV=2	Rpl37a	6	6	6	6	58.7	58.7	211500000	146910000
	>sp|P62889|RL30_MOUSE 60S ribosomal protein L30 OS=Mus musculus GN=Rpl30 PE=1 SV=2	Rpl30	6	6	6	6	58.3	58.3	446820000	426920000
	>sp|P83887|TBG1_MOUSE Tubulin gamma-1 chain OS=Mus musculus GN=Tubg1 PE=1 SV=1;>sp|Q8VCK3|TBG2_MOUSE Tubulin gamma-2 chain OS=Mus musculus GN=Tubg2 PE=1 SV=1	Tubg1	6	6	6	6	26.2	25.7	61387000	66393000
	>sp|P84099|RL19_MOUSE 60S ribosomal protein L19 OS=Mus musculus GN=Rpl19 PE=1 SV=1	Rpl19	6	6	6	6	26	26	284220000	369080000
	>sp|P97450|ATP5J_MOUSE ATP synthase-coupling factor 6, mitochondrial OS=Mus musculus GN=Atp5j PE=1 SV=1	Atp5j	6	6	6	6	50.9	50.9	573190000	524170000
	>sp|P98197|AT11A_MOUSE Probable phospholipid-transporting ATPase IH OS=Mus musculus GN=Atp11a PE=1 SV=1	Atp11a	6	6	6	6	5.6	7	70641000	55795000
	>sp|P99024|TBB5_MOUSE Tubulin beta-5 chain OS=Mus musculus GN=Tubb5 PE=1 SV=1	Tubb5	40	37	6	6	82.4	82.2	3085900000	4068200000
	>sp|Q06185|ATP5I_MOUSE ATP synthase subunit e, mitochondrial OS=Mus musculus GN=Atp5i PE=1 SV=2	Atp5i	6	6	6	6	71.8	71.8	122850000	105760000
	>sp|Q07646|MEST_MOUSE Mesoderm-specific transcript protein OS=Mus musculus GN=Mest PE=2 SV=1	Mest	6	6	6	6	29	25.4	44940000	50208000
	>sp|Q61029|LAP2B_MOUSE Lamina-associated polypeptide 2, isoforms beta/delta/epsilon/gamma OS=Mus musculus GN=Tmpo PE=1 SV=4	Tmpo	11	10	6	6	34.3	31.2	112800000	114490000
	>sp|Q61543|GSLG1_MOUSE Golgi apparatus protein 1 OS=Mus musculus GN=Glg1 PE=1 SV=1	Glg1	6	6	6	6	6	6	20729000	20343000
	>sp|Q62048|PEA15_MOUSE Astrocytic phosphoprotein PEA-15 OS=Mus musculus GN=Pea15 PE=1 SV=1	Pea15	6	6	6	6	53.1	53.1	34409000	34580000
	>sp|Q640R3|HECAM_MOUSE Hepatocyte cell adhesion molecule OS=Mus musculus GN=Hepacam PE=1 SV=2	Hepacam	6	6	6	6	25.4	22.2	107430000	108100000
	>sp|Q80UG5|SEPT9_MOUSE Septin-9 OS=Mus musculus GN=Sept9 PE=1 SV=1	2021-09-09	6	6	6	6	9.8	9.8	65285000	51589000
	>sp|Q80Y86|MK15_MOUSE Mitogen-activated protein kinase 15 OS=Mus musculus GN=Mapk15 PE=1 SV=1	Mapk15	6	6	6	6	14	13.3	38195000	30933000
	>sp|Q810B6|ANFY1_MOUSE Rabankyrin-5 OS=Mus musculus GN=Ankfy1 PE=1 SV=2	Ankfy1	6	6	6	6	7.5	6.3	46254000	45558000
	>sp|Q8C042|ENO4_MOUSE Enolase-like protein ENO4 OS=Mus musculus GN=Eno4 PE=1 SV=2	Eno4	6	6	6	6	14.1	14.1	86212000	101250000
	>sp|Q8CC14|F216B_MOUSE Protein FAM216B OS=Mus musculus GN=Fam216b PE=2 SV=1	Fam216b	6	6	6	6	55.1	55.1	90432000	108530000
	>sp|Q8JZN5|ACAD9_MOUSE Acyl-CoA dehydrogenase family member 9, mitochondrial OS=Mus musculus GN=Acad9 PE=1 SV=2	Acad9	6	6	6	6	13.3	13.8	46448000	39994000
	>sp|Q8K2G4|BBS7_MOUSE Bardet-Biedl syndrome 7 protein homolog OS=Mus musculus GN=Bbs7 PE=1 SV=1	Bbs7	6	6	6	6	8.7	8.1	46282000	43305000
	>sp|Q91V36|NRBP2_MOUSE Nuclear receptor-binding protein 2 OS=Mus musculus GN=Nrbp2 PE=1 SV=2	Nrbp2	6	6	6	6	14.6	15	28587000	27454000
	>sp|Q922Q4|P5CR2_MOUSE Pyrroline-5-carboxylate reductase 2 OS=Mus musculus GN=Pycr2 PE=1 SV=1	Pycr2	6	6	6	6	25	25	95508000	74973000
	>sp|Q99KQ4|NAMPT_MOUSE Nicotinamide phosphoribosyltransferase OS=Mus musculus GN=Nampt PE=1 SV=1	Nampt	6	6	6	6	19.8	20.4	41672000	51323000
	>sp|Q99LY9|NDUS5_MOUSE NADH dehydrogenase [ubiquinone] iron-sulfur protein 5 OS=Mus musculus GN=Ndufs5 PE=1 SV=3	Ndufs5	6	6	6	6	55.7	55.7	55062000	61252000
	>sp|Q9CQX2|CYB5B_MOUSE Cytochrome b5 type B OS=Mus musculus GN=Cyb5b PE=1 SV=1	Cyb5b	6	6	6	6	63	63	213220000	265520000
	>sp|Q9CR57|RL14_MOUSE 60S ribosomal protein L14 OS=Mus musculus GN=Rpl14 PE=1 SV=3	Rpl14	6	6	6	6	29	29	537740000	399350000
	>sp|Q9D0I9|SYRC_MOUSE Arginine--tRNA ligase, cytoplasmic OS=Mus musculus GN=Rars PE=1 SV=2	Rars	6	6	6	6	10.9	10.9	38056000	45865000
	>sp|Q9D1D4|TMEDA_MOUSE Transmembrane emp24 domain-containing protein 10 OS=Mus musculus GN=Tmed10 PE=1 SV=1	Tmed10	6	6	6	6	29.2	29.2	142090000	176940000
	>sp|Q9D581|EFC10_MOUSE EF-hand calcium-binding domain-containing protein 10 OS=Mus musculus GN=Efcab10 PE=1 SV=1	Efcab10	6	6	6	6	59.1	59.1	376580000	289180000
	>sp|Q9D6R2|IDH3A_MOUSE Isocitrate dehydrogenase [NAD] subunit alpha, mitochondrial OS=Mus musculus GN=Idh3a PE=1 SV=1	Idh3a	6	6	6	6	21.6	22.4	87338000	90171000
	>sp|Q9D7H3|RTCA_MOUSE RNA 3-terminal phosphate cyclase OS=Mus musculus GN=RtcA PE=1 SV=2	RtcA	6	6	6	6	19.4	22.7	41745000	41672000
	>sp|Q9D855|QCR7_MOUSE Cytochrome b-c1 complex subunit 7 OS=Mus musculus GN=Uqcrb PE=1 SV=3	Uqcrb	6	6	6	6	48.6	48.6	112710000	141160000
	>sp|Q9DAI9|MORN5_MOUSE MORN repeat-containing protein 5 OS=Mus musculus GN=Morn5 PE=2 SV=1	Morn5	6	6	6	6	50	41.8	75822000	85631000
	>sp|Q9DAP0|LRC46_MOUSE Leucine-rich repeat-containing protein 46 OS=Mus musculus GN=Lrrc46 PE=1 SV=2	Lrrc46	6	6	6	6	26	26	66665000	64544000
	>sp|Q9DBC7|KAP0_MOUSE cAMP-dependent protein kinase type I-alpha regulatory subunit OS=Mus musculus GN=Prkar1a PE=1 SV=3	Prkar1a	6	6	6	6	16	16	79726000	75024000
	>sp|Q9DCH4|EIF3F_MOUSE Eukaryotic translation initiation factor 3 subunit F OS=Mus musculus GN=Eif3f PE=1 SV=2	Eif3f	6	6	6	6	24.4	24.4	79813000	94254000
	>sp|Q9EST5|AN32B_MOUSE Acidic leucine-rich nuclear phosphoprotein 32 family member B OS=Mus musculus GN=Anp32b PE=1 SV=1	Anp32b	8	8	6	6	26.1	36.8	342760000	399000000
	>sp|Q9JJI8|RL38_MOUSE 60S ribosomal protein L38 OS=Mus musculus GN=Rpl38 PE=1 SV=3	Rpl38	6	6	6	6	54.3	50	717970000	704380000
	>sp|Q9QYY0|GAB1_MOUSE GRB2-associated-binding protein 1 OS=Mus musculus GN=Gab1 PE=1 SV=2	Gab1	6	6	6	6	8.9	8.9	75194000	88864000
	>sp|Q9QZE5|COPG1_MOUSE Coatomer subunit gamma-1 OS=Mus musculus GN=Copg1 PE=1 SV=1	Copg1	9	9	6	6	15.7	14.3	47555000	70988000
	>sp|Q9QZM9|FBX16_MOUSE F-box only protein 16 OS=Mus musculus GN=Fbxo16 PE=2 SV=1	Fbxo16	6	6	6	6	24.6	21.9	28246000	29542000
	>sp|Q9WV89|STXB4_MOUSE Syntaxin-binding protein 4 OS=Mus musculus GN=Stxbp4 PE=1 SV=1	Stxbp4	6	6	6	6	15.3	12.7	50035000	49023000
	>sp|Q9Z110|P5CS_MOUSE Delta-1-pyrroline-5-carboxylate synthase OS=Mus musculus GN=Aldh18a1 PE=1 SV=2	Aldh18a1	6	6	6	6	11.2	10.9	32929000	35267000
	>sp|Q9Z1L5|CA2D3_MOUSE Voltage-dependent calcium channel subunit alpha-2/delta-3 OS=Mus musculus GN=Cacna2d3 PE=1 SV=1	Cacna2d3	6	6	6	6	6.9	7.5	32088000	31751000
	>Q5D862 SWISS-PROT:Q5D862 Tax_Id=9606 Gene_Symbol=FLG2 Filaggrin-2	FLG2	7	6	7	6	6.6	5.3	57465000	62960000
	>sp|O09167|RL21_MOUSE 60S ribosomal protein L21 OS=Mus musculus GN=Rpl21 PE=1 SV=3	Rpl21	7	6	7	6	43.1	38.1	461880000	330560000
	>sp|O35250|EXOC7_MOUSE Exocyst complex component 7 OS=Mus musculus GN=Exoc7 PE=1 SV=2	Exoc7	7	6	7	6	11	9.9	133000000	124940000
	>sp|O35954|PITM1_MOUSE Membrane-associated phosphatidylinositol transfer protein 1 OS=Mus musculus GN=Pitpnm1 PE=1 SV=1	Pitpnm1	7	6	7	6	9	8.4	43310000	55084000
	>sp|O88271|CFDP1_MOUSE Craniofacial development protein 1 OS=Mus musculus GN=Cfdp1 PE=1 SV=1	Cfdp1	7	6	7	6	31.5	31.5	123430000	118740000
	>sp|P11798|KCC2A_MOUSE Calcium/calmodulin-dependent protein kinase type II subunit alpha OS=Mus musculus GN=Camk2a PE=1 SV=2	Camk2a	9	10	7	6	21.1	24.9	49311000	64847000
	>sp|P19783|COX41_MOUSE Cytochrome c oxidase subunit 4 isoform 1, mitochondrial OS=Mus musculus GN=Cox4i1 PE=1 SV=2	Cox4i1	7	6	7	6	36.1	35.5	250620000	277130000
	>sp|P35282|RAB21_MOUSE Ras-related protein Rab-21 OS=Mus musculus GN=Rab21 PE=1 SV=4	Rab21	7	6	7	6	31.1	26.6	51094000	49134000
	>sp|P39876|TIMP3_MOUSE Metalloproteinase inhibitor 3 OS=Mus musculus GN=Timp3 PE=1 SV=1	Timp3	7	6	7	6	32.2	28.4	88337000	98976000
	>sp|P49722|PSA2_MOUSE Proteasome subunit alpha type-2 OS=Mus musculus GN=Psma2 PE=1 SV=3	Psma2	7	6	7	6	42.7	42.7	43566000	58309000
	>sp|P53986|MOT1_MOUSE Monocarboxylate transporter 1 OS=Mus musculus GN=Slc16a1 PE=1 SV=1	Slc16a1	7	6	7	6	21.1	19.1	236100000	290110000
	>sp|P56959|FUS_MOUSE RNA-binding protein FUS OS=Mus musculus GN=Fus PE=1 SV=1	Fus	7	6	7	6	19.5	17.2	268480000	354750000
	>sp|P63005|LIS1_MOUSE Platelet-activating factor acetylhydrolase IB subunit alpha OS=Mus musculus GN=Pafah1b1 PE=1 SV=2	Pafah1b1	7	6	7	6	18.5	18.5	53151000	53977000
	>sp|Q3UEB3|PUF60_MOUSE Poly(U)-binding-splicing factor PUF60 OS=Mus musculus GN=Puf60 PE=1 SV=2	Puf60	7	6	7	6	18.1	16.7	72275000	77794000
	>sp|Q8BK64|AHSA1_MOUSE Activator of 90 kDa heat shock protein ATPase homolog 1 OS=Mus musculus GN=Ahsa1 PE=1 SV=2	Ahsa1	7	6	7	6	29.9	26.6	97143000	77040000
	>sp|Q8BMJ2|SYLC_MOUSE Leucine--tRNA ligase, cytoplasmic OS=Mus musculus GN=Lars PE=1 SV=2	Lars	7	6	7	6	7.4	4.9	31310000	36771000
	>sp|Q8BP67|RL24_MOUSE 60S ribosomal protein L24 OS=Mus musculus GN=Rpl24 PE=1 SV=2	Rpl24	7	6	7	6	36.3	36.3	379370000	465900000
	>sp|Q8CBE3|WDR37_MOUSE WD repeat-containing protein 37 OS=Mus musculus GN=Wdr37 PE=1 SV=1	Wdr37	7	6	7	6	17.3	13.3	38708000	39255000
	>sp|Q8CFI7|RPB2_MOUSE DNA-directed RNA polymerase II subunit RPB2 OS=Mus musculus GN=Polr2b PE=1 SV=2	Polr2b	7	6	7	6	9.2	8.2	52789000	46623000
	>sp|Q8K3G9|DP13B_MOUSE DCC-interacting protein 13-beta OS=Mus musculus GN=Appl2 PE=1 SV=1	Appl2	7	6	7	6	14.4	12.1	70508000	59913000
	>sp|Q91WD5|NDUS2_MOUSE NADH dehydrogenase [ubiquinone] iron-sulfur protein 2, mitochondrial OS=Mus musculus GN=Ndufs2 PE=1 SV=1	Ndufs2	7	6	7	6	22.9	19	60226000	63779000
	>sp|Q922Q8|LRC59_MOUSE Leucine-rich repeat-containing protein 59 OS=Mus musculus GN=Lrrc59 PE=1 SV=1	Lrrc59	7	6	7	6	28	24.8	156060000	149620000
	>sp|Q9CRG1|TM7S3_MOUSE Transmembrane 7 superfamily member 3 OS=Mus musculus GN=Tm7sf3 PE=2 SV=2	Tm7sf3	7	6	7	6	13.6	14	89135000	72766000
	>sp|Q9CX00|IST1_MOUSE IST1 homolog OS=Mus musculus GN=Ist1 PE=1 SV=1	Ist1	8	7	7	6	20.4	17.7	55788000	52316000
	>sp|Q9EQU5|SET_MOUSE Protein SET OS=Mus musculus GN=Set PE=1 SV=1	Set	7	6	7	6	35.3	35.3	316950000	390160000
	>sp|Q9JIS8|S12A4_MOUSE Solute carrier family 12 member 4 OS=Mus musculus GN=Slc12a4 PE=1 SV=2	Slc12a4	7	6	7	6	7.5	6.5	44399000	46340000
	>sp|Q9Z2I9|SUCB1_MOUSE Succinyl-CoA ligase [ADP-forming] subunit beta, mitochondrial OS=Mus musculus GN=Sucla2 PE=1 SV=2	Sucla2	7	6	7	6	19	16.2	87636000	77961000
	>sp|Q0KK55|VKIND_MOUSE Protein very KIND OS=Mus musculus GN=Kndc1 PE=1 SV=2	Kndc1	8	6	8	6	7.1	4.9	28035000	38463000
	>sp|Q6P9J9|ANO6_MOUSE Anoctamin-6 OS=Mus musculus GN=Ano6 PE=1 SV=1	Ano6	8	6	8	6	11.6	6.7	53327000	45734000
	>sp|Q6PHN9|RAB35_MOUSE Ras-related protein Rab-35 OS=Mus musculus GN=Rab35 PE=1 SV=1	Rab35	8	6	8	6	43.3	39.8	68608000	70472000
	>sp|Q7TQI3|OTUB1_MOUSE Ubiquitin thioesterase OTUB1 OS=Mus musculus GN=Otub1 PE=1 SV=2	Otub1	8	6	8	6	32.8	27.7	83639000	78969000
	>sp|Q8BLA1|DLEC1_MOUSE Deleted in lung and esophageal cancer protein 1 homolog OS=Mus musculus GN=Dlec1 PE=2 SV=1	Dlec1	8	6	8	6	14.6	12.4	61324000	70921000
	>sp|Q8VH51|RBM39_MOUSE RNA-binding protein 39 OS=Mus musculus GN=Rbm39 PE=1 SV=2	Rbm39	8	6	8	6	22.5	15.8	113270000	102040000
	>sp|Q91YM2|RHG35_MOUSE Rho GTPase-activating protein 35 OS=Mus musculus GN=Arhgap35 PE=1 SV=3	Arhgap35	8	6	8	6	6.9	6.9	37774000	40844000
	>sp|Q9QXN0|SHRM3_MOUSE Protein Shroom3 OS=Mus musculus GN=Shroom3 PE=1 SV=2	Shroom3	8	6	8	6	6.4	4.8	49130000	37869000
	>sp|Q60668|HNRPD_MOUSE Heterogeneous nuclear ribonucleoprotein D0 OS=Mus musculus GN=Hnrnpd PE=1 SV=2	Hnrnpd	10	7	9	6	32.1	20.3	184640000	166780000
	>sp|Q8BZ64|TECT1_MOUSE Tectonic-1 OS=Mus musculus GN=Tctn1 PE=1 SV=1	Tctn1	9	6	9	6	25.8	19.7	95663000	114930000
	>sp|Q9QZD9|EIF3I_MOUSE Eukaryotic translation initiation factor 3 subunit I OS=Mus musculus GN=Eif3i PE=1 SV=1	Eif3i	9	6	9	6	36	19.7	62153000	60241000
	>sp|Q5SYD0|MYO1D_MOUSE Unconventional myosin-Id OS=Mus musculus GN=Myo1d PE=1 SV=1	Myo1d	13	7	12	6	15	9.8	66986000	54617000
	>sp|Q9DC28|KC1D_MOUSE Casein kinase I isoform delta OS=Mus musculus GN=Csnk1d PE=1 SV=2;>sp|Q9JMK2|KC1E_MOUSE Casein kinase I isoform epsilon OS=Mus musculus GN=Csnk1e PE=1 SV=2	Csnk1d	1	5	1	5	1.9	14.2	0	18807000
	>sp|G5E829|AT2B1_MOUSE Plasma membrane calcium-transporting ATPase 1 OS=Mus musculus GN=Atp2b1 PE=1 SV=1;>sp|Q9R0K7|AT2B2_MOUSE Plasma membrane calcium-transporting ATPase 2 OS=Mus musculus GN=Atp2b2 PE=1 SV=2	Atp2b1	12	15	2	5	11.8	15.7	0	20019000
	>sp|Q6PDQ2|CHD4_MOUSE Chromodomain-helicase-DNA-binding protein 4 OS=Mus musculus GN=Chd4 PE=1 SV=1;>sp|A2A8L1|CHD5_MOUSE Chromodomain-helicase-DNA-binding protein 5 OS=Mus musculus GN=Chd5 PE=1 SV=1	Chd4	2	5	2	5	1.4	3.3	0	31920000
	>sp|Q8CGE9|RGS12_MOUSE Regulator of G-protein signaling 12 OS=Mus musculus GN=Rgs12 PE=1 SV=2	Rgs12	2	5	2	5	1.4	3.8	16931000	20435000
	>sp|O70439|STX7_MOUSE Syntaxin-7 OS=Mus musculus GN=Stx7 PE=1 SV=3	Stx7	3	5	3	5	14.6	26.1	64261000	58904000
	>sp|O88522|NEMO_MOUSE NF-kappa-B essential modulator OS=Mus musculus GN=Ikbkg PE=1 SV=2	Ikbkg	3	5	3	5	10.7	15.3	25769000	37234000
	>sp|P32921|SYWC_MOUSE Tryptophan--tRNA ligase, cytoplasmic OS=Mus musculus GN=Wars PE=1 SV=2	Wars	3	5	3	5	9.6	17.5	42617000	45714000
	>sp|P70451|FER_MOUSE Tyrosine-protein kinase Fer OS=Mus musculus GN=Fer PE=1 SV=2	Fer	3	5	3	5	6	9.7	16476000	23852000
	>sp|Q06335|APLP2_MOUSE Amyloid-like protein 2 OS=Mus musculus GN=Aplp2 PE=1 SV=4	Aplp2	3	5	3	5	5.8	9.8	35133000	27516000
	>sp|Q8BMP6|GCP60_MOUSE Golgi resident protein GCP60 OS=Mus musculus GN=Acbd3 PE=1 SV=3	Acbd3	3	5	3	5	6.9	14.7	39841000	43866000
	>sp|Q91YK0|LRC49_MOUSE Leucine-rich repeat-containing protein 49 OS=Mus musculus GN=Lrrc49 PE=1 SV=1	Lrrc49	3	5	3	5	5	10.5	24028000	20686000
	>sp|Q9QXK3|COPG2_MOUSE Coatomer subunit gamma-2 OS=Mus musculus GN=Copg2 PE=1 SV=1	Copg2	6	8	3	5	8.6	11.6	73251000	86362000
	>sp|E9Q9D5|RBL2A_MOUSE Rab-like protein 2A OS=Mus musculus GN=Rabl2 PE=1 SV=1	Rabl2	4	5	4	5	25.1	30	51116000	57624000
	>sp|O08915|AIP_MOUSE AH receptor-interacting protein OS=Mus musculus GN=Aip PE=1 SV=1	Aip	4	5	4	5	14.5	20.6	53340000	43091000
	>sp|P10649|GSTM1_MOUSE Glutathione S-transferase Mu 1 OS=Mus musculus GN=Gstm1 PE=1 SV=2;>sp|Q80W21|GSTM7_MOUSE Glutathione S-transferase Mu 7 OS=Mus musculus GN=Gstm7 PE=1 SV=1	Gstm1	4	5	4	5	21.1	26.6	30696000	35976000
	>sp|P14211|CALR_MOUSE Calreticulin OS=Mus musculus GN=Calr PE=1 SV=1	Calr	4	5	4	5	8.9	18.3	38667000	28957000
	>sp|P17742|PPIA_MOUSE Peptidyl-prolyl cis-trans isomerase A OS=Mus musculus GN=Ppia PE=1 SV=2	Ppia	4	5	4	5	28	44.5	103120000	108770000
	>sp|P18654|KS6A3_MOUSE Ribosomal protein S6 kinase alpha-3 OS=Mus musculus GN=Rps6ka3 PE=1 SV=2	Rps6ka3	4	5	4	5	6.9	8.4	12115000	18581000
	>sp|P37040|NCPR_MOUSE NADPH--cytochrome P450 reductase OS=Mus musculus GN=Por PE=1 SV=2	Por	4	5	4	5	5	7.4	26686000	31663000
	>sp|P42225|STAT1_MOUSE Signal transducer and activator of transcription 1 OS=Mus musculus GN=Stat1 PE=1 SV=1	Stat1	4	5	4	5	6.4	8.5	46655000	46415000
	>sp|P47955|RLA1_MOUSE 60S acidic ribosomal protein P1 OS=Mus musculus GN=Rplp1 PE=1 SV=1	Rplp1	4	5	4	5	89.5	94.7	215150000	268120000
	>sp|P53994|RAB2A_MOUSE Ras-related protein Rab-2A OS=Mus musculus GN=Rab2a PE=1 SV=1	Rab2a	6	9	4	5	36.3	50.9	153890000	142100000
	>sp|P62852|RS25_MOUSE 40S ribosomal protein S25 OS=Mus musculus GN=Rps25 PE=1 SV=1	Rps25	4	5	4	5	22.4	29.6	187930000	211890000
	>sp|P97386|DNLI3_MOUSE DNA ligase 3 OS=Mus musculus GN=Lig3 PE=1 SV=2	Lig3	4	5	4	5	4.8	5.5	18498000	15225000
	>sp|Q04690|NF1_MOUSE Neurofibromin OS=Mus musculus GN=Nf1 PE=1 SV=1	Nf1	4	5	4	5	1.7	1.9	18166000	18562000
	>sp|Q0P557|MIEAP_MOUSE Mitochondria-eating protein OS=Mus musculus GN=Spata18 PE=1 SV=2	Spata18	4	5	4	5	9.1	11	41975000	52288000
	>sp|Q3TPX4|EXOC5_MOUSE Exocyst complex component 5 OS=Mus musculus GN=Exoc5 PE=1 SV=2	Exoc5	4	5	4	5	5.6	10.7	23129000	22596000
	>sp|Q3TWW8|SRSF6_MOUSE Serine/arginine-rich splicing factor 6 OS=Mus musculus GN=Srsf6 PE=1 SV=1	Srsf6	7	8	4	5	17.4	19.5	199660000	176060000
	>sp|Q3U186|SYRM_MOUSE Probable arginine--tRNA ligase, mitochondrial OS=Mus musculus GN=Rars2 PE=1 SV=1	Rars2	4	5	4	5	9.2	10.6	11611000	12059000
	>sp|Q5SNZ0|GRDN_MOUSE Girdin OS=Mus musculus GN=Ccdc88a PE=1 SV=2	Ccdc88a	4	5	4	5	2.8	3.5	27433000	25517000
	>sp|Q60838|DVL2_MOUSE Segment polarity protein dishevelled homolog DVL-2 OS=Mus musculus GN=Dvl2 PE=1 SV=2	Dvl2	5	5	4	5	8.3	9.8	39365000	49043000
	>sp|Q61062|DVL3_MOUSE Segment polarity protein dishevelled homolog DVL-3 OS=Mus musculus GN=Dvl3 PE=1 SV=2	Dvl3	5	5	4	5	7.5	11.2	56413000	65380000
	>sp|Q80VQ0|AL3B1_MOUSE Aldehyde dehydrogenase family 3 member B1 OS=Mus musculus GN=Aldh3b1 PE=1 SV=1	Aldh3b1	4	5	4	5	10.3	12.4	61555000	45181000
	>sp|Q8BGU5|CCNY_MOUSE Cyclin-Y OS=Mus musculus GN=Ccny PE=1 SV=1	Ccny	4	5	4	5	15.2	19.4	31324000	27262000
	>sp|Q8BSF4|PISD_MOUSE Phosphatidylserine decarboxylase proenzyme, mitochondrial OS=Mus musculus GN=Pisd PE=2 SV=1	Pisd	4	5	4	5	13.5	16.3	37158000	29002000
	>sp|Q8BW75|AOFB_MOUSE Amine oxidase [flavin-containing] B OS=Mus musculus GN=Maob PE=1 SV=4	Maob	4	5	4	5	7.9	9.2	39908000	36996000
	>sp|Q8K0U4|HS12A_MOUSE Heat shock 70 kDa protein 12A OS=Mus musculus GN=Hspa12a PE=1 SV=1	Hspa12a	4	5	4	5	8	10.4	39739000	46835000
	>sp|Q8K3R3|PLCD4_MOUSE 1-phosphatidylinositol 4,5-bisphosphate phosphodiesterase delta-4 OS=Mus musculus GN=Plcd4 PE=1 SV=2	Plcd4	4	5	4	5	7.7	9.7	26873000	23133000
	>sp|Q8VCC8|RPGF3_MOUSE Rap guanine nucleotide exchange factor 3 OS=Mus musculus GN=Rapgef3 PE=1 SV=2	Rapgef3	4	5	4	5	6	7.3	32369000	33426000
	>sp|Q8VEJ9|VPS4A_MOUSE Vacuolar protein sorting-associated protein 4A OS=Mus musculus GN=Vps4a PE=1 SV=1	Vps4a	5	6	4	5	16	18.8	112810000	87252000
	>sp|Q923Z0|GPC5B_MOUSE G-protein coupled receptor family C group 5 member B OS=Mus musculus GN=Gprc5b PE=1 SV=1	Gprc5b	4	5	4	5	16.1	19.3	144540000	129390000
	>sp|Q9CQ22|LTOR1_MOUSE Ragulator complex protein LAMTOR1 OS=Mus musculus GN=Lamtor1 PE=1 SV=1	Lamtor1	4	5	4	5	31.1	50.3	137640000	147840000
	>sp|Q9CW03|SMC3_MOUSE Structural maintenance of chromosomes protein 3 OS=Mus musculus GN=Smc3 PE=1 SV=2	Smc3	4	5	4	5	3.5	5.4	20442000	20496000
	>sp|Q9CW46|RAVR1_MOUSE Ribonucleoprotein PTB-binding 1 OS=Mus musculus GN=Raver1 PE=1 SV=2	Raver1	4	5	4	5	11.1	15.1	32925000	29646000
	>sp|Q9D023|MPC2_MOUSE Mitochondrial pyruvate carrier 2 OS=Mus musculus GN=Mpc2 PE=1 SV=1	Mpc2	4	5	4	5	26.8	26.8	51184000	62339000
	>sp|Q9D6H2|IFT25_MOUSE Intraflagellar transport protein 25 homolog OS=Mus musculus GN=Hspb11 PE=1 SV=2	Hspb11	4	5	4	5	31.5	34.3	129840000	144450000
	>sp|Q9D9W1|PIFO_MOUSE Protein pitchfork OS=Mus musculus GN=Pifo PE=1 SV=1	Pifo	4	5	4	5	20.8	26.1	40153000	49805000
	>sp|Q9DAK8|LRC51_MOUSE Leucine-rich repeat-containing protein 51 OS=Mus musculus GN=Lrrc51 PE=2 SV=1	Lrrc51	4	5	4	5	24.5	28.1	86879000	113400000
	>sp|Q9Z1J2|NEK4_MOUSE Serine/threonine-protein kinase Nek4 OS=Mus musculus GN=Nek4 PE=1 SV=1	Nek4	4	5	4	5	6.6	9	29708000	33470000
	>P13647 SWISS-PROT:P13647 Tax_Id=9606 Gene_Symbol=KRT5 Keratin, type II cytoskeletal 5	KRT5	35	35	5	5	43.6	43.6	713480000	713650000
	>sp|O08784|TCOF_MOUSE Treacle protein OS=Mus musculus GN=Tcof1 PE=1 SV=1	Tcof1	5	5	5	5	5	5	63358000	41738000
	>sp|O88520|SHOC2_MOUSE Leucine-rich repeat protein SHOC-2 OS=Mus musculus GN=Shoc2 PE=1 SV=2	Shoc2	5	5	5	5	11.2	11.2	27155000	27268000
	>sp|P05064|ALDOA_MOUSE Fructose-bisphosphate aldolase A OS=Mus musculus GN=Aldoa PE=1 SV=2	Aldoa	5	5	5	5	18.4	18.4	62771000	63888000
	>sp|P20108|PRDX3_MOUSE Thioredoxin-dependent peroxide reductase, mitochondrial OS=Mus musculus GN=Prdx3 PE=1 SV=1	Prdx3	5	5	5	5	20.2	20.2	58241000	62551000
	>sp|P31230|AIMP1_MOUSE Aminoacyl tRNA synthase complex-interacting multifunctional protein 1 OS=Mus musculus GN=Aimp1 PE=1 SV=2	Aimp1	5	5	5	5	28.7	24.2	50511000	57379000
	>sp|P35802|GPM6A_MOUSE Neuronal membrane glycoprotein M6-a OS=Mus musculus GN=Gpm6a PE=1 SV=1	Gpm6a	5	5	5	5	12.9	12.9	155320000	171660000
	>sp|P35922|FMR1_MOUSE Fragile X mental retardation protein 1 homolog OS=Mus musculus GN=Fmr1 PE=1 SV=1	Fmr1	6	6	5	5	12.4	11.1	17367000	16643000
	>sp|P47753|CAZA1_MOUSE F-actin-capping protein subunit alpha-1 OS=Mus musculus GN=Capza1 PE=1 SV=4	Capza1	7	7	5	5	36.7	40.2	80566000	78335000
	>sp|P49452|CENPC_MOUSE Centromere protein C OS=Mus musculus GN=Cenpc PE=1 SV=2	Cenpc	5	5	5	5	7	7	23682000	15156000
	>sp|P50518|VATE1_MOUSE V-type proton ATPase subunit E 1 OS=Mus musculus GN=Atp6v1e1 PE=1 SV=2	Atp6v1e1	5	5	5	5	22.6	22.6	91502000	98548000
	>sp|P56395|CYB5_MOUSE Cytochrome b5 OS=Mus musculus GN=Cyb5a PE=1 SV=2	Cyb5a	5	5	5	5	47.8	47.8	240440000	226310000
	>sp|P61027|RAB10_MOUSE Ras-related protein Rab-10 OS=Mus musculus GN=Rab10 PE=1 SV=1	Rab10	6	6	5	5	29	29	96835000	98217000
	>sp|P61982|1433G_MOUSE 14-3-3 protein gamma OS=Mus musculus GN=Ywhag PE=1 SV=2	Ywhag	11	10	5	5	47.8	44.9	108320000	108890000
	>sp|P63024|VAMP3_MOUSE Vesicle-associated membrane protein 3 OS=Mus musculus GN=Vamp3 PE=1 SV=1;>sp|P63044|VAMP2_MOUSE Vesicle-associated membrane protein 2 OS=Mus musculus GN=Vamp2 PE=1 SV=2	Vamp3	5	5	5	5	55.3	55.3	105820000	145530000
	>sp|P63168|DYL1_MOUSE Dynein light chain 1, cytoplasmic OS=Mus musculus GN=Dynll1 PE=1 SV=1	Dynll1	12	12	5	5	89.9	89.9	4294300000	4465500000
	>sp|P63323|RS12_MOUSE 40S ribosomal protein S12 OS=Mus musculus GN=Rps12 PE=1 SV=2	Rps12	5	5	5	5	52.3	52.3	328480000	344820000
	>sp|P70168|IMB1_MOUSE Importin subunit beta-1 OS=Mus musculus GN=Kpnb1 PE=1 SV=2	Kpnb1	5	5	5	5	5.8	6.7	46331000	42664000
	>sp|P70452|STX4_MOUSE Syntaxin-4 OS=Mus musculus GN=Stx4 PE=1 SV=1	Stx4	5	5	5	5	22.1	22.1	45718000	50944000
	>sp|P97300|NPTN_MOUSE Neuroplastin OS=Mus musculus GN=Nptn PE=1 SV=3	Nptn	5	5	5	5	12.6	12.6	132770000	117890000
	>sp|Q2YDW2|MSTO1_MOUSE Protein misato homolog 1 OS=Mus musculus GN=Msto1 PE=1 SV=1	Msto1	5	5	5	5	11.7	11.7	16468000	15512000
	>sp|Q60759|GCDH_MOUSE Glutaryl-CoA dehydrogenase, mitochondrial OS=Mus musculus GN=Gcdh PE=1 SV=2	Gcdh	5	5	5	5	17.1	17.1	35330000	48168000
	>sp|Q60902|EP15R_MOUSE Epidermal growth factor receptor substrate 15-like 1 OS=Mus musculus GN=Eps15l1 PE=1 SV=3	Eps15l1	5	5	5	5	6.2	6.2	21893000	23412000
	>sp|Q64471|GSTT1_MOUSE Glutathione S-transferase theta-1 OS=Mus musculus GN=Gstt1 PE=1 SV=4	Gstt1	5	5	5	5	20	20	48257000	45869000
	>sp|Q6P5F6|S39AA_MOUSE Zinc transporter ZIP10 OS=Mus musculus GN=Slc39a10 PE=1 SV=1	Slc39a10	5	5	5	5	10.2	7.9	53999000	91908000
	>sp|Q6P9N1|HYCCI_MOUSE Hyccin OS=Mus musculus GN=Fam126a PE=1 SV=3	Fam126a	5	5	5	5	14.8	13.6	32834000	34148000
	>sp|Q6ZQ08|CNOT1_MOUSE CCR4-NOT transcription complex subunit 1 OS=Mus musculus GN=Cnot1 PE=1 SV=2	Cnot1	5	5	5	5	2.3	2.5	18095000	25357000
	>sp|Q7TMF3|NDUAC_MOUSE NADH dehydrogenase [ubiquinone] 1 alpha subcomplex subunit 12 OS=Mus musculus GN=Ndufa12 PE=1 SV=2	Ndufa12	5	5	5	5	37.9	37.9	86988000	76149000
	>sp|Q80Y73|CK088_MOUSE UPF0722 protein C11orf88 homolog OS=Mus musculus PE=2 SV=1	2	5	5	5	5	33.3	33.3	85614000	64562000
	>sp|Q8BMJ3|IF1AX_MOUSE Eukaryotic translation initiation factor 1A, X-chromosomal OS=Mus musculus GN=Eif1ax PE=2 SV=3;>sp|Q60872|IF1A_MOUSE Eukaryotic translation initiation factor 1A OS=Mus musculus GN=Eif1a PE=2 SV=3	Eif1ax	5	5	5	5	36.1	36.1	60399000	72871000
	>sp|Q8BUE4|AIFM2_MOUSE Apoptosis-inducing factor 2 OS=Mus musculus GN=Aifm2 PE=1 SV=1	Aifm2	5	5	5	5	14.5	14.5	27511000	36009000
	>sp|Q8C5W3|TBCEL_MOUSE Tubulin-specific chaperone cofactor E-like protein OS=Mus musculus GN=Tbcel PE=1 SV=1	Tbcel	5	5	5	5	12.7	15.1	25726000	27176000
	>sp|Q8C7X2|EMC1_MOUSE ER membrane protein complex subunit 1 OS=Mus musculus GN=Emc1 PE=1 SV=1	Emc1	5	5	5	5	7.7	7	24586000	28240000
	>sp|Q8JZU2|TXTP_MOUSE Tricarboxylate transport protein, mitochondrial OS=Mus musculus GN=Slc25a1 PE=1 SV=1	Slc25a1	5	5	5	5	16.4	16.4	62429000	53072000
	>sp|Q8K0L9|ZBT20_MOUSE Zinc finger and BTB domain-containing protein 20 OS=Mus musculus GN=Zbtb20 PE=1 SV=1	Zbtb20	5	5	5	5	10.7	9.3	39971000	36889000
	>sp|Q8R010|AIMP2_MOUSE Aminoacyl tRNA synthase complex-interacting multifunctional protein 2 OS=Mus musculus GN=Aimp2 PE=1 SV=2	Aimp2	5	5	5	5	24.7	24.7	50850000	60075000
	>sp|Q8R409|HEXI1_MOUSE Protein HEXIM1 OS=Mus musculus GN=Hexim1 PE=1 SV=1	Hexim1	5	5	5	5	16.3	16.3	109020000	101380000
	>sp|Q91WJ7|SPS2L_MOUSE SPATS2-like protein OS=Mus musculus GN=Spats2l PE=2 SV=2	Spats2l	5	5	5	5	11.8	11.8	71005000	74886000
	>sp|Q920L1|FADS1_MOUSE Fatty acid desaturase 1 OS=Mus musculus GN=Fads1 PE=1 SV=1	Fads1	6	6	5	5	16.6	16.6	80748000	88282000
	>sp|Q923T9|KCC2G_MOUSE Calcium/calmodulin-dependent protein kinase type II subunit gamma OS=Mus musculus GN=Camk2g PE=1 SV=1	Camk2g	10	11	5	5	32.1	33.1	111160000	114900000
	>sp|Q924C1|XPO5_MOUSE Exportin-5 OS=Mus musculus GN=Xpo5 PE=1 SV=1	Xpo5	5	5	5	5	6.1	6.1	24004000	22572000
	>sp|Q99JB2|STML2_MOUSE Stomatin-like protein 2, mitochondrial OS=Mus musculus GN=Stoml2 PE=1 SV=1	Stoml2	5	5	5	5	25.2	26.3	74330000	62144000
	>sp|Q9CPP6|NDUA5_MOUSE NADH dehydrogenase [ubiquinone] 1 alpha subcomplex subunit 5 OS=Mus musculus GN=Ndufa5 PE=1 SV=3	Ndufa5	5	5	5	5	45.7	45.7	73259000	91372000
	>sp|Q9CQ20|M1IP1_MOUSE Mid1-interacting protein 1 OS=Mus musculus GN=Mid1ip1 PE=1 SV=1	Mid1ip1	5	5	5	5	51.1	51.1	75142000	47553000
	>sp|Q9CXY6|ILF2_MOUSE Interleukin enhancer-binding factor 2 OS=Mus musculus GN=Ilf2 PE=1 SV=1	Ilf2	5	5	5	5	16.4	16.4	38686000	42766000
	>sp|Q9CYN2|SPCS2_MOUSE Signal peptidase complex subunit 2 OS=Mus musculus GN=Spcs2 PE=1 SV=1	Spcs2	5	5	5	5	22.6	22.6	29595000	24209000
	>sp|Q9CYS6|CB072_MOUSE Uncharacterized protein C2orf72 homolog OS=Mus musculus PE=1 SV=2	1	5	5	5	5	28	28	77858000	83141000
	>sp|Q9D131|CK001_MOUSE UPF0686 protein C11orf1 homolog OS=Mus musculus PE=2 SV=1	2	5	5	5	5	41	41	192770000	172460000
	>sp|Q9D1G5|LRC57_MOUSE Leucine-rich repeat-containing protein 57 OS=Mus musculus GN=Lrrc57 PE=1 SV=1	Lrrc57	5	5	5	5	28	27.6	69694000	73071000
	>sp|Q9D2F5|STPG1_MOUSE O(6)-methylguanine-induced apoptosis 2 OS=Mus musculus GN=Stpg1 PE=2 SV=1	Stpg1	5	5	5	5	24.6	24.6	39404000	53482000
	>sp|Q9D2G2|ODO2_MOUSE Dihydrolipoyllysine-residue succinyltransferase component of 2-oxoglutarate dehydrogenase complex, mitochondrial OS=Mus musculus GN=Dlst PE=1 SV=1	Dlst	5	5	5	5	11.7	12.3	46308000	58278000
	>sp|Q9D6J6|NDUV2_MOUSE NADH dehydrogenase [ubiquinone] flavoprotein 2, mitochondrial OS=Mus musculus GN=Ndufv2 PE=1 SV=2	Ndufv2	5	5	5	5	24.6	24.6	100960000	128200000
	>sp|Q9ER00|STX12_MOUSE Syntaxin-12 OS=Mus musculus GN=Stx12 PE=1 SV=1	Stx12	5	5	5	5	25.5	25.5	54071000	54608000
	>sp|Q9ERR7|SEP15_MOUSE 15 kDa selenoprotein OS=Mus musculus GN=Sep15 PE=1 SV=3	2021-09-15	5	5	5	5	32.7	32.7	30428000	30172000
	>sp|Q9JHS4|CLPX_MOUSE ATP-dependent Clp protease ATP-binding subunit clpX-like, mitochondrial OS=Mus musculus GN=Clpx PE=1 SV=2	Clpx	5	5	5	5	10.4	10.4	53466000	48968000
	>sp|Q9QYI5|DNJB2_MOUSE DnaJ homolog subfamily B member 2 OS=Mus musculus GN=Dnajb2 PE=1 SV=2	Dnajb2	6	6	5	5	28.5	28.5	60784000	68755000
	>sp|Q9WTQ5|AKA12_MOUSE A-kinase anchor protein 12 OS=Mus musculus GN=Akap12 PE=1 SV=1	Akap12	5	5	5	5	5.8	5.6	30752000	23546000
	>sp|Q9WUC3|LY6H_MOUSE Lymphocyte antigen 6H OS=Mus musculus GN=Ly6h PE=1 SV=2	Ly6h	5	5	5	5	35.3	35.3	180570000	178800000
	>sp|Q9WVE8|PACN2_MOUSE Protein kinase C and casein kinase substrate in neurons protein 2 OS=Mus musculus GN=Pacsin2 PE=1 SV=1	Pacsin2	5	5	5	5	11.5	11.5	33893000	28256000
	>P02538 SWISS-PROT:P02538 Tax_Id=9606 Gene_Symbol=KRT6A Keratin, type II cytoskeletal 6A;>P48668 SWISS-PROT:P48668 Tax_Id=9606 Gene_Symbol=KRT6C Keratin, type II cytoskeletal 6C;>P04259 SWISS-PROT:P04259 Tax_Id=9606 Gene_Symbol=KRT6B Keratin, type II cytos	KRT6A	31	30	6	5	43.8	40.8	210960000	235090000
	>sp|A2TJV2|PALM3_MOUSE Paralemmin-3 OS=Mus musculus GN=Palm3 PE=1 SV=1	Palm3	6	5	6	5	9.4	8	55831000	59156000
	>sp|E9Q557|DESP_MOUSE Desmoplakin OS=Mus musculus GN=Dsp PE=1 SV=1	Dsp	6	5	6	5	3	2.7	20814000	0
	>sp|O35381|AN32A_MOUSE Acidic leucine-rich nuclear phosphoprotein 32 family member A OS=Mus musculus GN=Anp32a PE=1 SV=1	Anp32a	8	7	6	5	36.8	25.1	123930000	135580000
	>sp|O70585|DTNB_MOUSE Dystrobrevin beta OS=Mus musculus GN=Dtnb PE=1 SV=3	Dtnb	9	8	6	5	18.1	15.2	46027000	48823000
	>sp|O88983|STX8_MOUSE Syntaxin-8 OS=Mus musculus GN=Stx8 PE=1 SV=1	Stx8	6	5	6	5	26.7	23.3	79435000	92509000
	>sp|P08207|S10AA_MOUSE Protein S100-A10 OS=Mus musculus GN=S100a10 PE=1 SV=2	S100a10	6	5	6	5	76.3	49.5	3357300000	3282100000
	>sp|P32233|DRG1_MOUSE Developmentally-regulated GTP-binding protein 1 OS=Mus musculus GN=Drg1 PE=1 SV=1	Drg1	6	5	6	5	20.4	16.6	40425000	36438000
	>sp|P35293|RAB18_MOUSE Ras-related protein Rab-18 OS=Mus musculus GN=Rab18 PE=1 SV=2	Rab18	6	5	6	5	42.2	35	48630000	45920000
	>sp|P35486|ODPA_MOUSE Pyruvate dehydrogenase E1 component subunit alpha, somatic form, mitochondrial OS=Mus musculus GN=Pdha1 PE=1 SV=1	Pdha1	6	5	6	5	23.8	21.5	51392000	62969000
	>sp|P51881|ADT2_MOUSE ADP/ATP translocase 2 OS=Mus musculus GN=Slc25a5 PE=1 SV=3	Slc25a5	17	15	6	5	56	50.7	487780000	434700000
	>sp|P54729|NUB1_MOUSE NEDD8 ultimate buster 1 OS=Mus musculus GN=Nub1 PE=1 SV=2	Nub1	6	5	6	5	12.4	10.3	39318000	32459000
	>sp|Q07235|GDN_MOUSE Glia-derived nexin OS=Mus musculus GN=Serpine2 PE=1 SV=2	Serpine2	6	5	6	5	17.9	15.4	118890000	92866000
	>sp|Q3UPH7|ARH40_MOUSE Rho guanine nucleotide exchange factor 40 OS=Mus musculus GN=Arhgef40 PE=1 SV=1	Arhgef40	6	5	6	5	6.8	5.1	26231000	28783000
	>sp|Q3UTJ2|SRBS2_MOUSE Sorbin and SH3 domain-containing protein 2 OS=Mus musculus GN=Sorbs2 PE=1 SV=2	Sorbs2	6	5	6	5	6.6	5.8	59340000	39111000
	>sp|Q5SXA9|KIBRA_MOUSE Protein KIBRA OS=Mus musculus GN=Wwc1 PE=1 SV=1	Wwc1	6	5	6	5	6.2	6.9	37802000	35997000
	>sp|Q62074|KPCI_MOUSE Protein kinase C iota type OS=Mus musculus GN=Prkci PE=1 SV=3	Prkci	7	5	6	5	15.3	10.3	67749000	73573000
	>sp|Q6PAR5|GAPD1_MOUSE GTPase-activating protein and VPS9 domain-containing protein 1 OS=Mus musculus GN=Gapvd1 PE=1 SV=2	Gapvd1	6	5	6	5	5.1	3.8	115720000	91924000
	>sp|Q7TPS5|C2CD5_MOUSE C2 domain-containing protein 5 OS=Mus musculus GN=C2cd5 PE=1 SV=2	C2cd5	6	5	6	5	7.7	6.9	22920000	24022000
	>sp|Q8BH24|TM9S4_MOUSE Transmembrane 9 superfamily member 4 OS=Mus musculus GN=Tm9sf4 PE=1 SV=1	Tm9sf4	6	5	6	5	11.4	9.6	48952000	49602000
	>sp|Q8BSY0|ASPH_MOUSE Aspartyl/asparaginyl beta-hydroxylase OS=Mus musculus GN=Asph PE=1 SV=1	Asph	6	5	6	5	13.9	11.7	59068000	59653000
	>sp|Q8K194|SNR27_MOUSE U4/U6.U5 small nuclear ribonucleoprotein 27 kDa protein OS=Mus musculus GN=Snrnp27 PE=1 SV=1	Snrnp27	6	5	6	5	37.4	37.4	133010000	149170000
	>sp|Q8K3J1|NDUS8_MOUSE NADH dehydrogenase [ubiquinone] iron-sulfur protein 8, mitochondrial OS=Mus musculus GN=Ndufs8 PE=1 SV=1	Ndufs8	6	5	6	5	30.7	26.4	64035000	60540000
	>sp|Q921F2|TADBP_MOUSE TAR DNA-binding protein 43 OS=Mus musculus GN=Tardbp PE=1 SV=1	Tardbp	6	5	6	5	17.9	15.2	81814000	95540000
	>sp|Q99K28|ARFG2_MOUSE ADP-ribosylation factor GTPase-activating protein 2 OS=Mus musculus GN=Arfgap2 PE=1 SV=1	Arfgap2	7	6	6	5	16.5	14.4	47134000	50196000
	>sp|Q9CQV8|1433B_MOUSE 14-3-3 protein beta/alpha OS=Mus musculus GN=Ywhab PE=1 SV=3	Ywhab	13	11	6	5	51.2	48.4	138780000	133590000
	>sp|Q9CQW1|YKT6_MOUSE Synaptobrevin homolog YKT6 OS=Mus musculus GN=Ykt6 PE=1 SV=1	Ykt6	6	5	6	5	42.9	36.4	40126000	50839000
	>sp|Q9CZ44|NSF1C_MOUSE NSFL1 cofactor p47 OS=Mus musculus GN=Nsfl1c PE=1 SV=1	Nsfl1c	6	5	6	5	21.4	17	42583000	26102000
	>sp|Q9DB05|SNAA_MOUSE Alpha-soluble NSF attachment protein OS=Mus musculus GN=Napa PE=1 SV=1	Napa	6	5	6	5	28.8	24.1	41903000	47846000
	>sp|Q9DCJ5|NDUA8_MOUSE NADH dehydrogenase [ubiquinone] 1 alpha subcomplex subunit 8 OS=Mus musculus GN=Ndufa8 PE=1 SV=3	Ndufa8	6	5	6	5	43	36.6	136640000	124450000
	>sp|Q9QY76|VAPB_MOUSE Vesicle-associated membrane protein-associated protein B OS=Mus musculus GN=Vapb PE=1 SV=3	Vapb	6	5	6	5	31.7	23.9	102980000	133810000
	>sp|Q9R1J0|NSDHL_MOUSE Sterol-4-alpha-carboxylate 3-dehydrogenase, decarboxylating OS=Mus musculus GN=Nsdhl PE=1 SV=1	Nsdhl	6	5	6	5	24.3	19.1	37791000	55288000
	>sp|O08547|SC22B_MOUSE Vesicle-trafficking protein SEC22b OS=Mus musculus GN=Sec22b PE=1 SV=3	Sec22b	7	5	7	5	39.5	34.9	78798000	72998000
	>sp|O54774|AP3D1_MOUSE AP-3 complex subunit delta-1 OS=Mus musculus GN=Ap3d1 PE=1 SV=1	Ap3d1	7	5	7	5	7.3	5.6	45043000	50812000
	>sp|P29391|FRIL1_MOUSE Ferritin light chain 1 OS=Mus musculus GN=Ftl1 PE=1 SV=2;>sp|P49945|FRIL2_MOUSE Ferritin light chain 2 OS=Mus musculus GN=Ftl2 PE=3 SV=2	Ftl1	7	5	7	5	44.8	32.8	308250000	222040000
	>sp|P49586|PCY1A_MOUSE Choline-phosphate cytidylyltransferase A OS=Mus musculus GN=Pcyt1a PE=1 SV=1	Pcyt1a	7	5	7	5	26.7	18	80287000	85489000
	>sp|Q80VQ1|LRRC1_MOUSE Leucine-rich repeat-containing protein 1 OS=Mus musculus GN=Lrrc1 PE=1 SV=2	Lrrc1	9	8	7	5	23.3	17.7	44841000	54044000
	>sp|Q80X73|PELO_MOUSE Protein pelota homolog OS=Mus musculus GN=Pelo PE=1 SV=3	Pelo	7	5	7	5	25.7	18.4	51159000	45725000
	>sp|Q99K48|NONO_MOUSE Non-POU domain-containing octamer-binding protein OS=Mus musculus GN=Nono PE=1 SV=3	Nono	7	5	7	5	20.7	11.8	93492000	90734000
	>sp|Q9CQ69|QCR8_MOUSE Cytochrome b-c1 complex subunit 8 OS=Mus musculus GN=Uqcrq PE=1 SV=3	Uqcrq	7	5	7	5	85.4	45.1	198170000	199090000
	>sp|Q9CR68|UCRI_MOUSE Cytochrome b-c1 complex subunit Rieske, mitochondrial OS=Mus musculus GN=Uqcrfs1 PE=1 SV=1	Uqcrfs1	7	5	7	5	33.9	26.3	64868000	66176000
	>sp|Q9D2J7|ANKE1_MOUSE Ankyrin repeat and EF-hand domain-containing protein 1 OS=Mus musculus GN=Ankef1 PE=2 SV=1	Ankef1	7	5	7	5	12.1	9.5	51444000	43707000
	>sp|Q9D394|RUFY3_MOUSE Protein RUFY3 OS=Mus musculus GN=Rufy3 PE=1 SV=1	Rufy3	7	5	7	5	19.8	13.2	62802000	52621000
	>sp|Q9D8N0|EF1G_MOUSE Elongation factor 1-gamma OS=Mus musculus GN=Eef1g PE=1 SV=3	Eef1g	7	5	7	5	18.3	12.4	57887000	53912000
	>sp|Q9DBS1|TMM43_MOUSE Transmembrane protein 43 OS=Mus musculus GN=Tmem43 PE=1 SV=1	Tmem43	7	5	7	5	29	16.2	56381000	51516000
	>sp|Q9DC53|CPNE8_MOUSE Copine-8 OS=Mus musculus GN=Cpne8 PE=2 SV=3	Cpne8	8	6	7	5	19.2	12.8	62086000	38224000
	>sp|Q9WVK4|EHD1_MOUSE EH domain-containing protein 1 OS=Mus musculus GN=Ehd1 PE=1 SV=1;>sp|Q9QXY6|EHD3_MOUSE EH domain-containing protein 3 OS=Mus musculus GN=Ehd3 PE=1 SV=2	Ehd1	8	6	7	5	16.1	12	52832000	63818000
	>sp|O89051|ITM2B_MOUSE Integral membrane protein 2B OS=Mus musculus GN=Itm2b PE=1 SV=1	Itm2b	8	5	8	5	42.1	31.6	111880000	85238000
	>sp|Q80X95|RRAGA_MOUSE Ras-related GTP-binding protein A OS=Mus musculus GN=Rraga PE=1 SV=1;>sp|Q6NTA4|RRAGB_MOUSE Ras-related GTP-binding protein B OS=Mus musculus GN=Rragb PE=2 SV=1	Rraga	8	5	8	5	27.2	14.4	42714000	55364000
	>sp|Q8R502|LRC8C_MOUSE Volume-regulated anion channel subunit LRRC8C OS=Mus musculus GN=Lrrc8c PE=1 SV=1	Lrrc8c	9	7	8	5	15.1	12	71181000	72053000
	>sp|Q9D517|PLCC_MOUSE 1-acyl-sn-glycerol-3-phosphate acyltransferase gamma OS=Mus musculus GN=Agpat3 PE=1 SV=2	Agpat3	8	5	8	5	21	14.1	32867000	38838000
	>sp|Q9JJ28|FLII_MOUSE Protein flightless-1 homolog OS=Mus musculus GN=Flii PE=1 SV=1	Flii	8	5	8	5	7.1	5.5	37885000	39106000
	>sp|Q6DFV3|RHG21_MOUSE Rho GTPase-activating protein 21 OS=Mus musculus GN=Arhgap21 PE=1 SV=1	Arhgap21	10	5	10	5	8	4.5	34231000	28181000
	>sp|P62046|LRCH1_MOUSE Leucine-rich repeat and calponin homology domain-containing protein 1 OS=Mus musculus GN=Lrch1 PE=1 SV=2	Lrch1	2	4	2	4	3.1	7.2	12291000	9877900
	>sp|Q80VL1|TDRKH_MOUSE Tudor and KH domain-containing protein OS=Mus musculus GN=Tdrkh PE=1 SV=1	Tdrkh	2	4	2	4	4.5	9.3	0	33350000
	>sp|Q8BUR4|DOCK1_MOUSE Dedicator of cytokinesis protein 1 OS=Mus musculus GN=Dock1 PE=1 SV=3	Dock1	3	5	2	4	1.3	2.6	0	17934000
	>sp|Q8BZ03|KPCD2_MOUSE Serine/threonine-protein kinase D2 OS=Mus musculus GN=Prkd2 PE=1 SV=1	Prkd2	3	5	2	4	4.5	7.9	22703000	18914000
	>sp|Q8CCJ3|UFL1_MOUSE E3 UFM1-protein ligase 1 OS=Mus musculus GN=Ufl1 PE=1 SV=2	Ufl1	2	4	2	4	4.3	7.2	18874000	23086000
	>sp|Q8R1Z4|PPR42_MOUSE Protein phosphatase 1 regulatory subunit 42 OS=Mus musculus GN=Ppp1r42 PE=1 SV=1	Ppp1r42	2	4	2	4	5.9	17.4	0	25571000
	>sp|Q8VDN4|CCD92_MOUSE Coiled-coil domain-containing protein 92 OS=Mus musculus GN=Ccdc92 PE=1 SV=1	Ccdc92	2	4	2	4	6.7	12.7	30855000	27273000
	>sp|Q91W86|VPS11_MOUSE Vacuolar protein sorting-associated protein 11 homolog OS=Mus musculus GN=Vps11 PE=1 SV=3	Vps11	2	4	2	4	1.6	6.1	0	15191000
	>sp|Q91WC3|ACSL6_MOUSE Long-chain-fatty-acid--CoA ligase 6 OS=Mus musculus GN=Acsl6 PE=1 SV=1	Acsl6	2	4	2	4	3	5.9	20068000	11555000
	>sp|Q9R1P4|PSA1_MOUSE Proteasome subunit alpha type-1 OS=Mus musculus GN=Psma1 PE=1 SV=1	Psma1	2	4	2	4	7.6	17.1	23376000	30094000
	>sp|O08848|RO60_MOUSE 60 kDa SS-A/Ro ribonucleoprotein OS=Mus musculus GN=Trove2 PE=1 SV=1	Trove2	3	4	3	4	6.7	7.6	37738000	38267000
	>sp|O35593|PSDE_MOUSE 26S proteasome non-ATPase regulatory subunit 14 OS=Mus musculus GN=Psmd14 PE=1 SV=2	Psmd14	3	4	3	4	13.9	16.1	89506000	100430000
	>sp|P0C913|OCC1_MOUSE Overexpressed in colon carcinoma 1 protein homolog OS=Mus musculus PE=3 SV=1	3	3	4	3	4	57.1	68.3	147100000	191320000
	>sp|P14733|LMNB1_MOUSE Lamin-B1 OS=Mus musculus GN=Lmnb1 PE=1 SV=3	Lmnb1	3	4	3	4	6	8.2	27736000	32265000
	>sp|P24668|MPRD_MOUSE Cation-dependent mannose-6-phosphate receptor OS=Mus musculus GN=M6pr PE=1 SV=1	M6pr	3	4	3	4	16.2	19.1	21547000	30589000
	>sp|P28667|MRP_MOUSE MARCKS-related protein OS=Mus musculus GN=Marcksl1 PE=1 SV=2	Marcksl1	3	4	3	4	17.5	34.5	75588000	74447000
	>sp|P40142|TKT_MOUSE Transketolase OS=Mus musculus GN=Tkt PE=1 SV=1	Tkt	3	4	3	4	7.7	12	15211000	15195000
	>sp|P42567|EPS15_MOUSE Epidermal growth factor receptor substrate 15 OS=Mus musculus GN=Eps15 PE=1 SV=1	Eps15	3	4	3	4	5.1	5.9	18645000	23356000
	>sp|P43024|CX6A1_MOUSE Cytochrome c oxidase subunit 6A1, mitochondrial OS=Mus musculus GN=Cox6a1 PE=1 SV=2	Cox6a1	3	4	3	4	42.3	61.3	317210000	350820000
	>sp|P58854|GCP3_MOUSE Gamma-tubulin complex component 3 OS=Mus musculus GN=Tubgcp3 PE=1 SV=2	Tubgcp3	3	4	3	4	3.9	5.1	8423000	9841500
	>sp|P61620|S61A1_MOUSE Protein transport protein Sec61 subunit alpha isoform 1 OS=Mus musculus GN=Sec61a1 PE=1 SV=2;>sp|Q9JLR1|S61A2_MOUSE Protein transport protein Sec61 subunit alpha isoform 2 OS=Mus musculus GN=Sec61a2 PE=2 SV=3	Sec61a1	3	4	3	4	6.7	6.7	15357000	27370000
	>sp|P62627|DLRB1_MOUSE Dynein light chain roadblock-type 1 OS=Mus musculus GN=Dynlrb1 PE=1 SV=3	Dynlrb1	3	4	3	4	38.5	60.4	224590000	256060000
	>sp|P62843|RS15_MOUSE 40S ribosomal protein S15 OS=Mus musculus GN=Rps15 PE=1 SV=2	Rps15	3	4	3	4	35.9	40.7	200160000	173790000
	>sp|Q60817|NACA_MOUSE Nascent polypeptide-associated complex subunit alpha OS=Mus musculus GN=Naca PE=1 SV=1;>sp|P70670|NACAM_MOUSE Nascent polypeptide-associated complex subunit alpha, muscle-specific form OS=Mus musculus GN=Naca PE=1 SV=2	Naca	3	4	3	4	19.5	25.6	159840000	138300000
	>sp|P70698|PYRG1_MOUSE CTP synthase 1 OS=Mus musculus GN=Ctps1 PE=1 SV=2	Ctps1	3	4	3	4	6.6	8.6	19921000	21592000
	>sp|P97930|KTHY_MOUSE Thymidylate kinase OS=Mus musculus GN=Dtymk PE=1 SV=2	Dtymk	3	4	3	4	13.7	18.9	0	0
	>sp|Q04207|TF65_MOUSE Transcription factor p65 OS=Mus musculus GN=Rela PE=1 SV=1	Rela	3	4	3	4	7.7	9.5	17804000	24964000
	>sp|Q05AA6|DRP2_MOUSE Dystrophin-related protein 2 OS=Mus musculus GN=Drp2 PE=1 SV=1	Drp2	4	5	3	4	5.5	7.4	23604000	18735000
	>sp|Q08509|EPS8_MOUSE Epidermal growth factor receptor kinase substrate 8 OS=Mus musculus GN=Eps8 PE=1 SV=2	Eps8	3	4	3	4	4	7.3	23631000	25140000
	>sp|Q3URK1|CC190_MOUSE Coiled-coil domain-containing protein 190 OS=Mus musculus GN=Ccdc190 PE=2 SV=1	Ccdc190	3	4	3	4	15.3	18.8	26465000	25408000
	>sp|Q3URV1|BROMI_MOUSE Protein broad-minded OS=Mus musculus GN=Tbc1d32 PE=1 SV=2	Tbc1d32	3	4	3	4	2.2	2.9	0	0
	>sp|Q62433|NDRG1_MOUSE Protein NDRG1 OS=Mus musculus GN=Ndrg1 PE=1 SV=1	Ndrg1	3	4	3	4	11.9	15.5	32347000	26736000
	>sp|Q6P069|SORCN_MOUSE Sorcin OS=Mus musculus GN=Sri PE=1 SV=1	Sri	3	4	3	4	15.7	21.2	25563000	17944000
	>sp|Q6P5U8|CC148_MOUSE Coiled-coil domain-containing protein 148 OS=Mus musculus GN=Ccdc148 PE=2 SV=1	Ccdc148	3	4	3	4	7	9.7	15004000	27730000
	>sp|Q78IK2|USMG5_MOUSE Up-regulated during skeletal muscle growth protein 5 OS=Mus musculus GN=Usmg5 PE=1 SV=1	Usmg5	3	4	3	4	44.8	44.8	107850000	65237000
	>sp|Q78ZA7|NP1L4_MOUSE Nucleosome assembly protein 1-like 4 OS=Mus musculus GN=Nap1l4 PE=1 SV=1	Nap1l4	4	5	3	4	14.9	18.9	23925000	31235000
	>sp|Q7TNR9|ARHG4_MOUSE Rho guanine nucleotide exchange factor 4 OS=Mus musculus GN=Arhgef4 PE=2 SV=2	Arhgef4	3	4	3	4	7.6	9.9	20764000	20762000
	>sp|Q7TPD0|INT3_MOUSE Integrator complex subunit 3 OS=Mus musculus GN=Ints3 PE=1 SV=2	Ints3	3	4	3	4	6.3	7.3	27314000	16809000
	>sp|Q7TQ48|SRCA_MOUSE Sarcalumenin OS=Mus musculus GN=Srl PE=1 SV=1	Srl	3	4	3	4	3.4	4.8	13293000	17013000
	>sp|Q80V03|ADCK5_MOUSE Uncharacterized aarF domain-containing protein kinase 5 OS=Mus musculus GN=Adck5 PE=2 SV=2	Adck5	3	4	3	4	5.7	9.3	25998000	14552000
	>sp|Q80V31|CE104_MOUSE Centrosomal protein of 104 kDa OS=Mus musculus GN=Cep104 PE=1 SV=1	Cep104	3	4	3	4	4.5	5.5	18423000	18825000
	>sp|Q8BI84|MIA3_MOUSE Melanoma inhibitory activity protein 3 OS=Mus musculus GN=Mia3 PE=1 SV=2	Mia3	3	4	3	4	2	2.6	16546000	17742000
	>sp|Q8BMG7|RBGPR_MOUSE Rab3 GTPase-activating protein non-catalytic subunit OS=Mus musculus GN=Rab3gap2 PE=1 SV=2	Rab3gap2	3	4	3	4	2	2.5	18695000	20644000
	>sp|Q8QZY9|SF3B4_MOUSE Splicing factor 3B subunit 4 OS=Mus musculus GN=Sf3b4 PE=1 SV=1	Sf3b4	3	4	3	4	14.4	17.7	17284000	28229000
	>sp|Q8R0Y8|S2542_MOUSE Mitochondrial coenzyme A transporter SLC25A42 OS=Mus musculus GN=Slc25a42 PE=1 SV=1	Slc25a42	3	4	3	4	16.4	19.2	17000000	20587000
	>sp|Q8R1S4|MTSS1_MOUSE Metastasis suppressor protein 1 OS=Mus musculus GN=Mtss1 PE=1 SV=1	Mtss1	3	4	3	4	4.9	6.5	21739000	15448000
	>sp|Q8R311|CTGE5_MOUSE cTAGE family member 5 OS=Mus musculus GN=Ctage5 PE=1 SV=1	Ctage5	3	4	3	4	5	7.6	15736000	13245000
	>sp|Q921W0|CHM1A_MOUSE Charged multivesicular body protein 1a OS=Mus musculus GN=Chmp1a PE=1 SV=1	Chmp1a	3	4	3	4	12.8	17.3	36456000	58330000
	>sp|Q9CQ92|FIS1_MOUSE Mitochondrial fission 1 protein OS=Mus musculus GN=Fis1 PE=1 SV=1	Fis1	3	4	3	4	17.1	34.9	21243000	21060000
	>sp|Q9DBH5|LMAN2_MOUSE Vesicular integral-membrane protein VIP36 OS=Mus musculus GN=Lman2 PE=1 SV=2	Lman2	3	4	3	4	12.8	15.9	30412000	37127000
	>sp|Q9EPL8|IPO7_MOUSE Importin-7 OS=Mus musculus GN=Ipo7 PE=1 SV=2	Ipo7	3	4	3	4	3.6	4.6	11644000	13060000
	>sp|Q9ERI6|RDH14_MOUSE Retinol dehydrogenase 14 OS=Mus musculus GN=Rdh14 PE=1 SV=1	Rdh14	3	4	3	4	11.4	19.2	18037000	17233000
	>sp|Q9JKY5|HIP1R_MOUSE Huntingtin-interacting protein 1-related protein OS=Mus musculus GN=Hip1r PE=1 SV=2	Hip1r	3	4	3	4	3.7	4.5	0	17827000
	>sp|Q9QZF2|GPC1_MOUSE Glypican-1 OS=Mus musculus GN=Gpc1 PE=1 SV=1	Gpc1	3	4	3	4	9.2	12.2	24643000	23530000
	>sp|Q9R0M4|PODXL_MOUSE Podocalyxin OS=Mus musculus GN=Podxl PE=1 SV=2	Podxl	3	4	3	4	8.7	8	111200000	73766000
	>sp|Q9WU79|PROD_MOUSE Proline dehydrogenase 1, mitochondrial OS=Mus musculus GN=Prodh PE=1 SV=2	Prodh	3	4	3	4	8.3	9.8	20773000	15073000
	>sp|Q9Z1X4|ILF3_MOUSE Interleukin enhancer-binding factor 3 OS=Mus musculus GN=Ilf3 PE=1 SV=2	Ilf3	3	4	3	4	4.8	6	26080000	20252000
	>sp|Q9Z2U1|PSA5_MOUSE Proteasome subunit alpha type-5 OS=Mus musculus GN=Psma5 PE=1 SV=1	Psma5	3	4	3	4	17	22.4	60889000	57047000
	>P20930 SWISS-PROT:P20930 Tax_Id=9606 Gene_Symbol=FLG Filaggrin	FLG	4	4	4	4	2.5	2.5	37914000	38683000
	>sp|O35343|IMA3_MOUSE Importin subunit alpha-3 OS=Mus musculus GN=Kpna4 PE=1 SV=1	Kpna4	7	7	4	4	23.4	23.4	30856000	40973000
	>sp|O35671|ITBP1_MOUSE Integrin beta-1-binding protein 1 OS=Mus musculus GN=Itgb1bp1 PE=1 SV=1	Itgb1bp1	4	4	4	4	23	23	45216000	41025000
	>sp|O70401|TSN6_MOUSE Tetraspanin-6 OS=Mus musculus GN=Tspan6 PE=1 SV=1	Tspan6	4	4	4	4	20.4	20.4	53366000	42437000
	>sp|O88531|PPT1_MOUSE Palmitoyl-protein thioesterase 1 OS=Mus musculus GN=Ppt1 PE=1 SV=2	Ppt1	4	4	4	4	16.3	18.3	18717000	21092000
	>sp|O88653|LTOR3_MOUSE Ragulator complex protein LAMTOR3 OS=Mus musculus GN=Lamtor3 PE=1 SV=1	Lamtor3	4	4	4	4	50	62.9	129040000	125130000
	>sp|P00405|COX2_MOUSE Cytochrome c oxidase subunit 2 OS=Mus musculus GN=Mtco2 PE=1 SV=1	Mtco2	4	4	4	4	19.4	19.4	138340000	177100000
	>sp|P05132|KAPCA_MOUSE cAMP-dependent protein kinase catalytic subunit alpha OS=Mus musculus GN=Prkaca PE=1 SV=3	Prkaca	13	14	4	4	41.6	44.2	271950000	336080000
	>sp|Q3THW5|H2AV_MOUSE Histone H2A.V OS=Mus musculus GN=H2afv PE=1 SV=3;>sp|P0C0S6|H2AZ_MOUSE Histone H2A.Z OS=Mus musculus GN=H2afz PE=1 SV=2	H2afv	6	6	4	4	53.9	53.9	95744000	102380000
	>sp|P23475|XRCC6_MOUSE X-ray repair cross-complementing protein 6 OS=Mus musculus GN=Xrcc6 PE=1 SV=5	Xrcc6	4	4	4	4	6.9	7.1	15782000	17097000
	>sp|P27600|GNA12_MOUSE Guanine nucleotide-binding protein subunit alpha-12 OS=Mus musculus GN=Gna12 PE=1 SV=3	Gna12	5	5	4	4	14.5	14.5	39033000	35619000
	>sp|P35550|FBRL_MOUSE rRNA 2-O-methyltransferase fibrillarin OS=Mus musculus GN=Fbl PE=1 SV=2	Fbl	4	4	4	4	22.3	21.4	45668000	52977000
	>sp|P48678|LMNA_MOUSE Prelamin-A/C OS=Mus musculus GN=Lmna PE=1 SV=2	Lmna	4	4	4	4	5.9	6.8	22202000	14939000
	>sp|P51807|DYLT1_MOUSE Dynein light chain Tctex-type 1 OS=Mus musculus GN=Dynlt1 PE=1 SV=1	Dynlt1	4	4	4	4	60.2	60.2	476260000	491010000
	>sp|P57716|NICA_MOUSE Nicastrin OS=Mus musculus GN=Ncstn PE=1 SV=3	Ncstn	4	4	4	4	6.6	6.6	24613000	33286000
	>sp|P60229|EIF3E_MOUSE Eukaryotic translation initiation factor 3 subunit E OS=Mus musculus GN=Eif3e PE=1 SV=1	Eif3e	4	4	4	4	9.4	8.8	36259000	29149000
	>sp|P60824|CIRBP_MOUSE Cold-inducible RNA-binding protein OS=Mus musculus GN=Cirbp PE=1 SV=1	Cirbp	4	4	4	4	33.1	33.1	57460000	58196000
	>sp|P60867|RS20_MOUSE 40S ribosomal protein S20 OS=Mus musculus GN=Rps20 PE=1 SV=1	Rps20	4	4	4	4	28.6	28.6	298190000	297660000
	>sp|P62320|SMD3_MOUSE Small nuclear ribonucleoprotein Sm D3 OS=Mus musculus GN=Snrpd3 PE=1 SV=1	Snrpd3	4	4	4	4	37.3	37.3	96852000	119470000
	>sp|P63158|HMGB1_MOUSE High mobility group protein B1 OS=Mus musculus GN=Hmgb1 PE=1 SV=2	Hmgb1	4	4	4	4	23.7	23.7	149490000	144680000
	>sp|P70280|VAMP7_MOUSE Vesicle-associated membrane protein 7 OS=Mus musculus GN=Vamp7 PE=1 SV=1	Vamp7	4	4	4	4	20.5	25	19058000	13748000
	>sp|P70704|AT8A1_MOUSE Phospholipid-transporting ATPase IA OS=Mus musculus GN=Atp8a1 PE=1 SV=2	Atp8a1	4	4	4	4	4.4	4.2	0	31206000
	>sp|P97370|AT1B3_MOUSE Sodium/potassium-transporting ATPase subunit beta-3 OS=Mus musculus GN=Atp1b3 PE=1 SV=1	Atp1b3	4	4	4	4	15.8	16.9	45982000	42060000
	>sp|P97822|AN32E_MOUSE Acidic leucine-rich nuclear phosphoprotein 32 family member E OS=Mus musculus GN=Anp32e PE=1 SV=2	Anp32e	4	4	4	4	18.8	18.8	36985000	38544000
	>sp|Q03141|MARK3_MOUSE MAP/microtubule affinity-regulating kinase 3 OS=Mus musculus GN=Mark3 PE=1 SV=2	Mark3	4	4	4	4	8.5	8.6	38009000	28909000
	>sp|Q32NY4|CNNM3_MOUSE Metal transporter CNNM3 OS=Mus musculus GN=Cnnm3 PE=1 SV=2	Cnnm3	4	4	4	4	6.3	6.7	20036000	0
	>sp|Q3KNY5|RIAD1_MOUSE RIIa domain-containing protein 1 OS=Mus musculus GN=Riiad1 PE=2 SV=2	Riiad1	4	4	4	4	47.1	47.1	102050000	106960000
	>sp|Q3TTI8|YL021_MOUSE Uncharacterized protein ENSP00000372125 homolog OS=Mus musculus PE=2 SV=1	2	4	4	4	4	15.3	15.3	45320000	55351000
	>sp|Q3UMB9|WASH7_MOUSE WASH complex subunit 7 OS=Mus musculus GN=Kiaa1033 PE=1 SV=2	Kiaa1033	4	4	4	4	4.4	4	19382000	18740000
	>sp|Q402B2|WDR93_MOUSE WD repeat-containing protein 93 OS=Mus musculus GN=Wdr93 PE=2 SV=1	Wdr93	4	4	4	4	8.1	8.1	30252000	60368000
	>sp|Q61474|MSI1H_MOUSE RNA-binding protein Musashi homolog 1 OS=Mus musculus GN=Msi1 PE=1 SV=1	Msi1	5	5	4	4	19.1	19.1	36940000	39900000
	>sp|Q61699|HS105_MOUSE Heat shock protein 105 kDa OS=Mus musculus GN=Hsph1 PE=1 SV=2	Hsph1	5	5	4	4	6.9	7.5	23248000	23485000
	>sp|Q61823|PDCD4_MOUSE Programmed cell death protein 4 OS=Mus musculus GN=Pdcd4 PE=1 SV=1	Pdcd4	4	4	4	4	13.9	12.4	24953000	37267000
	>sp|Q61990|PCBP2_MOUSE Poly(rC)-binding protein 2 OS=Mus musculus GN=Pcbp2 PE=1 SV=1	Pcbp2	6	6	4	4	23.5	28.2	50984000	46009000
	>sp|Q62120|JAK2_MOUSE Tyrosine-protein kinase JAK2 OS=Mus musculus GN=Jak2 PE=1 SV=2	Jak2	5	5	4	4	5.3	4.3	21084000	15571000
	>sp|Q62167|DDX3X_MOUSE ATP-dependent RNA helicase DDX3X OS=Mus musculus GN=Ddx3x PE=1 SV=3;>sp|P16381|DDX3L_MOUSE Putative ATP-dependent RNA helicase Pl10 OS=Mus musculus GN=D1Pas1 PE=1 SV=1	Ddx3x	22	23	4	4	40	40	377410000	398820000
	>sp|Q62419|SH3G1_MOUSE Endophilin-A2 OS=Mus musculus GN=Sh3gl1 PE=1 SV=1	Sh3gl1	4	4	4	4	11.4	11.4	32119000	31301000
	>sp|Q6A4J8|UBP7_MOUSE Ubiquitin carboxyl-terminal hydrolase 7 OS=Mus musculus GN=Usp7 PE=1 SV=1	Usp7	4	4	4	4	4.6	5	23716000	25368000
	>sp|Q6DID3|SCAF8_MOUSE Protein SCAF8 OS=Mus musculus GN=Scaf8 PE=1 SV=1	Scaf8	4	4	4	4	3.2	3.2	45546000	41473000
	>sp|Q6R891|NEB2_MOUSE Neurabin-2 OS=Mus musculus GN=Ppp1r9b PE=1 SV=1	Ppp1r9b	4	4	4	4	7.3	7.3	34194000	27149000
	>sp|Q80UW2|FBX2_MOUSE F-box only protein 2 OS=Mus musculus GN=Fbxo2 PE=1 SV=1	Fbxo2	4	4	4	4	15.5	15.5	65975000	59872000
	>sp|Q80Z96|VANG1_MOUSE Vang-like protein 1 OS=Mus musculus GN=Vangl1 PE=1 SV=2	Vangl1	4	4	4	4	11.8	10.8	18187000	17205000
	>sp|Q8BIJ6|SYIM_MOUSE Isoleucine--tRNA ligase, mitochondrial OS=Mus musculus GN=Iars2 PE=1 SV=1	Iars2	4	4	4	4	7.1	7.1	30379000	22340000
	>sp|Q8BMA6|SRP68_MOUSE Signal recognition particle subunit SRP68 OS=Mus musculus GN=Srp68 PE=1 SV=2	Srp68	4	4	4	4	6.7	7.8	0	25846000
	>sp|Q8BNY6|NCS1_MOUSE Neuronal calcium sensor 1 OS=Mus musculus GN=Ncs1 PE=1 SV=3	Ncs1	4	4	4	4	28.4	28.4	19557000	20297000
	>sp|Q8BVE3|VATH_MOUSE V-type proton ATPase subunit H OS=Mus musculus GN=Atp6v1h PE=1 SV=1	Atp6v1h	4	4	4	4	12.4	10.4	34662000	46887000
	>sp|Q8BW49|TTC12_MOUSE Tetratricopeptide repeat protein 12 OS=Mus musculus GN=Ttc12 PE=1 SV=1	Ttc12	4	4	4	4	7.7	7.7	28946000	32387000
	>sp|Q8C1B7|SEP11_MOUSE Septin-11 OS=Mus musculus GN=Sept11 PE=1 SV=4	2021-09-11	4	4	4	4	14.2	14.2	39332000	55867000
	>sp|Q8C3X8|LMF2_MOUSE Lipase maturation factor 2 OS=Mus musculus GN=Lmf2 PE=1 SV=1	Lmf2	4	4	4	4	9	9	77153000	118800000
	>sp|Q8CHG7|RPGF2_MOUSE Rap guanine nucleotide exchange factor 2 OS=Mus musculus GN=Rapgef2 PE=1 SV=2	Rapgef2	4	4	4	4	4.5	3.7	18073000	19326000
	>sp|Q8CI59|STEA3_MOUSE Metalloreductase STEAP3 OS=Mus musculus GN=Steap3 PE=1 SV=1	Steap3	4	4	4	4	11.7	11.7	55133000	50587000
	>sp|Q8K2J7|RELL1_MOUSE RELT-like protein 1 OS=Mus musculus GN=Rell1 PE=2 SV=2	Rell1	4	4	4	4	19.5	19.5	40523000	35260000
	>sp|Q8K4Z5|SF3A1_MOUSE Splicing factor 3A subunit 1 OS=Mus musculus GN=Sf3a1 PE=1 SV=1	Sf3a1	4	4	4	4	8	8	21917000	28237000
	>sp|Q8R2Y8|PTH2_MOUSE Peptidyl-tRNA hydrolase 2, mitochondrial OS=Mus musculus GN=Ptrh2 PE=1 SV=1	Ptrh2	4	4	4	4	35.4	35.4	25230000	24144000
	>sp|Q8R5C5|ACTY_MOUSE Beta-centractin OS=Mus musculus GN=Actr1b PE=1 SV=1	Actr1b	8	9	4	4	29.5	31.6	91590000	104570000
	>sp|Q8VCH8|UBXN4_MOUSE UBX domain-containing protein 4 OS=Mus musculus GN=Ubxn4 PE=1 SV=1	Ubxn4	4	4	4	4	16.4	16.4	21868000	38887000
	>sp|Q8VE11|MTMR6_MOUSE Myotubularin-related protein 6 OS=Mus musculus GN=Mtmr6 PE=1 SV=1	Mtmr6	4	4	4	4	8.8	8.4	20936000	23437000
	>sp|Q91WK2|EIF3H_MOUSE Eukaryotic translation initiation factor 3 subunit H OS=Mus musculus GN=Eif3h PE=1 SV=1	Eif3h	4	4	4	4	13.1	17.9	50493000	54641000
	>sp|Q922J9|FACR1_MOUSE Fatty acyl-CoA reductase 1 OS=Mus musculus GN=Far1 PE=1 SV=1	Far1	4	4	4	4	9.5	9.5	24833000	27246000
	>sp|Q99LJ0|CT2NL_MOUSE CTTNBP2 N-terminal-like protein OS=Mus musculus GN=Cttnbp2nl PE=1 SV=1	Cttnbp2nl	4	4	4	4	7.7	7.7	9768200	15125000
	>sp|Q99LT0|DPY30_MOUSE Protein dpy-30 homolog OS=Mus musculus GN=Dpy30 PE=1 SV=1	Dpy30	4	4	4	4	47.5	47.5	281230000	361660000
	>sp|Q9CPQ8|ATP5L_MOUSE ATP synthase subunit g, mitochondrial OS=Mus musculus GN=Atp5l PE=1 SV=1	Atp5l	4	4	4	4	42.7	42.7	172640000	108530000
	>sp|Q9CQC7|NDUB4_MOUSE NADH dehydrogenase [ubiquinone] 1 beta subcomplex subunit 4 OS=Mus musculus GN=Ndufb4 PE=1 SV=3	Ndufb4	4	4	4	4	46.5	46.5	119710000	108270000
	>sp|Q9CQH3|NDUB5_MOUSE NADH dehydrogenase [ubiquinone] 1 beta subcomplex subunit 5, mitochondrial OS=Mus musculus GN=Ndufb5 PE=1 SV=1	Ndufb5	4	4	4	4	18.5	21.7	59329000	52113000
	>sp|Q9CQR4|ACO13_MOUSE Acyl-coenzyme A thioesterase 13 OS=Mus musculus GN=Acot13 PE=1 SV=1	Acot13	4	4	4	4	30.7	30.7	107250000	148210000
	>sp|Q9CQS4|S2546_MOUSE Solute carrier family 25 member 46 OS=Mus musculus GN=Slc25a46 PE=1 SV=1	Slc25a46	4	4	4	4	13.9	12.2	34832000	32600000
	>sp|Q9CR51|VATG1_MOUSE V-type proton ATPase subunit G 1 OS=Mus musculus GN=Atp6v1g1 PE=1 SV=3	Atp6v1g1	4	4	4	4	39	39	176690000	135520000
	>sp|Q9CR61|NDUB7_MOUSE NADH dehydrogenase [ubiquinone] 1 beta subcomplex subunit 7 OS=Mus musculus GN=Ndufb7 PE=1 SV=3	Ndufb7	4	4	4	4	37.2	37.2	42529000	28878000
	>sp|Q9CRB9|MIC19_MOUSE MICOS complex subunit Mic19 OS=Mus musculus GN=Chchd3 PE=1 SV=1	Chchd3	4	4	4	4	19.8	19.8	57806000	66902000
	>sp|Q9CX56|PSMD8_MOUSE 26S proteasome non-ATPase regulatory subunit 8 OS=Mus musculus GN=Psmd8 PE=1 SV=2	Psmd8	4	4	4	4	20.4	20.4	55619000	59136000
	>sp|Q9CXP8|GBG10_MOUSE Guanine nucleotide-binding protein G(I)/G(S)/G(O) subunit gamma-10 OS=Mus musculus GN=Gng10 PE=3 SV=1	Gng10	4	4	4	4	88.2	88.2	185580000	179000000
	>sp|Q9CYI4|LUC7L_MOUSE Putative RNA-binding protein Luc7-like 1 OS=Mus musculus GN=Luc7l PE=1 SV=2	Luc7l	7	7	4	4	22.1	22.1	52182000	56378000
	>sp|Q9CZA6|NDE1_MOUSE Nuclear distribution protein nudE homolog 1 OS=Mus musculus GN=Nde1 PE=1 SV=1	Nde1	5	5	4	4	21.5	21.5	37669000	45890000
	>sp|Q9CZX7|TM55A_MOUSE Type 2 phosphatidylinositol 4,5-bisphosphate 4-phosphatase OS=Mus musculus GN=Tmem55a PE=1 SV=1	Tmem55a	5	4	4	4	26.5	22.6	98393000	92463000
	>sp|Q9D1K2|VATF_MOUSE V-type proton ATPase subunit F OS=Mus musculus GN=Atp6v1f PE=1 SV=2	Atp6v1f	4	4	4	4	55.5	55.5	50245000	48232000
	>sp|Q9D1L9|LTOR5_MOUSE Ragulator complex protein LAMTOR5 OS=Mus musculus GN=Lamtor5 PE=1 SV=1	Lamtor5	4	4	4	4	70.3	70.3	163610000	157270000
	>sp|Q9DBL7|COASY_MOUSE Bifunctional coenzyme A synthase OS=Mus musculus GN=Coasy PE=1 SV=2	Coasy	4	4	4	4	11.7	11.7	19628000	21542000
	>sp|Q9DC70|NDUS7_MOUSE NADH dehydrogenase [ubiquinone] iron-sulfur protein 7, mitochondrial OS=Mus musculus GN=Ndufs7 PE=1 SV=1	Ndufs7	4	4	4	4	26.3	26.3	27759000	32199000
	>sp|Q9DCT5|SDF2_MOUSE Stromal cell-derived factor 2 OS=Mus musculus GN=Sdf2 PE=1 SV=1	Sdf2	4	4	4	4	33.2	33.2	78951000	84790000
	>sp|Q9ERS2|NDUAD_MOUSE NADH dehydrogenase [ubiquinone] 1 alpha subcomplex subunit 13 OS=Mus musculus GN=Ndufa13 PE=1 SV=3	Ndufa13	4	4	4	4	31.2	31.2	43780000	58008000
	>sp|Q9JIG7|CCD22_MOUSE Coiled-coil domain-containing protein 22 OS=Mus musculus GN=Ccdc22 PE=1 SV=1	Ccdc22	4	4	4	4	8.8	8.8	22186000	20683000
	>sp|Q9JK83|PAR6B_MOUSE Partitioning defective 6 homolog beta OS=Mus musculus GN=Pard6b PE=1 SV=2	Pard6b	5	5	4	4	20.5	20.5	63343000	49729000
	>sp|Q9JLF6|TGM1_MOUSE Protein-glutamine gamma-glutamyltransferase K OS=Mus musculus GN=Tgm1 PE=1 SV=2	Tgm1	4	4	4	4	5.5	6	19497000	24540000
	>sp|Q9R0X5|RPGR_MOUSE X-linked retinitis pigmentosa GTPase regulator OS=Mus musculus GN=Rpgr PE=1 SV=2	Rpgr	4	4	4	4	6.2	6.2	32273000	30646000
	>sp|Q9WTK5|NFKB2_MOUSE Nuclear factor NF-kappa-B p100 subunit OS=Mus musculus GN=Nfkb2 PE=1 SV=1	Nfkb2	4	4	4	4	8	6.9	29224000	31387000
	>sp|Q9WUD1|CHIP_MOUSE STIP1 homology and U box-containing protein 1 OS=Mus musculus GN=Stub1 PE=1 SV=1	Stub1	4	4	4	4	13.5	13.5	27774000	25872000
	>sp|Q9WUL7|ARL3_MOUSE ADP-ribosylation factor-like protein 3 OS=Mus musculus GN=Arl3 PE=1 SV=1	Arl3	4	4	4	4	39	39	26083000	21317000
	>sp|Q9WVR4|FXR2_MOUSE Fragile X mental retardation syndrome-related protein 2 OS=Mus musculus GN=Fxr2 PE=1 SV=1	Fxr2	5	5	4	4	10	10	20978000	22742000
	>sp|Q9Z1Q2|ABHGA_MOUSE Protein ABHD16A OS=Mus musculus GN=Abhd16a PE=1 SV=3	Abhd16a	4	4	4	4	7	6.5	27142000	33915000
	>sp|Q9Z266|SNAPN_MOUSE SNARE-associated protein Snapin OS=Mus musculus GN=Snapin PE=1 SV=1	Snapin	4	4	4	4	41.9	41.9	28083000	25436000
	>sp|O35648|CETN3_MOUSE Centrin-3 OS=Mus musculus GN=Cetn3 PE=1 SV=1	Cetn3	5	4	5	4	44.9	40.7	50718000	48057000
	>sp|O35682|MYADM_MOUSE Myeloid-associated differentiation marker OS=Mus musculus GN=Myadm PE=1 SV=2	Myadm	5	4	5	4	22.8	13.4	83939000	96094000
	>sp|O35685|NUDC_MOUSE Nuclear migration protein nudC OS=Mus musculus GN=Nudc PE=1 SV=1	Nudc	5	4	5	4	18.7	14.2	30745000	25366000
	>sp|O54833|CSK22_MOUSE Casein kinase II subunit alpha OS=Mus musculus GN=Csnk2a2 PE=1 SV=1	Csnk2a2	5	4	5	4	19.1	18.6	30520000	18423000
	>sp|O88735|MAP7_MOUSE Ensconsin OS=Mus musculus GN=Map7 PE=1 SV=1	Map7	7	6	5	4	7.9	6	27878000	23746000
	>sp|P10922|H10_MOUSE Histone H1.0 OS=Mus musculus GN=H1f0 PE=2 SV=4	H1f0	5	4	5	4	27.8	20.6	77611000	77512000
	>sp|P22892|AP1G1_MOUSE AP-1 complex subunit gamma-1 OS=Mus musculus GN=Ap1g1 PE=1 SV=3	Ap1g1	5	4	5	4	7.9	4.9	16503000	18535000
	>sp|P27546|MAP4_MOUSE Microtubule-associated protein 4 OS=Mus musculus GN=Map4 PE=1 SV=3	Map4	5	4	5	4	7.3	5.8	23689000	33985000
	>sp|P42227|STAT3_MOUSE Signal transducer and activator of transcription 3 OS=Mus musculus GN=Stat3 PE=1 SV=2	Stat3	5	4	5	4	9.4	8.4	27672000	33398000
	>sp|P60335|PCBP1_MOUSE Poly(rC)-binding protein 1 OS=Mus musculus GN=Pcbp1 PE=1 SV=1	Pcbp1	7	6	5	4	29.2	26.7	77711000	72344000
	>sp|P62137|PP1A_MOUSE Serine/threonine-protein phosphatase PP1-alpha catalytic subunit OS=Mus musculus GN=Ppp1ca PE=1 SV=1	Ppp1ca	19	18	5	4	52.1	46.7	98206000	101000000
	>sp|P62849|RS24_MOUSE 40S ribosomal protein S24 OS=Mus musculus GN=Rps24 PE=1 SV=1	Rps24	5	4	5	4	35.3	34.6	125970000	188920000
	>sp|P67871|CSK2B_MOUSE Casein kinase II subunit beta OS=Mus musculus GN=Csnk2b PE=1 SV=1	Csnk2b	5	4	5	4	31.2	31.2	79131000	87791000
	>sp|P81122|IRS2_MOUSE Insulin receptor substrate 2 OS=Mus musculus GN=Irs2 PE=1 SV=2	Irs2	5	4	5	4	5.7	4.6	175440000	150070000
	>sp|P97872|FMO5_MOUSE Dimethylaniline monooxygenase [N-oxide-forming] 5 OS=Mus musculus GN=Fmo5 PE=1 SV=4	Fmo5	5	4	5	4	13.9	11.1	144290000	79421000
	>sp|Q05793|PGBM_MOUSE Basement membrane-specific heparan sulfate proteoglycan core protein OS=Mus musculus GN=Hspg2 PE=1 SV=1	Hspg2	5	4	5	4	2	2.1	38659000	53666000
	>sp|Q148V7|K1468_MOUSE LisH domain and HEAT repeat-containing protein KIAA1468 OS=Mus musculus GN=Kiaa1468 PE=1 SV=1	Kiaa1468	5	4	5	4	5.5	3.9	14685000	14436000
	>sp|Q3U284|TM231_MOUSE Transmembrane protein 231 OS=Mus musculus GN=Tmem231 PE=1 SV=1	Tmem231	5	4	5	4	15.6	12.4	187130000	213750000
	>sp|Q60972|RBBP4_MOUSE Histone-binding protein RBBP4 OS=Mus musculus GN=Rbbp4 PE=1 SV=5	Rbbp4	5	4	5	4	18.4	12	39896000	42837000
	>sp|Q61592|GAS6_MOUSE Growth arrest-specific protein 6 OS=Mus musculus GN=Gas6 PE=2 SV=2	Gas6	5	4	5	4	8.6	6.5	16837000	15786000
	>sp|Q62136|PTN21_MOUSE Tyrosine-protein phosphatase non-receptor type 21 OS=Mus musculus GN=Ptpn21 PE=1 SV=1	Ptpn21	5	4	5	4	5.8	3.7	29228000	28859000
	>sp|Q6P8X1|SNX6_MOUSE Sorting nexin-6 OS=Mus musculus GN=Snx6 PE=1 SV=2	Snx6	5	4	5	4	17	12.6	36067000	52980000
	>sp|Q80XN0|BDH_MOUSE D-beta-hydroxybutyrate dehydrogenase, mitochondrial OS=Mus musculus GN=Bdh1 PE=1 SV=2	Bdh1	5	4	5	4	16.9	15.5	39118000	40757000
	>sp|Q8BGZ4|CDC23_MOUSE Cell division cycle protein 23 homolog OS=Mus musculus GN=Cdc23 PE=1 SV=2	Cdc23	5	4	5	4	8	6.4	19088000	18590000
	>sp|Q8BPA8|DPCD_MOUSE Protein DPCD OS=Mus musculus GN=Dpcd PE=1 SV=1	Dpcd	5	4	5	4	21.7	17.2	20740000	19833000
	>sp|Q8BRF7|SCFD1_MOUSE Sec1 family domain-containing protein 1 OS=Mus musculus GN=Scfd1 PE=1 SV=1	Scfd1	5	4	5	4	14.7	11.4	24478000	25510000
	>sp|Q8CG76|ARK72_MOUSE Aflatoxin B1 aldehyde reductase member 2 OS=Mus musculus GN=Akr7a2 PE=1 SV=3	Akr7a2	5	4	5	4	18.8	15.8	49592000	45777000
	>sp|Q8K4Q0|RPTOR_MOUSE Regulatory-associated protein of mTOR OS=Mus musculus GN=Rptor PE=1 SV=1	Rptor	5	4	5	4	5.5	4.4	29877000	27851000
	>sp|Q8VHY0|CSPG4_MOUSE Chondroitin sulfate proteoglycan 4 OS=Mus musculus GN=Cspg4 PE=1 SV=3	Cspg4	5	4	5	4	2.7	2.6	23492000	20323000
	>sp|Q91VS8|FARP2_MOUSE FERM, RhoGEF and pleckstrin domain-containing protein 2 OS=Mus musculus GN=Farp2 PE=1 SV=2	Farp2	5	4	5	4	5.1	4	13133000	15297000
	>sp|Q91W39|NCOA5_MOUSE Nuclear receptor coactivator 5 OS=Mus musculus GN=Ncoa5 PE=1 SV=1	Ncoa5	5	4	5	4	10	8.3	40293000	30025000
	>sp|Q91YQ1|RAB7L_MOUSE Ras-related protein Rab-7L1 OS=Mus musculus GN=Rab29 PE=1 SV=1	Rab29	6	5	5	4	34.3	27.9	84299000	97575000
	>sp|Q99020|ROAA_MOUSE Heterogeneous nuclear ribonucleoprotein A/B OS=Mus musculus GN=Hnrnpab PE=1 SV=1	Hnrnpab	5	4	5	4	19.6	18.9	43082000	40552000
	>sp|Q99L47|F10A1_MOUSE Hsc70-interacting protein OS=Mus musculus GN=St13 PE=1 SV=1	St13	5	4	5	4	15.9	12.7	47640000	48421000
	>sp|Q9CPQ1|COX6C_MOUSE Cytochrome c oxidase subunit 6C OS=Mus musculus GN=Cox6c PE=1 SV=3	Cox6c	5	4	5	4	61.8	44.7	173520000	215470000
	>sp|Q9CQR2|RS21_MOUSE 40S ribosomal protein S21 OS=Mus musculus GN=Rps21 PE=1 SV=1	Rps21	5	4	5	4	59	57.8	173730000	143640000
	>sp|Q9CQZ5|NDUA6_MOUSE NADH dehydrogenase [ubiquinone] 1 alpha subcomplex subunit 6 OS=Mus musculus GN=Ndufa6 PE=1 SV=1	Ndufa6	5	4	5	4	39.7	33.6	50612000	56745000
	>sp|Q9CR00|PSMD9_MOUSE 26S proteasome non-ATPase regulatory subunit 9 OS=Mus musculus GN=Psmd9 PE=1 SV=1	Psmd9	5	4	5	4	25.2	20.7	31334000	24719000
	>sp|Q9CXR1|DHRS7_MOUSE Dehydrogenase/reductase SDR family member 7 OS=Mus musculus GN=Dhrs7 PE=1 SV=2	Dhrs7	5	4	5	4	26.3	23.4	49590000	54164000
	>sp|Q9D051|ODPB_MOUSE Pyruvate dehydrogenase E1 component subunit beta, mitochondrial OS=Mus musculus GN=Pdhb PE=1 SV=1	Pdhb	5	4	5	4	17.3	12.8	68029000	62689000
	>sp|Q9DBR7|MYPT1_MOUSE Protein phosphatase 1 regulatory subunit 12A OS=Mus musculus GN=Ppp1r12a PE=1 SV=2	Ppp1r12a	5	4	5	4	5.5	4.1	37251000	52652000
	>sp|Q9JIW9|RALB_MOUSE Ras-related protein Ral-B OS=Mus musculus GN=Ralb PE=1 SV=1	Ralb	8	7	5	4	40.8	40.8	72162000	92956000
	>sp|Q9WUQ2|PREB_MOUSE Prolactin regulatory element-binding protein OS=Mus musculus GN=Preb PE=1 SV=1	Preb	5	4	5	4	15.6	15.6	30900000	29107000
	>sp|Q9WV80|SNX1_MOUSE Sorting nexin-1 OS=Mus musculus GN=Snx1 PE=1 SV=1	Snx1	5	4	5	4	12.3	9.2	39562000	34906000
	>sp|O88456|CPNS1_MOUSE Calpain small subunit 1 OS=Mus musculus GN=Capns1 PE=1 SV=1	Capns1	6	4	6	4	28.3	14.5	114720000	128890000
	>sp|P12023|A4_MOUSE Amyloid beta A4 protein OS=Mus musculus GN=App PE=1 SV=3	App	6	4	6	4	9.6	6.2	42142000	32213000
	>sp|P21981|TGM2_MOUSE Protein-glutamine gamma-glutamyltransferase 2 OS=Mus musculus GN=Tgm2 PE=1 SV=4	Tgm2	6	4	6	4	10.5	6.9	20917000	17494000
	>sp|P62960|YBOX1_MOUSE Nuclease-sensitive element-binding protein 1 OS=Mus musculus GN=Ybx1 PE=1 SV=3	Ybx1	11	9	6	4	59.9	44.1	193650000	242200000
	>sp|Q06138|CAB39_MOUSE Calcium-binding protein 39 OS=Mus musculus GN=Cab39 PE=1 SV=2	Cab39	6	4	6	4	19.1	14.4	29495000	23545000
	>sp|Q8BMF4|ODP2_MOUSE Dihydrolipoyllysine-residue acetyltransferase component of pyruvate dehydrogenase complex, mitochondrial OS=Mus musculus GN=Dlat PE=1 SV=2	Dlat	6	4	6	4	13.4	9.8	30522000	40507000
	>sp|Q8K1M6|DNM1L_MOUSE Dynamin-1-like protein OS=Mus musculus GN=Dnm1l PE=1 SV=2	Dnm1l	6	4	6	4	11.7	6.5	20258000	21572000
	>sp|Q8R326|PSPC1_MOUSE Paraspeckle component 1 OS=Mus musculus GN=Pspc1 PE=1 SV=1	Pspc1	6	4	6	4	11.1	7.5	41436000	46846000
	>sp|Q8R4C2|RUFY2_MOUSE RUN and FYVE domain-containing protein 2 OS=Mus musculus GN=Rufy2 PE=1 SV=2	Rufy2	6	4	6	4	10.9	7.1	28479000	19328000
	>sp|Q921E2|RAB31_MOUSE Ras-related protein Rab-31 OS=Mus musculus GN=Rab31 PE=1 SV=1	Rab31	6	4	6	4	42.3	23.2	58790000	49687000
	>sp|Q922G7|TEKT2_MOUSE Tektin-2 OS=Mus musculus GN=Tekt2 PE=1 SV=1	Tekt2	6	4	6	4	15.6	12.8	29538000	0
	>sp|Q9D1R9|RL34_MOUSE 60S ribosomal protein L34 OS=Mus musculus GN=Rpl34 PE=1 SV=2	Rpl34	6	4	6	4	36.8	21.4	135550000	165170000
	>sp|Q9JM63|KCJ10_MOUSE ATP-sensitive inward rectifier potassium channel 10 OS=Mus musculus GN=Kcnj10 PE=1 SV=1	Kcnj10	6	4	6	4	15.8	12.9	67752000	64826000
	>sp|Q9Z2Z6|MCAT_MOUSE Mitochondrial carnitine/acylcarnitine carrier protein OS=Mus musculus GN=Slc25a20 PE=1 SV=1	Slc25a20	6	4	6	4	23.6	13	54831000	52541000
	>sp|F8VQB6|MYO10_MOUSE Unconventional myosin-X OS=Mus musculus GN=Myo10 PE=1 SV=1	Myo10	7	4	7	4	5.5	3.2	66342000	50932000
	>sp|O35382|EXOC4_MOUSE Exocyst complex component 4 OS=Mus musculus GN=Exoc4 PE=1 SV=2	Exoc4	7	4	7	4	11.2	6.1	36809000	31938000
	>sp|Q811G0|PTHB1_MOUSE Protein PTHB1 OS=Mus musculus GN=Bbs9 PE=1 SV=2	Bbs9	7	4	7	4	9.8	6.6	36803000	36568000
	>sp|Q8BMS9|RASF2_MOUSE Ras association domain-containing protein 2 OS=Mus musculus GN=Rassf2 PE=1 SV=1	Rassf2	8	5	7	4	30.7	21.2	78714000	80202000
	>sp|Q9ES28|ARHG7_MOUSE Rho guanine nucleotide exchange factor 7 OS=Mus musculus GN=Arhgef7 PE=1 SV=2	Arhgef7	7	4	7	4	9.4	5.8	38206000	42665000
	>sp|O08749|DLDH_MOUSE Dihydrolipoyl dehydrogenase, mitochondrial OS=Mus musculus GN=Dld PE=1 SV=2	Dld	8	4	8	4	26.7	11	41642000	25865000
	>sp|A2AWA9|RBGP1_MOUSE Rab GTPase-activating protein 1 OS=Mus musculus GN=Rabgap1 PE=1 SV=1	Rabgap1	1	3	1	3	1	4	0	5071500
	>sp|O35646|CAN6_MOUSE Calpain-6 OS=Mus musculus GN=Capn6 PE=1 SV=2	Capn6	1	3	1	3	1.4	6.7	0	26139000
	>sp|P59808|SASH1_MOUSE SAM and SH3 domain-containing protein 1 OS=Mus musculus GN=Sash1 PE=1 SV=1	Sash1	1	3	1	3	1.5	3.6	0	17624000
	>sp|Q2TPA8|HSDL2_MOUSE Hydroxysteroid dehydrogenase-like protein 2 OS=Mus musculus GN=Hsdl2 PE=1 SV=1	Hsdl2	1	3	1	3	3.9	10.6	0	0
	>sp|Q60751|IGF1R_MOUSE Insulin-like growth factor 1 receptor OS=Mus musculus GN=Igf1r PE=1 SV=3	Igf1r	2	4	1	3	1.6	3.2	0	13779000
	>sp|Q66L44|CBARP_MOUSE Voltage-dependent calcium channel beta subunit-associated regulatory protein OS=Mus musculus GN=Cbarp PE=1 SV=4	Cbarp	1	3	1	3	1.4	4.6	0	16713000
	>sp|Q8C4S8|DEN2A_MOUSE DENN domain-containing protein 2A OS=Mus musculus GN=Dennd2a PE=1 SV=1	Dennd2a	2	4	1	3	2.4	5	12870000	14121000
	>sp|Q8R2Q8|BST2_MOUSE Bone marrow stromal antigen 2 OS=Mus musculus GN=Bst2 PE=1 SV=1	Bst2	1	3	1	3	5.8	12.2	0	12481000
	>sp|Q921G8|GCP2_MOUSE Gamma-tubulin complex component 2 OS=Mus musculus GN=Tubgcp2 PE=1 SV=2	Tubgcp2	1	3	1	3	0.9	3.6	0	12794000
	>sp|Q9ESJ4|SPN90_MOUSE NCK-interacting protein with SH3 domain OS=Mus musculus GN=Nckipsd PE=1 SV=2	Nckipsd	1	3	1	3	1.4	3.6	0	0
	>sp|Q9JHW4|SELB_MOUSE Selenocysteine-specific elongation factor OS=Mus musculus GN=Eefsec PE=1 SV=2	Eefsec	1	3	1	3	2.2	9.4	0	0
	>sp|Q9QZB1|RGS20_MOUSE Regulator of G-protein signaling 20 OS=Mus musculus GN=Rgs20 PE=1 SV=1	Rgs20	1	3	1	3	5.4	16.7	0	18702000
	>sp|A2ASS6|TITIN_MOUSE Titin OS=Mus musculus GN=Ttn PE=1 SV=1	Ttn	2	3	2	3	0	0	46408000	0
	>sp|A2AQ19|RTF1_MOUSE RNA polymerase-associated protein RTF1 homolog OS=Mus musculus GN=Rtf1 PE=1 SV=1	Rtf1	2	3	2	3	3.2	5.3	14549000	16292000
	>sp|D3YXK2|SAFB1_MOUSE Scaffold attachment factor B1 OS=Mus musculus GN=Safb PE=1 SV=2;>sp|Q80YR5|SAFB2_MOUSE Scaffold attachment factor B2 OS=Mus musculus GN=Safb2 PE=1 SV=2	Safb	2	3	2	3	1.5	3.5	11083000	13067000
	>sp|O55026|ENTP2_MOUSE Ectonucleoside triphosphate diphosphohydrolase 2 OS=Mus musculus GN=Entpd2 PE=1 SV=2	Entpd2	2	3	2	3	5.5	7.5	7938700	7926800
	>sp|P08003|PDIA4_MOUSE Protein disulfide-isomerase A4 OS=Mus musculus GN=Pdia4 PE=1 SV=3	Pdia4	2	3	2	3	2.7	6.1	9186300	14860000
	>sp|P11276|FINC_MOUSE Fibronectin OS=Mus musculus GN=Fn1 PE=1 SV=4	Fn1	2	3	2	3	1.7	2.5	30790000	43059000
	>sp|P14576|SRP54_MOUSE Signal recognition particle 54 kDa protein OS=Mus musculus GN=Srp54 PE=1 SV=2	Srp54	2	3	2	3	4.4	7.7	0	15503000
	>sp|P16110|LEG3_MOUSE Galectin-3 OS=Mus musculus GN=Lgals3 PE=1 SV=3	Lgals3	2	3	2	3	8.3	13.6	16542000	19993000
	>sp|P35822|PTPRK_MOUSE Receptor-type tyrosine-protein phosphatase kappa OS=Mus musculus GN=Ptprk PE=1 SV=1	Ptprk	2	3	2	3	2.1	3.5	25771000	25495000
	>sp|P43274|H14_MOUSE Histone H1.4 OS=Mus musculus GN=Hist1h1e PE=1 SV=2	Hist1h1e	10	11	2	3	33.3	33.8	92651000	299900000
	>sp|P48758|CBR1_MOUSE Carbonyl reductase [NADPH] 1 OS=Mus musculus GN=Cbr1 PE=1 SV=3	Cbr1	2	3	2	3	7.6	13.7	17643000	11445000
	>sp|P62305|RUXE_MOUSE Small nuclear ribonucleoprotein E OS=Mus musculus GN=Snrpe PE=1 SV=1	Snrpe	2	3	2	3	25	52.2	45856000	43955000
	>sp|P62309|RUXG_MOUSE Small nuclear ribonucleoprotein G OS=Mus musculus GN=Snrpg PE=1 SV=1	Snrpg	2	3	2	3	27.6	36.8	32466000	26734000
	>sp|P68372|TBB4B_MOUSE Tubulin beta-4B chain OS=Mus musculus GN=Tubb4b PE=1 SV=1	Tubb4b	43	41	2	3	86.5	86.3	105750000000	121250000000
	>sp|P69566|RANB9_MOUSE Ran-binding protein 9 OS=Mus musculus GN=Ranbp9 PE=1 SV=1	Ranbp9	2	3	2	3	2.3	4.3	31850000	33652000
	>sp|P70295|AUP1_MOUSE Ancient ubiquitous protein 1 OS=Mus musculus GN=Aup1 PE=1 SV=1	Aup1	2	3	2	3	6.1	12.9	14369000	18178000
	>sp|P97770|THUM3_MOUSE THUMP domain-containing protein 3 OS=Mus musculus GN=Thumpd3 PE=1 SV=1	Thumpd3	2	3	2	3	4.4	6.3	19492000	25589000
	>sp|Q01721|GAS1_MOUSE Growth arrest-specific protein 1 OS=Mus musculus GN=Gas1 PE=2 SV=2	Gas1	2	3	2	3	13.4	19.5	30645000	23017000
	>sp|Q3UBG2|PCLI1_MOUSE PTB-containing, cubilin and LRP1-interacting protein OS=Mus musculus GN=Pid1 PE=1 SV=2	Pid1	2	3	2	3	12.4	22.6	26772000	22606000
	>sp|Q3UMR5|MCU_MOUSE Calcium uniporter protein, mitochondrial OS=Mus musculus GN=Mcu PE=1 SV=2	Mcu	2	3	2	3	10.3	14.9	9294200	9804100
	>sp|Q3UVK0|ERMP1_MOUSE Endoplasmic reticulum metallopeptidase 1 OS=Mus musculus GN=Ermp1 PE=1 SV=2	Ermp1	2	3	2	3	2.1	4.3	11466000	11446000
	>sp|Q5U4E2|REPI1_MOUSE Replication initiator 1 OS=Mus musculus GN=Repin1 PE=1 SV=1	Repin1	2	3	2	3	3.5	5.5	11371000	13422000
	>sp|Q60692|PSB6_MOUSE Proteasome subunit beta type-6 OS=Mus musculus GN=Psmb6 PE=1 SV=3	Psmb6	2	3	2	3	8.4	24.8	26490000	27771000
	>sp|Q61553|FSCN1_MOUSE Fascin OS=Mus musculus GN=Fscn1 PE=1 SV=4	Fscn1	2	3	2	3	5.3	6.9	18143000	19609000
	>sp|Q61598|GDIB_MOUSE Rab GDP dissociation inhibitor beta OS=Mus musculus GN=Gdi2 PE=1 SV=1;>sp|P50396|GDIA_MOUSE Rab GDP dissociation inhibitor alpha OS=Mus musculus GN=Gdi1 PE=1 SV=3	Gdi2	2	3	2	3	6.7	8.5	9848600	12887000
	>sp|Q62189|SNRPA_MOUSE U1 small nuclear ribonucleoprotein A OS=Mus musculus GN=Snrpa PE=1 SV=3	Snrpa	3	4	2	3	10.5	15	21167000	24859000
	>sp|Q6XUX1|DUSTY_MOUSE Dual serine/threonine and tyrosine protein kinase OS=Mus musculus GN=Dstyk PE=1 SV=1	Dstyk	2	3	2	3	3	4	0	0
	>sp|Q6Y685|TACC1_MOUSE Transforming acidic coiled-coil-containing protein 1 OS=Mus musculus GN=Tacc1 PE=1 SV=1	Tacc1	3	4	2	3	3.7	5	22819000	12794000
	>sp|Q6ZQ29|TAOK2_MOUSE Serine/threonine-protein kinase TAO2 OS=Mus musculus GN=Taok2 PE=1 SV=3	Taok2	3	3	2	3	2.8	2.4	0	10641000
	>sp|Q70IV5|SYNEM_MOUSE Synemin OS=Mus musculus GN=Synm PE=1 SV=2	Synm	2	3	2	3	2.1	3.3	12863000	18432000
	>sp|Q71M36|CSPG5_MOUSE Chondroitin sulfate proteoglycan 5 OS=Mus musculus GN=Cspg5 PE=1 SV=2	Cspg5	2	3	2	3	3.7	5.5	36749000	30745000
	>sp|Q80Y56|RBNS5_MOUSE Rabenosyn-5 OS=Mus musculus GN=Rbsn PE=1 SV=1	Rbsn	2	3	2	3	2.7	4	6205700	8986500
	>sp|Q8BHL3|TB10B_MOUSE TBC1 domain family member 10B OS=Mus musculus GN=Tbc1d10b PE=1 SV=2	Tbc1d10b	2	3	2	3	2.3	5.1	16864000	18674000
	>sp|Q8BS03|PI15_MOUSE Peptidase inhibitor 15 OS=Mus musculus GN=Pi15 PE=2 SV=2	Pi15	2	3	2	3	11.6	15.9	19649000	13484000
	>sp|Q8BTI8|SRRM2_MOUSE Serine/arginine repetitive matrix protein 2 OS=Mus musculus GN=Srrm2 PE=1 SV=3	Srrm2	2	3	2	3	1.2	1.7	0	20065000
	>sp|Q8BYI9|TENR_MOUSE Tenascin-R OS=Mus musculus GN=Tnr PE=1 SV=2	Tnr	2	3	2	3	2.5	3.9	16354000	22423000
	>sp|Q8C0D4|RHG12_MOUSE Rho GTPase-activating protein 12 OS=Mus musculus GN=Arhgap12 PE=1 SV=2	Arhgap12	2	3	2	3	2.7	4.9	15270000	14395000
	>sp|Q8C4U3|SFRP1_MOUSE Secreted frizzled-related protein 1 OS=Mus musculus GN=Sfrp1 PE=1 SV=3	Sfrp1	2	3	2	3	8.3	10.8	15117000	14957000
	>sp|Q8C522|ENDD1_MOUSE Endonuclease domain-containing 1 protein OS=Mus musculus GN=Endod1 PE=1 SV=2	Endod1	2	3	2	3	5.4	7	29421000	22607000
	>sp|Q8CG71|P3H2_MOUSE Prolyl 3-hydroxylase 2 OS=Mus musculus GN=P3h2 PE=1 SV=1	P3h2	2	3	2	3	3.8	6	9736300	8601100
	>sp|Q8CGB3|UACA_MOUSE Uveal autoantigen with coiled-coil domains and ankyrin repeats OS=Mus musculus GN=Uaca PE=1 SV=2	Uaca	2	3	2	3	1.8	3.2	9554300	12414000
	>sp|Q8K0P3|TLDC1_MOUSE TLD domain-containing protein 1 OS=Mus musculus GN=Tldc1 PE=2 SV=1	Tldc1	2	3	2	3	6.2	7.9	9237200	6296900
	>sp|Q8K1N1|PLPL8_MOUSE Calcium-independent phospholipase A2-gamma OS=Mus musculus GN=Pnpla8 PE=1 SV=1	Pnpla8	2	3	2	3	3	4.3	4572700	5795600
	>sp|Q8R1J9|TOR2A_MOUSE Torsin-2A OS=Mus musculus GN=Tor2a PE=1 SV=1;>sp|P0C7W3|TOR2X_MOUSE Prosalusin OS=Mus musculus GN=Tor2a PE=3 SV=1	Tor2a	2	3	2	3	12.5	16.5	0	22261000
	>sp|Q8R3F5|FABD_MOUSE Malonyl-CoA-acyl carrier protein transacylase, mitochondrial OS=Mus musculus GN=Mcat PE=1 SV=3	Mcat	2	3	2	3	7.6	9.7	12426000	15337000
	>sp|Q8R3S6|EXOC1_MOUSE Exocyst complex component 1 OS=Mus musculus GN=Exoc1 PE=1 SV=4	Exoc1	2	3	2	3	3.7	4	15249000	11289000
	>sp|Q8VD72|TTC8_MOUSE Tetratricopeptide repeat protein 8 OS=Mus musculus GN=Ttc8 PE=1 SV=1	Ttc8	2	3	2	3	5.8	8.9	0	54609000
	>sp|Q8VE73|CUL7_MOUSE Cullin-7 OS=Mus musculus GN=Cul7 PE=1 SV=2	Cul7	2	3	2	3	1.2	2.4	13213000	14257000
	>sp|Q91WQ9|CALL4_MOUSE Calmodulin-like protein 4 OS=Mus musculus GN=Calml4 PE=1 SV=2	Calml4	2	3	2	3	12.4	19	0	22032000
	>sp|Q922Z0|OXDD_MOUSE D-aspartate oxidase OS=Mus musculus GN=Ddo PE=1 SV=1	Ddo	2	3	2	3	8.5	11.7	10988000	9385600
	>sp|Q923D4|SF3B5_MOUSE Splicing factor 3B subunit 5 OS=Mus musculus GN=Sf3b5 PE=1 SV=1	Sf3b5	2	3	2	3	27.9	45.3	16097000	19905000
	>sp|Q99J47|DRS7B_MOUSE Dehydrogenase/reductase SDR family member 7B OS=Mus musculus GN=Dhrs7b PE=1 SV=1	Dhrs7b	2	3	2	3	5	12.1	0	18293000
	>sp|Q99ML0|ZMY10_MOUSE Zinc finger MYND domain-containing protein 10 OS=Mus musculus GN=Zmynd10 PE=1 SV=2	Zmynd10	2	3	2	3	4.1	6.8	0	0
	>sp|Q9CQW9|IFM3_MOUSE Interferon-induced transmembrane protein 3 OS=Mus musculus GN=Ifitm3 PE=1 SV=1	Ifitm3	2	3	2	3	26.3	32.1	52670000	60228000
	>sp|Q9CWE0|MFR1L_MOUSE Mitochondrial fission regulator 1-like OS=Mus musculus GN=Mtfr1l PE=1 SV=1	Mtfr1l	2	3	2	3	7.6	14.2	50965000	59725000
	>sp|Q9CZG9|PDZ11_MOUSE PDZ domain-containing protein 11 OS=Mus musculus GN=Pdzd11 PE=1 SV=1	Pdzd11	2	3	2	3	28.6	47.1	0	34366000
	>sp|Q9CZQ9|BBS5_MOUSE Bardet-Biedl syndrome 5 protein homolog OS=Mus musculus GN=Bbs5 PE=1 SV=1	Bbs5	2	3	2	3	5.9	8.8	7827700	9492400
	>sp|Q9CZX0|ELP3_MOUSE Elongator complex protein 3 OS=Mus musculus GN=Elp3 PE=1 SV=1	Elp3	2	3	2	3	3.8	5.9	9006600	9051000
	>sp|Q9D172|ES1_MOUSE ES1 protein homolog, mitochondrial OS=Mus musculus GN=D10Jhu81e PE=1 SV=1	D10Jhu81e	2	3	2	3	7.5	10.5	0	11206000
	>sp|Q9D1H0|RITA1_MOUSE RBPJ-interacting and tubulin-associated protein 1 OS=Mus musculus GN=Rita1 PE=2 SV=1	Rita1	2	3	2	3	6.3	10.7	14624000	23940000
	>sp|Q9D4H1|EXOC2_MOUSE Exocyst complex component 2 OS=Mus musculus GN=Exoc2 PE=1 SV=1	Exoc2	2	3	2	3	2.2	3.1	0	13489000
	>sp|Q9DAW9|CNN3_MOUSE Calponin-3 OS=Mus musculus GN=Cnn3 PE=1 SV=1	Cnn3	2	3	2	3	6.7	10	36724000	25437000
	>sp|Q9DBS9|OSBL3_MOUSE Oxysterol-binding protein-related protein 3 OS=Mus musculus GN=Osbpl3 PE=1 SV=2	Osbpl3	2	3	2	3	4.2	5.8	32509000	27101000
	>sp|Q9DC29|ABCB6_MOUSE ATP-binding cassette sub-family B member 6, mitochondrial OS=Mus musculus GN=Abcb6 PE=1 SV=1	Abcb6	2	3	2	3	3.4	6.1	22682000	16094000
	>sp|Q9DCR2|AP3S1_MOUSE AP-3 complex subunit sigma-1 OS=Mus musculus GN=Ap3s1 PE=1 SV=2	Ap3s1	2	3	2	3	13.5	18.7	13624000	15397000
	>sp|Q9EQ20|MMSA_MOUSE Methylmalonate-semialdehyde dehydrogenase [acylating], mitochondrial OS=Mus musculus GN=Aldh6a1 PE=1 SV=1	Aldh6a1	2	3	2	3	4.7	6.9	18360000	20626000
	>sp|Q9ERU9|RBP2_MOUSE E3 SUMO-protein ligase RanBP2 OS=Mus musculus GN=Ranbp2 PE=1 SV=2	Ranbp2	2	3	2	3	1	1.5	0	14604000
	>sp|Q9JHS3|LTOR2_MOUSE Ragulator complex protein LAMTOR2 OS=Mus musculus GN=Lamtor2 PE=1 SV=1	Lamtor2	2	3	2	3	24	54.4	23288000	29897000
	>sp|Q9JIY5|HTRA2_MOUSE Serine protease HTRA2, mitochondrial OS=Mus musculus GN=Htra2 PE=1 SV=2	Htra2	2	3	2	3	5.5	8.3	0	27736000
	>sp|Q9JL15|LEG8_MOUSE Galectin-8 OS=Mus musculus GN=Lgals8 PE=1 SV=1	Lgals8	2	3	2	3	5.7	10.1	0	20885000
	>sp|Q9JL18|BACE2_MOUSE Beta-secretase 2 OS=Mus musculus GN=Bace2 PE=2 SV=1	Bace2	2	3	2	3	4.7	8.4	24301000	25481000
	>sp|Q9JLV5|CUL3_MOUSE Cullin-3 OS=Mus musculus GN=Cul3 PE=1 SV=1	Cul3	2	3	2	3	2.9	5.9	0	19520000
	>sp|Q9QXM1|JMY_MOUSE Junction-mediating and -regulatory protein OS=Mus musculus GN=Jmy PE=1 SV=1	Jmy	2	3	2	3	1.5	2.3	8859100	10898000
	>sp|Q9QXX4|CMC2_MOUSE Calcium-binding mitochondrial carrier protein Aralar2 OS=Mus musculus GN=Slc25a13 PE=1 SV=1	Slc25a13	3	4	2	3	6.1	8	0	11773000
	>sp|Q9QZS3|NUMB_MOUSE Protein numb homolog OS=Mus musculus GN=Numb PE=1 SV=1	Numb	5	6	2	3	7.5	9	0	24849000
	>sp|Q9R0P6|SC11A_MOUSE Signal peptidase complex catalytic subunit SEC11A OS=Mus musculus GN=Sec11a PE=1 SV=1	Sec11a	2	3	2	3	11.2	11.2	21055000	18308000
	>sp|Q9R0Q9|MPU1_MOUSE Mannose-P-dolichol utilization defect 1 protein OS=Mus musculus GN=Mpdu1 PE=1 SV=1	Mpdu1	2	3	2	3	9.3	13.8	0	9895500
	>sp|Q9WTK7|STK11_MOUSE Serine/threonine-protein kinase STK11 OS=Mus musculus GN=Stk11 PE=1 SV=1	Stk11	2	3	2	3	7.8	10.3	37950000	43098000
	>sp|Q9WTX2|PRKRA_MOUSE Interferon-inducible double-stranded RNA-dependent protein kinase activator A OS=Mus musculus GN=Prkra PE=1 SV=1	Prkra	2	3	2	3	10.2	15	0	13415000
	>sp|Q9WVL3|S12A7_MOUSE Solute carrier family 12 member 7 OS=Mus musculus GN=Slc12a7 PE=1 SV=1	Slc12a7	2	3	2	3	3	4	0	20934000
	>sp|Q9Z0R4|ITSN1_MOUSE Intersectin-1 OS=Mus musculus GN=Itsn1 PE=1 SV=2	Itsn1	2	3	2	3	1.6	2.3	16961000	16009000
	>sp|Q9Z1Q9|SYVC_MOUSE Valine--tRNA ligase OS=Mus musculus GN=Vars PE=1 SV=1	Vars	2	3	2	3	2.5	4	0	0
	>sp|A6H5Z3|EXC6B_MOUSE Exocyst complex component 6B OS=Mus musculus GN=Exoc6b PE=1 SV=1	Exoc6b	3	3	3	3	4.6	5.6	0	26292000
	>sp|B1AVZ0|UPP_MOUSE Uracil phosphoribosyltransferase homolog OS=Mus musculus GN=Uprt PE=1 SV=1	Uprt	3	3	3	3	16.5	16.5	16595000	18479000
	>sp|O35857|TIM44_MOUSE Mitochondrial import inner membrane translocase subunit TIM44 OS=Mus musculus GN=Timm44 PE=1 SV=2	Timm44	3	3	3	3	8.8	8.8	14849000	17561000
	>sp|O70194|EIF3D_MOUSE Eukaryotic translation initiation factor 3 subunit D OS=Mus musculus GN=Eif3d PE=1 SV=2	Eif3d	3	3	3	3	5.3	5.3	36976000	37417000
	>sp|O70251|EF1B_MOUSE Elongation factor 1-beta OS=Mus musculus GN=Eef1b PE=1 SV=5	Eef1b	3	3	3	3	26.7	26.7	49563000	29138000
	>sp|O88322|NID2_MOUSE Nidogen-2 OS=Mus musculus GN=Nid2 PE=1 SV=2	Nid2	3	3	3	3	2.6	2.6	7181500	6050800
	>sp|P08228|SODC_MOUSE Superoxide dismutase [Cu-Zn] OS=Mus musculus GN=Sod1 PE=1 SV=2	Sod1	3	3	3	3	25.3	25.3	28094000	22196000
	>sp|P09602|HMGN2_MOUSE Non-histone chromosomal protein HMG-17 OS=Mus musculus GN=Hmgn2 PE=1 SV=2	Hmgn2	3	3	3	3	16.7	16.7	18362000	21506000
	>sp|P0C673|IGS11_MOUSE Immunoglobulin superfamily member 11 OS=Mus musculus GN=Igsf11 PE=1 SV=1	Igsf11	3	3	3	3	7	7	41500000	39599000
	>sp|P10852|4F2_MOUSE 4F2 cell-surface antigen heavy chain OS=Mus musculus GN=Slc3a2 PE=1 SV=1	Slc3a2	3	3	3	3	7.2	6.7	0	0
	>sp|P11438|LAMP1_MOUSE Lysosome-associated membrane glycoprotein 1 OS=Mus musculus GN=Lamp1 PE=1 SV=2	Lamp1	3	3	3	3	8.4	8.4	79743000	83254000
	>sp|P17047|LAMP2_MOUSE Lysosome-associated membrane glycoprotein 2 OS=Mus musculus GN=Lamp2 PE=1 SV=2	Lamp2	3	3	3	3	6.5	6.5	57552000	52184000
	>sp|P18242|CATD_MOUSE Cathepsin D OS=Mus musculus GN=Ctsd PE=1 SV=1	Ctsd	3	3	3	3	8	8	28469000	31315000
	>sp|P28658|ATX10_MOUSE Ataxin-10 OS=Mus musculus GN=Atxn10 PE=1 SV=2	Atxn10	3	3	3	3	8.8	8.8	16404000	22232000
	>sp|P29533|VCAM1_MOUSE Vascular cell adhesion protein 1 OS=Mus musculus GN=Vcam1 PE=1 SV=1	Vcam1	3	3	3	3	4.2	4.2	24653000	17216000
	>sp|P31786|ACBP_MOUSE Acyl-CoA-binding protein OS=Mus musculus GN=Dbi PE=1 SV=2	Dbi	3	3	3	3	55.2	55.2	69455000	64306000
	>sp|P35283|RAB12_MOUSE Ras-related protein Rab-12 OS=Mus musculus GN=Rab12 PE=1 SV=3	Rab12	3	3	3	3	12.3	11.9	18002000	16985000
	>sp|P46978|STT3A_MOUSE Dolichyl-diphosphooligosaccharide--protein glycosyltransferase subunit STT3A OS=Mus musculus GN=Stt3a PE=1 SV=1	Stt3a	3	3	3	3	6.4	6.4	14079000	14086000
	>sp|P47915|RL29_MOUSE 60S ribosomal protein L29 OS=Mus musculus GN=Rpl29 PE=2 SV=2	Rpl29	3	3	3	3	12.5	12.5	140950000	153760000
	>sp|P51880|FABP7_MOUSE Fatty acid-binding protein, brain OS=Mus musculus GN=Fabp7 PE=1 SV=2	Fabp7	3	3	3	3	29.5	29.5	45598000	78903000
	>sp|P56391|CX6B1_MOUSE Cytochrome c oxidase subunit 6B1 OS=Mus musculus GN=Cox6b1 PE=1 SV=2	Cox6b1	3	3	3	3	41.9	41.9	118040000	84828000
	>sp|P61164|ACTZ_MOUSE Alpha-centractin OS=Mus musculus GN=Actr1a PE=1 SV=1	Actr1a	7	8	3	3	26.6	28.7	60889000	63446000
	>sp|P62746|RHOB_MOUSE Rho-related GTP-binding protein RhoB OS=Mus musculus GN=Rhob PE=1 SV=1	Rhob	5	5	3	3	29.1	29.1	78042000	61647000
	>sp|P62855|RS26_MOUSE 40S ribosomal protein S26 OS=Mus musculus GN=Rps26 PE=1 SV=3	Rps26	3	3	3	3	31.3	31.3	302600000	218280000
	>sp|P62862|RS30_MOUSE 40S ribosomal protein S30 OS=Mus musculus GN=Fau PE=1 SV=1	Fau	3	3	3	3	20.3	20.3	111590000	104670000
	>sp|Q9Z199|SPT4B_MOUSE Transcription elongation factor SPT4-B OS=Mus musculus GN=Supt4h1b PE=2 SV=1;>sp|P63271|SPT4A_MOUSE Transcription elongation factor SPT4-A OS=Mus musculus GN=Supt4h1a PE=2 SV=1	Supt4h1b	3	3	3	3	27.4	27.4	32755000	27566000
	>sp|P70296|PEBP1_MOUSE Phosphatidylethanolamine-binding protein 1 OS=Mus musculus GN=Pebp1 PE=1 SV=3	Pebp1	3	3	3	3	24.6	24.6	29359000	42043000
	>sp|P70302|STIM1_MOUSE Stromal interaction molecule 1 OS=Mus musculus GN=Stim1 PE=1 SV=2	Stim1	3	3	3	3	6	6	12495000	24069000
	>sp|P97760|RPB3_MOUSE DNA-directed RNA polymerase II subunit RPB3 OS=Mus musculus GN=Polr2c PE=1 SV=1	Polr2c	3	3	3	3	16	16	18353000	21997000
	>sp|P99028|QCR6_MOUSE Cytochrome b-c1 complex subunit 6, mitochondrial OS=Mus musculus GN=Uqcrh PE=1 SV=2	Uqcrh	3	3	3	3	30.3	30.3	122180000	134910000
	>sp|Q3KNM2|MARH5_MOUSE E3 ubiquitin-protein ligase MARCH5 OS=Mus musculus GN=March5 PE=1 SV=1	2021-03-05	3	3	3	3	13.7	13.7	11331000	9119900
	>sp|Q3TXT3|SOSSC_MOUSE SOSS complex subunit C OS=Mus musculus GN=Inip PE=3 SV=1	Inip	3	3	3	3	52.9	52.9	18325000	13080000
	>sp|Q3U1F9|PHAG1_MOUSE Phosphoprotein associated with glycosphingolipid-enriched microdomains 1 OS=Mus musculus GN=Pag1 PE=1 SV=2	Pag1	3	3	3	3	13.3	16.1	34228000	41230000
	>sp|Q3UFY8|MRRP1_MOUSE Mitochondrial ribonuclease P protein 1 OS=Mus musculus GN=Trmt10c PE=1 SV=2	Trmt10c	3	3	3	3	12.6	12.6	24352000	19618000
	>sp|Q3UIL6|PKHA7_MOUSE Pleckstrin homology domain-containing family A member 7 OS=Mus musculus GN=Plekha7 PE=1 SV=2	Plekha7	3	3	3	3	2.1	2.1	9204100	8561700
	>sp|Q3UJV1|CCD61_MOUSE Coiled-coil domain-containing protein 61 OS=Mus musculus GN=Ccdc61 PE=1 SV=1	Ccdc61	3	3	3	3	5.3	5.3	23065000	26708000
	>sp|Q3UNZ8|QORL2_MOUSE Quinone oxidoreductase-like protein 2 OS=Mus musculus PE=1 SV=1	1	3	3	3	3	17.1	17.1	24206000	22074000
	>sp|Q3UY34|CL043_MOUSE Uncharacterized protein C12orf43 homolog OS=Mus musculus PE=2 SV=1	2	3	3	3	3	22.3	22.3	16987000	17229000
	>sp|Q5SRX1|TM1L2_MOUSE TOM1-like protein 2 OS=Mus musculus GN=Tom1l2 PE=1 SV=1	Tom1l2	3	3	3	3	8.5	8.5	13337000	16941000
	>sp|Q5SSG4|GA2L2_MOUSE GAS2-like protein 2 OS=Mus musculus GN=Gas2l2 PE=2 SV=1	Gas2l2	3	3	3	3	5.1	5.1	19799000	17898000
	>sp|Q61171|PRDX2_MOUSE Peroxiredoxin-2 OS=Mus musculus GN=Prdx2 PE=1 SV=3	Prdx2	3	3	3	3	14.6	14.6	21701000	22410000
	>sp|Q61316|HSP74_MOUSE Heat shock 70 kDa protein 4 OS=Mus musculus GN=Hspa4 PE=1 SV=1	Hspa4	4	4	3	3	6.3	6.3	21416000	0
	>sp|Q61660|FOXJ1_MOUSE Forkhead box protein J1 OS=Mus musculus GN=Foxj1 PE=2 SV=2	Foxj1	3	3	3	3	6.7	6.7	0	16689000
	>sp|Q64FW2|RETST_MOUSE All-trans-retinol 13,14-reductase OS=Mus musculus GN=Retsat PE=1 SV=3	Retsat	3	3	3	3	6.7	6.7	22006000	30900000
	>sp|Q66GT5|PTPM1_MOUSE Phosphatidylglycerophosphatase and protein-tyrosine phosphatase 1 OS=Mus musculus GN=Ptpmt1 PE=1 SV=1	Ptpmt1	3	3	3	3	17.6	17.6	54198000	53834000
	>sp|Q6IRU5|CLCB_MOUSE Clathrin light chain B OS=Mus musculus GN=Cltb PE=1 SV=1	Cltb	3	3	3	3	12.7	12.7	52003000	42348000
	>sp|Q6KAR6|EXOC3_MOUSE Exocyst complex component 3 OS=Mus musculus GN=Exoc3 PE=1 SV=2	Exoc3	3	3	3	3	6	6	30889000	28492000
	>sp|Q6PCP5|MFF_MOUSE Mitochondrial fission factor OS=Mus musculus GN=Mff PE=1 SV=1	Mff	3	3	3	3	25.8	25.8	23465000	20129000
	>sp|Q76KF0|SEM6D_MOUSE Semaphorin-6D OS=Mus musculus GN=Sema6d PE=1 SV=1	Sema6d	3	3	3	3	3.4	3.4	12371000	10457000
	>sp|Q7TMM9|TBB2A_MOUSE Tubulin beta-2A chain OS=Mus musculus GN=Tubb2a PE=1 SV=1	Tubb2a	38	34	3	3	81.1	80.9	1253900000	1543300000
	>sp|Q7TSC3|NEK5_MOUSE Serine/threonine-protein kinase Nek5 OS=Mus musculus GN=Nek5 PE=2 SV=1	Nek5	3	3	3	3	5.4	5.4	0	0
	>sp|Q80UU9|PGRC2_MOUSE Membrane-associated progesterone receptor component 2 OS=Mus musculus GN=Pgrmc2 PE=1 SV=2	Pgrmc2	4	4	3	3	18	18	33710000	28729000
	>sp|Q80W54|FACE1_MOUSE CAAX prenyl protease 1 homolog OS=Mus musculus GN=Zmpste24 PE=1 SV=2	Zmpste24	3	3	3	3	9.3	9.3	27228000	24692000
	>sp|Q80W68|KIRR1_MOUSE Kin of IRRE-like protein 1 OS=Mus musculus GN=Kirrel PE=1 SV=1	Kirrel	3	3	3	3	4.6	4.8	11638000	10879000
	>sp|Q80X50|UBP2L_MOUSE Ubiquitin-associated protein 2-like OS=Mus musculus GN=Ubap2l PE=1 SV=1	Ubap2l	3	3	3	3	3	3	15433000	13446000
	>sp|Q810N6|ANR45_MOUSE Ankyrin repeat domain-containing protein 45 OS=Mus musculus GN=Ankrd45 PE=1 SV=1	Ankrd45	3	3	3	3	16.1	16.1	17933000	23840000
	>sp|Q8BGD9|IF4B_MOUSE Eukaryotic translation initiation factor 4B OS=Mus musculus GN=Eif4b PE=1 SV=1	Eif4b	3	3	3	3	6.4	6.4	16764000	18434000
	>sp|Q8BH50|CR025_MOUSE Uncharacterized protein C18orf25 homolog OS=Mus musculus PE=1 SV=1	1	3	3	3	3	17.1	17.1	31645000	25274000
	>sp|Q8BKX1|BAIP2_MOUSE Brain-specific angiogenesis inhibitor 1-associated protein 2 OS=Mus musculus GN=Baiap2 PE=1 SV=2	Baiap2	3	3	3	3	6.4	7.3	20322000	16750000
	>sp|Q8BTV2|CPSF7_MOUSE Cleavage and polyadenylation specificity factor subunit 7 OS=Mus musculus GN=Cpsf7 PE=1 SV=2	Cpsf7	3	3	3	3	6.4	6.4	68696000	79984000
	>sp|Q8BWY3|ERF1_MOUSE Eukaryotic peptide chain release factor subunit 1 OS=Mus musculus GN=Etf1 PE=1 SV=4	Etf1	3	3	3	3	7.8	7.8	0	11009000
	>sp|Q8BYM5|NLGN3_MOUSE Neuroligin-3 OS=Mus musculus GN=Nlgn3 PE=1 SV=2	Nlgn3	4	4	3	3	10.3	7.5	26959000	34262000
	>sp|Q8BZX4|SREK1_MOUSE Splicing regulatory glutamine/lysine-rich protein 1 OS=Mus musculus GN=Srek1 PE=2 SV=1	Srek1	3	3	3	3	10.5	10.5	21556000	23651000
	>sp|Q8C166|CPNE1_MOUSE Copine-1 OS=Mus musculus GN=Cpne1 PE=1 SV=1	Cpne1	4	4	3	3	9.3	9.3	15235000	15819000
	>sp|Q8C753|K0556_MOUSE Uncharacterized protein KIAA0556 OS=Mus musculus GN=Kiaa0556 PE=1 SV=2	Kiaa0556	3	3	3	3	2	2	7640300	10240000
	>sp|Q8CGU1|CACO1_MOUSE Calcium-binding and coiled-coil domain-containing protein 1 OS=Mus musculus GN=Calcoco1 PE=1 SV=2	Calcoco1	3	3	3	3	6.7	7.1	14362000	13891000
	>sp|Q8CHX7|RFTN2_MOUSE Raftlin-2 OS=Mus musculus GN=Rftn2 PE=1 SV=3	Rftn2	3	3	3	3	8.4	8.4	19138000	17751000
	>sp|Q8K3W3|CASC3_MOUSE Protein CASC3 OS=Mus musculus GN=Casc3 PE=1 SV=3	Casc3	3	3	3	3	5.9	5.9	21421000	19597000
	>sp|Q8K479|C1QT5_MOUSE Complement C1q tumor necrosis factor-related protein 5 OS=Mus musculus GN=C1qtnf5 PE=1 SV=1	C1qtnf5	3	3	3	3	15.2	15.2	50315000	56087000
	>sp|Q8VCH7|RDH10_MOUSE Retinol dehydrogenase 10 OS=Mus musculus GN=Rdh10 PE=1 SV=2	Rdh10	3	3	3	3	10.3	12	49532000	55385000
	>sp|Q8VEK0|CC50A_MOUSE Cell cycle control protein 50A OS=Mus musculus GN=Tmem30a PE=1 SV=1	Tmem30a	3	3	3	3	8.2	6	23305000	26596000
	>sp|Q91VS7|MGST1_MOUSE Microsomal glutathione S-transferase 1 OS=Mus musculus GN=Mgst1 PE=1 SV=3	Mgst1	3	3	3	3	21.9	21.9	87945000	88855000
	>sp|Q91XE8|TM205_MOUSE Transmembrane protein 205 OS=Mus musculus GN=Tmem205 PE=1 SV=1	Tmem205	3	3	3	3	17.5	17.5	26254000	25232000
	>sp|Q921H8|THIKA_MOUSE 3-ketoacyl-CoA thiolase A, peroxisomal OS=Mus musculus GN=Acaa1a PE=1 SV=1;>sp|Q8VCH0|THIKB_MOUSE 3-ketoacyl-CoA thiolase B, peroxisomal OS=Mus musculus GN=Acaa1b PE=1 SV=1	Acaa1a	3	3	3	3	12.3	12.3	7828400	7871500
	>sp|Q99JF8|PSIP1_MOUSE PC4 and SFRS1-interacting protein OS=Mus musculus GN=Psip1 PE=1 SV=1	Psip1	4	4	3	3	8.3	8.3	14883000	12690000
	>sp|Q99JR1|SFXN1_MOUSE Sideroflexin-1 OS=Mus musculus GN=Sfxn1 PE=1 SV=3	Sfxn1	3	3	3	3	12.1	9.6	19637000	20477000
	>sp|Q99K85|SERC_MOUSE Phosphoserine aminotransferase OS=Mus musculus GN=Psat1 PE=1 SV=1	Psat1	3	3	3	3	9.5	9.5	18368000	22906000
	>sp|Q99MS8|TPGS1_MOUSE Tubulin polyglutamylase complex subunit 1 OS=Mus musculus GN=Tpgs1 PE=1 SV=1	Tpgs1	3	3	3	3	13.5	14.9	18186000	15874000
	>sp|Q99P25|TXIP1_MOUSE Translin-associated factor X-interacting protein 1 OS=Mus musculus GN=Tsnaxip1 PE=1 SV=2	Tsnaxip1	3	3	3	3	6.5	6.5	13761000	16469000
	>sp|Q99PU5|ACBG1_MOUSE Long-chain-fatty-acid--CoA ligase ACSBG1 OS=Mus musculus GN=Acsbg1 PE=1 SV=1	Acsbg1	3	3	3	3	5.7	5.7	0	42057000
	>sp|Q9CPQ3|TOM22_MOUSE Mitochondrial import receptor subunit TOM22 homolog OS=Mus musculus GN=Tomm22 PE=1 SV=3	Tomm22	3	3	3	3	31	40.8	26100000	24935000
	>sp|Q9CR21|ACPM_MOUSE Acyl carrier protein, mitochondrial OS=Mus musculus GN=Ndufab1 PE=1 SV=1	Ndufab1	3	3	3	3	21.2	21.2	81750000	86967000
	>sp|Q9CS42|PRPS2_MOUSE Ribose-phosphate pyrophosphokinase 2 OS=Mus musculus GN=Prps2 PE=1 SV=4	Prps2	6	6	3	3	21.7	21.7	58876000	52579000
	>sp|Q9CZU6|CISY_MOUSE Citrate synthase, mitochondrial OS=Mus musculus GN=Cs PE=1 SV=1	Cs	3	3	3	3	6.9	6.9	0	0
	>sp|Q9D1Q6|ERP44_MOUSE Endoplasmic reticulum resident protein 44 OS=Mus musculus GN=Erp44 PE=1 SV=1	Erp44	3	3	3	3	10.3	10.3	17919000	18352000
	>sp|Q9D2N9|VP33A_MOUSE Vacuolar protein sorting-associated protein 33A OS=Mus musculus GN=Vps33a PE=1 SV=2	Vps33a	3	3	3	3	4	3.7	18020000	17439000
	>sp|Q9D552|SPT17_MOUSE Spermatogenesis-associated protein 17 OS=Mus musculus GN=Spata17 PE=2 SV=1	Spata17	3	3	3	3	10.3	10.3	15458000	0
	>sp|Q9D7S7|RL22L_MOUSE 60S ribosomal protein L22-like 1 OS=Mus musculus GN=Rpl22l1 PE=1 SV=1	Rpl22l1	4	4	3	3	45.9	45.9	231280000	221160000
	>sp|Q9DB15|RM12_MOUSE 39S ribosomal protein L12, mitochondrial OS=Mus musculus GN=Mrpl12 PE=1 SV=2	Mrpl12	3	3	3	3	17.4	17.4	29353000	18720000
	>sp|Q9DB34|CHM2A_MOUSE Charged multivesicular body protein 2a OS=Mus musculus GN=Chmp2a PE=1 SV=1	Chmp2a	3	3	3	3	11.7	11.7	21178000	20385000
	>sp|Q9DCS9|NDUBA_MOUSE NADH dehydrogenase [ubiquinone] 1 beta subcomplex subunit 10 OS=Mus musculus GN=Ndufb10 PE=1 SV=3	Ndufb10	3	3	3	3	27.3	27.3	44828000	50210000
	>sp|Q9EP96|SO1A4_MOUSE Solute carrier organic anion transporter family member 1A4 OS=Mus musculus GN=Slco1a4 PE=1 SV=1	Slco1a4	3	3	3	3	4.9	4.9	15521000	20015000
	>sp|Q9ERS5|PKHA2_MOUSE Pleckstrin homology domain-containing family A member 2 OS=Mus musculus GN=Plekha2 PE=1 SV=1	Plekha2	3	3	3	3	12.5	12.5	21128000	18055000
	>sp|Q9JHU3|CDK20_MOUSE Cyclin-dependent kinase 20 OS=Mus musculus GN=Cdk20 PE=1 SV=1	Cdk20	3	3	3	3	11.6	11.6	23917000	19817000
	>sp|Q9JI19|FIBP_MOUSE Acidic fibroblast growth factor intracellular-binding protein OS=Mus musculus GN=Fibp PE=1 SV=1	Fibp	3	3	3	3	10.6	12.3	35728000	31790000
	>sp|Q9JJG0|TACC2_MOUSE Transforming acidic coiled-coil-containing protein 2 OS=Mus musculus GN=Tacc2 PE=1 SV=2	Tacc2	4	4	3	3	2.9	2.9	33821000	31823000
	>sp|Q9JM52|MINK1_MOUSE Misshapen-like kinase 1 OS=Mus musculus GN=Mink1 PE=1 SV=3	Mink1	12	15	3	3	8.9	10.7	33093000	26438000
	>sp|Q9JM76|ARPC3_MOUSE Actin-related protein 2/3 complex subunit 3 OS=Mus musculus GN=Arpc3 PE=1 SV=3	Arpc3	3	3	3	3	19.7	19.7	21450000	24227000
	>sp|Q9JM96|BORG4_MOUSE Cdc42 effector protein 4 OS=Mus musculus GN=Cdc42ep4 PE=1 SV=1	Cdc42ep4	3	3	3	3	14.3	14.3	31378000	29499000
	>sp|Q9QUI0|RHOA_MOUSE Transforming protein RhoA OS=Mus musculus GN=Rhoa PE=1 SV=1	Rhoa	9	9	3	3	56	56	197620000	183330000
	>sp|Q9QYF1|RDH11_MOUSE Retinol dehydrogenase 11 OS=Mus musculus GN=Rdh11 PE=1 SV=2	Rdh11	3	3	3	3	11.7	11.7	25660000	23454000
	>sp|Q9R062|GLYG_MOUSE Glycogenin-1 OS=Mus musculus GN=Gyg1 PE=1 SV=3	Gyg1	3	3	3	3	10.8	10.8	19309000	18391000
	>sp|Q9R078|AAKB1_MOUSE 5-AMP-activated protein kinase subunit beta-1 OS=Mus musculus GN=Prkab1 PE=1 SV=2	Prkab1	4	4	3	3	26.7	27.8	46583000	74691000
	>sp|Q9R0M6|RAB9A_MOUSE Ras-related protein Rab-9A OS=Mus musculus GN=Rab9a PE=1 SV=1	Rab9a	3	3	3	3	24.9	24.9	17658000	18777000
	>sp|Q9R0Q3|TMED2_MOUSE Transmembrane emp24 domain-containing protein 2 OS=Mus musculus GN=Tmed2 PE=1 SV=1	Tmed2	3	3	3	3	16.9	16.9	32049000	18896000
	>sp|Q9R1B9|SLIT2_MOUSE Slit homolog 2 protein OS=Mus musculus GN=Slit2 PE=2 SV=2	Slit2	3	3	3	3	2.4	2.4	36870000	29998000
	>sp|Q9R1P0|PSA4_MOUSE Proteasome subunit alpha type-4 OS=Mus musculus GN=Psma4 PE=1 SV=1	Psma4	3	3	3	3	12.3	12.3	0	24851000
	>sp|Q9WTR5|CAD13_MOUSE Cadherin-13 OS=Mus musculus GN=Cdh13 PE=1 SV=2	Cdh13	3	3	3	3	6.9	6.9	42077000	39213000
	>sp|Q9WTX8|MD1L1_MOUSE Mitotic spindle assembly checkpoint protein MAD1 OS=Mus musculus GN=Mad1l1 PE=1 SV=1	Mad1l1	3	3	3	3	4.2	4.2	10046000	9129900
	>sp|Q9WV54|ASAH1_MOUSE Acid ceramidase OS=Mus musculus GN=Asah1 PE=1 SV=1	Asah1	3	3	3	3	9.4	9.4	13952000	12718000
	>sp|Q9Z130|HNRDL_MOUSE Heterogeneous nuclear ribonucleoprotein D-like OS=Mus musculus GN=Hnrnpdl PE=1 SV=1	Hnrnpdl	4	4	3	3	10.6	10.6	39405000	33665000
	>sp|O35344|IMA4_MOUSE Importin subunit alpha-4 OS=Mus musculus GN=Kpna3 PE=1 SV=1	Kpna3	7	6	4	3	16.1	14.4	47681000	38361000
	>sp|O35704|SPTC1_MOUSE Serine palmitoyltransferase 1 OS=Mus musculus GN=Sptlc1 PE=1 SV=2	Sptlc1	4	3	4	3	11	9.1	18499000	22562000
	>sp|O35737|HNRH1_MOUSE Heterogeneous nuclear ribonucleoprotein H OS=Mus musculus GN=Hnrnph1 PE=1 SV=3	Hnrnph1	12	10	4	3	40.3	33.2	265140000	316450000
	>sp|O70566|DIAP2_MOUSE Protein diaphanous homolog 2 OS=Mus musculus GN=Diaph2 PE=1 SV=2	Diaph2	4	3	4	3	4.6	3.2	0	13348000
	>sp|O70572|NSMA_MOUSE Sphingomyelin phosphodiesterase 2 OS=Mus musculus GN=Smpd2 PE=1 SV=1	Smpd2	4	3	4	3	11.7	10	15786000	15751000
	>sp|O89086|RBM3_MOUSE RNA-binding protein 3 OS=Mus musculus GN=Rbm3 PE=1 SV=1	Rbm3	4	3	4	3	48.4	41.8	59589000	73861000
	>sp|P11214|TPA_MOUSE Tissue-type plasminogen activator OS=Mus musculus GN=Plat PE=1 SV=3	Plat	4	3	4	3	8.8	6.3	29364000	30929000
	>sp|P16125|LDHB_MOUSE L-lactate dehydrogenase B chain OS=Mus musculus GN=Ldhb PE=1 SV=2	Ldhb	4	3	4	3	14.1	9.9	27183000	20739000
	>sp|P20060|HEXB_MOUSE Beta-hexosaminidase subunit beta OS=Mus musculus GN=Hexb PE=1 SV=2	Hexb	4	3	4	3	6.5	4.5	8381500	9753700
	>sp|P28574|MAX_MOUSE Protein max OS=Mus musculus GN=Max PE=1 SV=1	Max	4	3	4	3	32.5	19.4	35186000	24203000
	>sp|P28656|NP1L1_MOUSE Nucleosome assembly protein 1-like 1 OS=Mus musculus GN=Nap1l1 PE=1 SV=2	Nap1l1	5	4	4	3	13	12.8	109280000	114660000
	>sp|P55088|AQP4_MOUSE Aquaporin-4 OS=Mus musculus GN=Aqp4 PE=1 SV=2	Aqp4	4	3	4	3	14.2	14.2	296550000	242520000
	>sp|P58404|STRN4_MOUSE Striatin-4 OS=Mus musculus GN=Strn4 PE=1 SV=2	Strn4	4	3	4	3	7.9	5.1	17842000	19531000
	>sp|P58802|TB10A_MOUSE TBC1 domain family member 10A OS=Mus musculus GN=Tbc1d10a PE=1 SV=1	Tbc1d10a	4	3	4	3	12	7.4	25447000	0
	>sp|P59017|B2L13_MOUSE Bcl-2-like protein 13 OS=Mus musculus GN=Bcl2l13 PE=1 SV=2	Bcl2l13	4	3	4	3	14.7	12.2	38811000	33525000
	>sp|P61965|WDR5_MOUSE WD repeat-containing protein 5 OS=Mus musculus GN=Wdr5 PE=1 SV=1	Wdr5	4	3	4	3	19.8	16.5	29761000	43937000
	>sp|P62315|SMD1_MOUSE Small nuclear ribonucleoprotein Sm D1 OS=Mus musculus GN=Snrpd1 PE=1 SV=1	Snrpd1	4	3	4	3	54.6	37	43430000	40913000
	>sp|P62331|ARF6_MOUSE ADP-ribosylation factor 6 OS=Mus musculus GN=Arf6 PE=1 SV=2	Arf6	4	3	4	3	38.3	29.7	48606000	67459000
	>sp|P62743|AP2S1_MOUSE AP-2 complex subunit sigma OS=Mus musculus GN=Ap2s1 PE=1 SV=1	Ap2s1	4	3	4	3	27.5	19	180040000	144110000
	>sp|P62821|RAB1A_MOUSE Ras-related protein Rab-1A OS=Mus musculus GN=Rab1A PE=1 SV=3	Rab1A	9	8	4	3	56.6	48.3	189880000	220000000
	>sp|P70333|HNRH2_MOUSE Heterogeneous nuclear ribonucleoprotein H2 OS=Mus musculus GN=Hnrnph2 PE=1 SV=1	Hnrnph2	11	9	4	3	33.6	27.8	33548000	31207000
	>sp|P70658|CXCR4_MOUSE C-X-C chemokine receptor type 4 OS=Mus musculus GN=Cxcr4 PE=1 SV=2	Cxcr4	4	3	4	3	10.9	7.5	45491000	55783000
	>sp|P84096|RHOG_MOUSE Rho-related GTP-binding protein RhoG OS=Mus musculus GN=Rhog PE=1 SV=1	Rhog	5	4	4	3	35.6	31.4	40650000	33356000
	>sp|Q3TCJ1|F175B_MOUSE BRISC complex subunit Abro1 OS=Mus musculus GN=Fam175b PE=1 SV=1	Fam175b	4	3	4	3	10.6	8	17953000	21309000
	>sp|Q3UIA2|RHG17_MOUSE Rho GTPase-activating protein 17 OS=Mus musculus GN=Arhgap17 PE=1 SV=1	Arhgap17	4	3	4	3	7.4	4.5	17994000	19882000
	>sp|Q3UMQ8|NAF1_MOUSE H/ACA ribonucleoprotein complex non-core subunit NAF1 OS=Mus musculus GN=Naf1 PE=1 SV=2	Naf1	4	3	4	3	10.2	7.4	14589000	10872000
	>sp|Q3UN04|UBP30_MOUSE Ubiquitin carboxyl-terminal hydrolase 30 OS=Mus musculus GN=Usp30 PE=1 SV=1	Usp30	4	3	4	3	13	9.5	25584000	34908000
	>sp|Q61210|ARHG1_MOUSE Rho guanine nucleotide exchange factor 1 OS=Mus musculus GN=Arhgef1 PE=1 SV=2	Arhgef1	4	3	4	3	7	4.6	24421000	17324000
	>sp|Q62448|IF4G2_MOUSE Eukaryotic translation initiation factor 4 gamma 2 OS=Mus musculus GN=Eif4g2 PE=1 SV=2	Eif4g2	4	3	4	3	5.5	4.5	17502000	27110000
	>sp|Q80SW1|SAHH2_MOUSE Putative adenosylhomocysteinase 2 OS=Mus musculus GN=Ahcyl1 PE=1 SV=1;>sp|Q68FL4|SAHH3_MOUSE Putative adenosylhomocysteinase 3 OS=Mus musculus GN=Ahcyl2 PE=1 SV=1	Ahcyl1	4	3	4	3	7.9	6	32833000	28691000
	>sp|Q6ZWV7|RL35_MOUSE 60S ribosomal protein L35 OS=Mus musculus GN=Rpl35 PE=1 SV=1	Rpl35	4	3	4	3	30.1	26	397950000	276680000
	>sp|Q7TPM9|MTMRA_MOUSE Myotubularin-related protein 10 OS=Mus musculus GN=Mtmr10 PE=1 SV=2	Mtmr10	4	3	4	3	9.3	7.9	16533000	21112000
	>sp|Q7TQK5|CCD93_MOUSE Coiled-coil domain-containing protein 93 OS=Mus musculus GN=Ccdc93 PE=1 SV=1	Ccdc93	4	3	4	3	7.9	5.9	21187000	22052000
	>sp|Q80YS5|LRC27_MOUSE Leucine-rich repeat-containing protein 27 OS=Mus musculus GN=Lrrc27 PE=2 SV=1	Lrrc27	4	3	4	3	7.8	6.3	22864000	18528000
	>sp|Q8BGH2|SAM50_MOUSE Sorting and assembly machinery component 50 homolog OS=Mus musculus GN=Samm50 PE=1 SV=1	Samm50	4	3	4	3	10.7	9	36525000	25548000
	>sp|Q8BVU0|LRCH3_MOUSE Leucine-rich repeat and calponin homology domain-containing protein 3 OS=Mus musculus GN=Lrch3 PE=1 SV=3	Lrch3	4	3	4	3	6.7	5.1	13493000	16511000
	>sp|Q8C0N2|GPAT3_MOUSE Glycerol-3-phosphate acyltransferase 3 OS=Mus musculus GN=Gpat3 PE=1 SV=1	Gpat3	4	3	4	3	12.8	10	16954000	18316000
	>sp|Q8CHP0|ZC3H3_MOUSE Zinc finger CCCH domain-containing protein 3 OS=Mus musculus GN=Zc3h3 PE=1 SV=1	Zc3h3	4	3	4	3	4.4	3.6	13014000	19184000
	>sp|Q8CJ96|RASF8_MOUSE Ras association domain-containing protein 8 OS=Mus musculus GN=Rassf8 PE=2 SV=1	Rassf8	4	3	4	3	11.5	8.4	67710000	49913000
	>sp|Q8R1Q8|DC1L1_MOUSE Cytoplasmic dynein 1 light intermediate chain 1 OS=Mus musculus GN=Dync1li1 PE=1 SV=1	Dync1li1	5	4	4	3	12	10.1	28357000	29310000
	>sp|Q8R1V4|TMED4_MOUSE Transmembrane emp24 domain-containing protein 4 OS=Mus musculus GN=Tmed4 PE=1 SV=1	Tmed4	4	3	4	3	27.3	18.5	31255000	33336000
	>sp|Q8VDQ8|SIR2_MOUSE NAD-dependent protein deacetylase sirtuin-2 OS=Mus musculus GN=Sirt2 PE=1 SV=2	Sirt2	4	3	4	3	16.5	13.6	17057000	25224000
	>sp|Q91W92|BORG5_MOUSE Cdc42 effector protein 1 OS=Mus musculus GN=Cdc42ep1 PE=1 SV=1	Cdc42ep1	4	3	4	3	13.7	14.7	55892000	52745000
	>sp|Q91WG5|AAKG2_MOUSE 5-AMP-activated protein kinase subunit gamma-2 OS=Mus musculus GN=Prkag2 PE=1 SV=2	Prkag2	5	4	4	3	9.4	8	21139000	17881000
	>sp|Q920Q6|MSI2H_MOUSE RNA-binding protein Musashi homolog 2 OS=Mus musculus GN=Msi2 PE=1 SV=1	Msi2	5	4	4	3	20.2	15.9	47237000	47853000
	>sp|Q922F4|TBB6_MOUSE Tubulin beta-6 chain OS=Mus musculus GN=Tubb6 PE=1 SV=1	Tubb6	18	16	4	3	51.7	47.7	67408000	57355000
	>sp|Q925B0|PAWR_MOUSE PRKC apoptosis WT1 regulator protein OS=Mus musculus GN=Pawr PE=1 SV=2	Pawr	4	3	4	3	16.5	16.5	25043000	27796000
	>sp|Q99K70|RRAGC_MOUSE Ras-related GTP-binding protein C OS=Mus musculus GN=Rragc PE=1 SV=1	Rragc	10	9	4	3	30.2	27.1	67391000	65607000
	>sp|Q99LC5|ETFA_MOUSE Electron transfer flavoprotein subunit alpha, mitochondrial OS=Mus musculus GN=Etfa PE=1 SV=2	Etfa	4	3	4	3	20.7	15.9	20925000	22157000
	>sp|Q99MN1|SYK_MOUSE Lysine--tRNA ligase OS=Mus musculus GN=Kars PE=1 SV=1	Kars	4	3	4	3	6.6	4.4	17984000	24815000
	>sp|Q9CPY7|AMPL_MOUSE Cytosol aminopeptidase OS=Mus musculus GN=Lap3 PE=1 SV=3	Lap3	4	3	4	3	8.3	6.7	19350000	0
	>sp|Q9CQJ8|NDUB9_MOUSE NADH dehydrogenase [ubiquinone] 1 beta subcomplex subunit 9 OS=Mus musculus GN=Ndufb9 PE=1 SV=3	Ndufb9	4	3	4	3	37.4	29.6	47178000	32937000
	>sp|Q9CR67|TMM33_MOUSE Transmembrane protein 33 OS=Mus musculus GN=Tmem33 PE=1 SV=1	Tmem33	4	3	4	3	15	12.1	33594000	36757000
	>sp|Q9CRD0|OCAD1_MOUSE OCIA domain-containing protein 1 OS=Mus musculus GN=Ociad1 PE=1 SV=1	Ociad1	4	3	4	3	22.3	17.4	30089000	22606000
	>sp|Q9CY97|SSU72_MOUSE RNA polymerase II subunit A C-terminal domain phosphatase SSU72 OS=Mus musculus GN=Ssu72 PE=1 SV=1	Ssu72	4	3	4	3	21.6	16	22552000	35858000
	>sp|Q9D071|MMS19_MOUSE MMS19 nucleotide excision repair protein homolog OS=Mus musculus GN=Mms19 PE=1 SV=1	Mms19	4	3	4	3	5.4	5.5	12385000	11346000
	>sp|Q9D0M5|DYL2_MOUSE Dynein light chain 2, cytoplasmic OS=Mus musculus GN=Dynll2 PE=1 SV=1	Dynll2	11	10	4	3	89.9	65.2	263140000	349620000
	>sp|Q9DB43|ZFPL1_MOUSE Zinc finger protein-like 1 OS=Mus musculus GN=Zfpl1 PE=1 SV=1	Zfpl1	4	3	4	3	12.9	8.4	11952000	16180000
	>sp|Q9DC16|ERGI1_MOUSE Endoplasmic reticulum-Golgi intermediate compartment protein 1 OS=Mus musculus GN=Ergic1 PE=1 SV=1	Ergic1	4	3	4	3	20	16.2	27109000	28631000
	>sp|Q9R0Q6|ARC1A_MOUSE Actin-related protein 2/3 complex subunit 1A OS=Mus musculus GN=Arpc1a PE=1 SV=1	Arpc1a	4	4	4	3	14.9	16.5	47628000	54125000
	>sp|Q9WUM4|COR1C_MOUSE Coronin-1C OS=Mus musculus GN=Coro1c PE=1 SV=2	Coro1c	4	3	4	3	12.7	8.4	20701000	19007000
	>sp|Q9Z2W1|STK25_MOUSE Serine/threonine-protein kinase 25 OS=Mus musculus GN=Stk25 PE=1 SV=2	Stk25	7	7	4	3	21.8	21.8	61108000	80432000
	>sp|B0V2N1|PTPRS_MOUSE Receptor-type tyrosine-protein phosphatase S OS=Mus musculus GN=Ptprs PE=1 SV=1	Ptprs	8	6	5	3	7.3	5.5	41717000	53479000
	>sp|O88343|S4A4_MOUSE Electrogenic sodium bicarbonate cotransporter 1 OS=Mus musculus GN=Slc4a4 PE=1 SV=2	Slc4a4	5	3	5	3	5.6	3.1	22572000	26907000
	>sp|P10833|RRAS_MOUSE Ras-related protein R-Ras OS=Mus musculus GN=Rras PE=1 SV=1	Rras	6	3	5	3	33.5	11	0	35601000
	>sp|P12960|CNTN1_MOUSE Contactin-1 OS=Mus musculus GN=Cntn1 PE=1 SV=1	Cntn1	5	3	5	3	5.2	2.7	21724000	23440000
	>sp|P56399|UBP5_MOUSE Ubiquitin carboxyl-terminal hydrolase 5 OS=Mus musculus GN=Usp5 PE=1 SV=1	Usp5	5	3	5	3	7.8	3.7	21765000	23619000
	>sp|Q4VAA7|SNX33_MOUSE Sorting nexin-33 OS=Mus musculus GN=Snx33 PE=1 SV=1	Snx33	5	3	5	3	9.2	6.4	27760000	30918000
	>sp|Q6ZPR5|NSMA3_MOUSE Sphingomyelin phosphodiesterase 4 OS=Mus musculus GN=Smpd4 PE=1 SV=2	Smpd4	5	3	5	3	8.3	4.7	18060000	17964000
	>sp|Q8JZP9|GA2L1_MOUSE GAS2-like protein 1 OS=Mus musculus GN=Gas2l1 PE=1 SV=1	Gas2l1	5	3	5	3	8.3	5	38121000	45656000
	>sp|Q91ZJ5|UGPA_MOUSE UTP--glucose-1-phosphate uridylyltransferase OS=Mus musculus GN=Ugp2 PE=1 SV=3	Ugp2	5	3	5	3	14.6	8.3	18569000	23522000
	>sp|Q99L45|IF2B_MOUSE Eukaryotic translation initiation factor 2 subunit 2 OS=Mus musculus GN=Eif2s2 PE=1 SV=1	Eif2s2	5	3	5	3	16.6	8.5	23913000	19032000
	>sp|Q9CQ66|TC1D2_MOUSE Tctex1 domain-containing protein 2 OS=Mus musculus GN=Tctex1d2 PE=1 SV=1	Tctex1d2	5	3	5	3	47.9	35.4	74711000	96228000
	>sp|Q9CWF6|BBS2_MOUSE Bardet-Biedl syndrome 2 protein homolog OS=Mus musculus GN=Bbs2 PE=1 SV=1	Bbs2	5	3	5	3	9.2	5.5	32444000	33615000
	>sp|Q9JIA7|SPHK2_MOUSE Sphingosine kinase 2 OS=Mus musculus GN=Sphk2 PE=1 SV=2	Sphk2	5	3	5	3	12.2	6	26690000	0
	>sp|Q9Z1D1|EIF3G_MOUSE Eukaryotic translation initiation factor 3 subunit G OS=Mus musculus GN=Eif3g PE=1 SV=2	Eif3g	5	3	5	3	21.9	12.5	49838000	53596000
	>sp|Q9Z1G3|VATC1_MOUSE V-type proton ATPase subunit C 1 OS=Mus musculus GN=Atp6v1c1 PE=1 SV=4	Atp6v1c1	5	3	5	3	16.5	11.8	20334000	30854000
	>sp|P45952|ACADM_MOUSE Medium-chain specific acyl-CoA dehydrogenase, mitochondrial OS=Mus musculus GN=Acadm PE=1 SV=1	Acadm	6	3	6	3	23	8.8	38300000	51789000
	>sp|P58391|KCNN3_MOUSE Small conductance calcium-activated potassium channel protein 3 OS=Mus musculus GN=Kcnn3 PE=1 SV=2	Kcnn3	6	3	6	3	12.4	6	33340000	27882000
	>sp|Q61739|ITA6_MOUSE Integrin alpha-6 OS=Mus musculus GN=Itga6 PE=1 SV=3	Itga6	6	3	6	3	7	3.5	28196000	25830000
	>sp|Q8R0S2|IQEC1_MOUSE IQ motif and SEC7 domain-containing protein 1 OS=Mus musculus GN=Iqsec1 PE=1 SV=2	Iqsec1	7	4	6	3	10.3	4.8	22083000	27441000
	>sp|Q91VH2|SNX9_MOUSE Sorting nexin-9 OS=Mus musculus GN=Snx9 PE=1 SV=1	Snx9	6	3	6	3	15.1	6.6	19810000	30685000
	>sp|Q9R1Q6|T176B_MOUSE Transmembrane protein 176B OS=Mus musculus GN=Tmem176b PE=1 SV=1	Tmem176b	6	3	6	3	26.6	16.3	15123000	15150000
	>sp|O35516|NOTC2_MOUSE Neurogenic locus notch homolog protein 2 OS=Mus musculus GN=Notch2 PE=1 SV=1	Notch2	7	3	7	3	3.6	2	34438000	33889000
	>sp|P70424|ERBB2_MOUSE Receptor tyrosine-protein kinase erbB-2 OS=Mus musculus GN=Erbb2 PE=1 SV=3	Erbb2	7	3	7	3	8.1	3.2	41590000	25422000
	>Q04695 SWISS-PROT:Q04695 Tax_Id=9606 Gene_Symbol=KRT17 Keratin, type I cytoskeletal 17	KRT17	18	18	1	2	31.5	30.6	47550000	42684000
	>sp|A2A432|CUL4B_MOUSE Cullin-4B OS=Mus musculus GN=Cul4b PE=1 SV=1	Cul4b	5	6	1	2	6.8	8	0	16423000
	>sp|B2RY56|RBM25_MOUSE RNA-binding protein 25 OS=Mus musculus GN=Rbm25 PE=1 SV=2	Rbm25	1	2	1	2	1.8	3.9	0	10433000
	>sp|B5TVM2|ILDR2_MOUSE Immunoglobulin-like domain-containing receptor 2 OS=Mus musculus GN=Ildr2 PE=1 SV=2	Ildr2	1	2	1	2	2.9	4.4	0	0
	>sp|O08808|DIAP1_MOUSE Protein diaphanous homolog 1 OS=Mus musculus GN=Diaph1 PE=1 SV=1	Diaph1	1	2	1	2	1.2	1.6	5824200	0
	>sp|O09061|PSB1_MOUSE Proteasome subunit beta type-1 OS=Mus musculus GN=Psmb1 PE=1 SV=1	Psmb1	1	2	1	2	5.8	10	0	19811000
	>sp|O09106|HDAC1_MOUSE Histone deacetylase 1 OS=Mus musculus GN=Hdac1 PE=1 SV=1	Hdac1	4	3	1	2	9.5	8.3	26094000	38166000
	>sp|O35874|SATT_MOUSE Neutral amino acid transporter A OS=Mus musculus GN=Slc1a4 PE=1 SV=1	Slc1a4	1	2	1	2	2.1	7.1	0	0
	>sp|O54988|SLK_MOUSE STE20-like serine/threonine-protein kinase OS=Mus musculus GN=Slk PE=1 SV=2	Slk	1	2	1	2	0.9	1.6	0	0
	>sp|O70496|CLCN7_MOUSE H(+)/Cl(-) exchange transporter 7 OS=Mus musculus GN=Clcn7 PE=1 SV=1	Clcn7	1	2	1	2	1	1.9	0	12370000
	>sp|O88307|SORL_MOUSE Sortilin-related receptor OS=Mus musculus GN=Sorl1 PE=1 SV=3	Sorl1	1	2	1	2	0.9	1.4	0	0
	>sp|O88746|TOM1_MOUSE Target of Myb protein 1 OS=Mus musculus GN=Tom1 PE=1 SV=1	Tom1	1	2	1	2	2	4.7	0	8382800
	>sp|P01029|CO4B_MOUSE Complement C4-B OS=Mus musculus GN=C4b PE=1 SV=3	C4b	1	2	1	2	1.3	2.4	0	0
	>sp|P01831|THY1_MOUSE Thy-1 membrane glycoprotein OS=Mus musculus GN=Thy1 PE=1 SV=1	Thy1	1	2	1	2	6.2	14.8	0	0
	>sp|P15379|CD44_MOUSE CD44 antigen OS=Mus musculus GN=Cd44 PE=1 SV=3	Cd44	1	2	1	2	1.5	2.7	0	13967000
	>sp|P23249|MOV10_MOUSE Putative helicase MOV-10 OS=Mus musculus GN=Mov10 PE=1 SV=2	Mov10	1	2	1	2	1.6	2.7	0	7419900
	>sp|P39688|FYN_MOUSE Tyrosine-protein kinase Fyn OS=Mus musculus GN=Fyn PE=1 SV=4	Fyn	7	7	1	2	13.6	14.2	0	11248000
	>sp|P49769|PSN1_MOUSE Presenilin-1 OS=Mus musculus GN=Psen1 PE=1 SV=1	Psen1	3	3	1	2	9.2	9	8706200	10816000
	>sp|P49817|CAV1_MOUSE Caveolin-1 OS=Mus musculus GN=Cav1 PE=1 SV=1	Cav1	1	2	1	2	11.8	16.3	0	29995000
	>sp|P55288|CAD11_MOUSE Cadherin-11 OS=Mus musculus GN=Cdh11 PE=1 SV=1	Cdh11	1	2	1	2	2.4	3.6	0	23010000
	>sp|P56546|CTBP2_MOUSE C-terminal-binding protein 2 OS=Mus musculus GN=Ctbp2 PE=1 SV=2;>sp|O88712|CTBP1_MOUSE C-terminal-binding protein 1 OS=Mus musculus GN=Ctbp1 PE=1 SV=2	Ctbp2	1	2	1	2	2	3.8	0	0
	>sp|P58137|ACOT8_MOUSE Acyl-coenzyme A thioesterase 8 OS=Mus musculus GN=Acot8 PE=1 SV=1	Acot8	1	2	1	2	5.9	8.8	0	4351900
	>sp|P61226|RAP2B_MOUSE Ras-related protein Rap-2b OS=Mus musculus GN=Rap2b PE=1 SV=1	Rap2b	4	5	1	2	18.6	26.8	51364000	53661000
	>sp|P63085|MK01_MOUSE Mitogen-activated protein kinase 1 OS=Mus musculus GN=Mapk1 PE=1 SV=3	Mapk1	1	2	1	2	3.9	9.2	0	0
	>sp|P70288|HDAC2_MOUSE Histone deacetylase 2 OS=Mus musculus GN=Hdac2 PE=1 SV=1	Hdac2	4	3	1	2	9.2	7.8	0	5183800
	>sp|P70335|ROCK1_MOUSE Rho-associated protein kinase 1 OS=Mus musculus GN=Rock1 PE=1 SV=1;>sp|P70336|ROCK2_MOUSE Rho-associated protein kinase 2 OS=Mus musculus GN=Rock2 PE=1 SV=1	Rock1	1	2	1	2	1	2.3	0	4421900
	>sp|Q02780|NFIA_MOUSE Nuclear factor 1 A-type OS=Mus musculus GN=Nfia PE=1 SV=1	Nfia	4	4	1	2	9.2	11.3	40993000	42796000
	>sp|Q08642|PADI2_MOUSE Protein-arginine deiminase type-2 OS=Mus musculus GN=Padi2 PE=1 SV=2	Padi2	1	2	1	2	1.9	4.3	0	0
	>sp|Q31125|S39A7_MOUSE Zinc transporter SLC39A7 OS=Mus musculus GN=Slc39a7 PE=1 SV=2	Slc39a7	1	2	1	2	3.2	8.6	0	0
	>sp|Q3TDD9|PPR21_MOUSE Protein phosphatase 1 regulatory subunit 21 OS=Mus musculus GN=Ppp1r21 PE=1 SV=2	Ppp1r21	1	2	1	2	2.6	4.4	0	12430000
	>sp|Q3TDQ1|STT3B_MOUSE Dolichyl-diphosphooligosaccharide--protein glycosyltransferase subunit STT3B OS=Mus musculus GN=Stt3b PE=1 SV=2	Stt3b	1	2	1	2	1.5	3.2	0	14059000
	>sp|Q3UN02|LCLT1_MOUSE Lysocardiolipin acyltransferase 1 OS=Mus musculus GN=Lclat1 PE=1 SV=2	Lclat1	1	2	1	2	2.7	5.3	0	40170000
	>sp|Q4PJX1|ODR4_MOUSE Protein odr-4 homolog OS=Mus musculus GN=Odr4 PE=1 SV=2	Odr4	1	2	1	2	2.7	7.2	0	5929500
	>sp|Q58A65|JIP4_MOUSE C-Jun-amino-terminal kinase-interacting protein 4 OS=Mus musculus GN=Spag9 PE=1 SV=2	Spag9	3	4	1	2	2.5	4.3	0	0
	>sp|Q5K6N0|TM232_MOUSE Transmembrane protein 232 OS=Mus musculus GN=Tmem232 PE=2 SV=2	Tmem232	1	2	1	2	2.1	3.9	0	13290000
	>sp|Q5SUQ9|CTC1_MOUSE CST complex subunit CTC1 OS=Mus musculus GN=Ctc1 PE=1 SV=2	Ctc1	1	2	1	2	0.9	2.3	0	0
	>sp|Q60738|ZNT1_MOUSE Zinc transporter 1 OS=Mus musculus GN=Slc30a1 PE=1 SV=1	Slc30a1	1	2	1	2	4	9.1	0	0
	>sp|Q60936|ADCK3_MOUSE Atypical kinase ADCK3, mitochondrial OS=Mus musculus GN=Adck3 PE=1 SV=2	Adck3	1	2	1	2	1.6	4	0	8887000
	>sp|Q60996|2A5G_MOUSE Serine/threonine-protein phosphatase 2A 56 kDa regulatory subunit gamma isoform OS=Mus musculus GN=Ppp2r5c PE=1 SV=2	Ppp2r5c	1	2	1	2	2.5	6.1	0	0
	>sp|Q61081|CDC37_MOUSE Hsp90 co-chaperone Cdc37 OS=Mus musculus GN=Cdc37 PE=1 SV=1	Cdc37	1	2	1	2	1.8	7.4	0	6318900
	>sp|Q9Z188|DYR1B_MOUSE Dual specificity tyrosine-phosphorylation-regulated kinase 1B OS=Mus musculus GN=Dyrk1b PE=1 SV=3;>sp|Q61214|DYR1A_MOUSE Dual specificity tyrosine-phosphorylation-regulated kinase 1A OS=Mus musculus GN=Dyrk1a PE=1 SV=1	Dyrk1b	1	2	1	2	1.4	3.5	0	10354000
	>sp|Q61292|LAMB2_MOUSE Laminin subunit beta-2 OS=Mus musculus GN=Lamb2 PE=1 SV=2	Lamb2	1	2	1	2	0.8	1.3	0	6651700
	>sp|Q61735|CD47_MOUSE Leukocyte surface antigen CD47 OS=Mus musculus GN=Cd47 PE=1 SV=2	Cd47	1	2	1	2	4.6	8.9	0	20172000
	>sp|Q640Q5|PAN3_MOUSE PAB-dependent poly(A)-specific ribonuclease subunit PAN3 OS=Mus musculus GN=Pan3 PE=1 SV=3	Pan3	1	2	1	2	4.5	6	0	13680000
	>sp|Q66PY1|SCUB3_MOUSE Signal peptide, CUB and EGF-like domain-containing protein 3 OS=Mus musculus GN=Scube3 PE=1 SV=1	Scube3	1	2	1	2	0.9	1.8	0	37278000
	>sp|Q6P9Q6|FKB15_MOUSE FK506-binding protein 15 OS=Mus musculus GN=Fkbp15 PE=1 SV=2	Fkbp15	1	2	1	2	0.7	1.8	0	0
	>sp|Q6PF93|PK3C3_MOUSE Phosphatidylinositol 3-kinase catalytic subunit type 3 OS=Mus musculus GN=Pik3c3 PE=1 SV=1	Pik3c3	1	2	1	2	0.9	2.6	0	7460600
	>sp|Q6PFR5|TRA2A_MOUSE Transformer-2 protein homolog alpha OS=Mus musculus GN=Tra2a PE=1 SV=1	Tra2a	1	2	1	2	5	8.2	0	8202100
	>sp|Q7TPV4|MBB1A_MOUSE Myb-binding protein 1A OS=Mus musculus GN=Mybbp1a PE=1 SV=2	Mybbp1a	1	2	1	2	0.6	1.9	0	9610300
	>sp|Q7TSQ8|PDPR_MOUSE Pyruvate dehydrogenase phosphatase regulatory subunit, mitochondrial OS=Mus musculus GN=Pdpr PE=1 SV=1	Pdpr	1	2	1	2	1.4	2.5	0	11199000
	>sp|Q80UY2|KCMF1_MOUSE E3 ubiquitin-protein ligase KCMF1 OS=Mus musculus GN=Kcmf1 PE=1 SV=1	Kcmf1	1	2	1	2	3.7	6.6	0	0
	>sp|Q80WQ2|VAC14_MOUSE Protein VAC14 homolog OS=Mus musculus GN=Vac14 PE=1 SV=1	Vac14	1	2	1	2	1.4	3.7	0	0
	>sp|Q80ZI6|LRSM1_MOUSE E3 ubiquitin-protein ligase LRSAM1 OS=Mus musculus GN=Lrsam1 PE=1 SV=1	Lrsam1	1	2	1	2	1.9	3.4	0	7335700
	>sp|Q8BK30|NDUV3_MOUSE NADH dehydrogenase [ubiquinone] flavoprotein 3, mitochondrial OS=Mus musculus GN=Ndufv3 PE=1 SV=1	Ndufv3	1	2	1	2	16.3	16.3	0	18267000
	>sp|Q8BMZ5|SEN34_MOUSE tRNA-splicing endonuclease subunit Sen34 OS=Mus musculus GN=Tsen34 PE=2 SV=2	Tsen34	1	2	1	2	4.1	8.2	0	0
	>sp|Q8BU88|RM22_MOUSE 39S ribosomal protein L22, mitochondrial OS=Mus musculus GN=Mrpl22 PE=1 SV=1	Mrpl22	1	2	1	2	4.4	10.2	0	0
	>sp|Q8BWM0|PGES2_MOUSE Prostaglandin E synthase 2 OS=Mus musculus GN=Ptges2 PE=1 SV=3	Ptges2	1	2	1	2	2.1	7	0	8429700
	>sp|Q8BZ09|ODC_MOUSE Mitochondrial 2-oxodicarboxylate carrier OS=Mus musculus GN=Slc25a21 PE=1 SV=1	Slc25a21	1	2	1	2	4.4	7.4	0	12486000
	>sp|Q8C0V9|FRMD6_MOUSE FERM domain-containing protein 6 OS=Mus musculus GN=Frmd6 PE=1 SV=2	Frmd6	1	2	1	2	3.4	5.8	0	9859200
	>sp|Q8C145|S39A6_MOUSE Zinc transporter ZIP6 OS=Mus musculus GN=Slc39a6 PE=1 SV=1	Slc39a6	1	2	1	2	1.2	2.7	0	11891000
	>sp|Q8C650|SEP10_MOUSE Septin-10 OS=Mus musculus GN=Sept10 PE=1 SV=1	2021-09-10	2	3	1	2	3.8	9.3	0	10212000
	>sp|Q8CEC0|NUP88_MOUSE Nuclear pore complex protein Nup88 OS=Mus musculus GN=Nup88 PE=1 SV=1	Nup88	1	2	1	2	0.9	2.4	0	6422700
	>sp|Q8JZZ7|AGRL2_MOUSE Adhesion G protein-coupled receptor L2 OS=Mus musculus GN=Adgrl2 PE=1 SV=3	Adgrl2	1	2	1	2	0.7	1.7	0	9121500
	>sp|Q8K0B2|LMBD1_MOUSE Probable lysosomal cobalamin transporter OS=Mus musculus GN=Lmbrd1 PE=1 SV=1	Lmbrd1	1	2	1	2	1.9	5.2	0	37622000
	>sp|Q8K273|MMGT1_MOUSE Membrane magnesium transporter 1 OS=Mus musculus GN=Mmgt1 PE=1 SV=1	Mmgt1	1	2	1	2	8.4	26.7	0	12284000
	>sp|Q8K284|TF3C1_MOUSE General transcription factor 3C polypeptide 1 OS=Mus musculus GN=Gtf3c1 PE=1 SV=2	Gtf3c1	1	2	1	2	0.5	1	0	0
	>sp|Q8K2F8|LS14A_MOUSE Protein LSM14 homolog A OS=Mus musculus GN=Lsm14a PE=1 SV=1	Lsm14a	1	2	1	2	5	9.1	0	18641000
	>sp|Q8R307|VPS18_MOUSE Vacuolar protein sorting-associated protein 18 homolog OS=Mus musculus GN=Vps18 PE=1 SV=2	Vps18	1	2	1	2	1.1	2.2	0	33702000
	>sp|Q8R404|MIC13_MOUSE MICOS complex subunit MIC13 OS=Mus musculus GN=Mic13 PE=1 SV=1	Mic13	1	2	1	2	16.8	40.3	0	10502000
	>sp|Q8VCF0|MAVS_MOUSE Mitochondrial antiviral-signaling protein OS=Mus musculus GN=Mavs PE=1 SV=1	Mavs	1	2	1	2	3	9.3	0	5559200
	>sp|Q8VHB5|CAH9_MOUSE Carbonic anhydrase 9 OS=Mus musculus GN=Ca9 PE=2 SV=2	Ca9	1	2	1	2	2.3	5.3	0	0
	>sp|Q91VR8|BRK1_MOUSE Protein BRICK1 OS=Mus musculus GN=Brk1 PE=1 SV=1	Brk1	1	2	1	2	14.7	25.3	0	0
	>sp|Q91W97|HKDC1_MOUSE Putative hexokinase HKDC1 OS=Mus musculus GN=Hkdc1 PE=2 SV=1	Hkdc1	2	3	1	2	1.7	2.8	0	9438300
	>sp|Q91Z96|BMP2K_MOUSE BMP-2-inducible protein kinase OS=Mus musculus GN=Bmp2k PE=1 SV=1	Bmp2k	1	2	1	2	1.6	2.2	0	19784000
	>sp|Q99KE1|MAOM_MOUSE NAD-dependent malic enzyme, mitochondrial OS=Mus musculus GN=Me2 PE=1 SV=1	Me2	1	2	1	2	1.7	4.2	0	0
	>sp|Q99L43|CDS2_MOUSE Phosphatidate cytidylyltransferase 2 OS=Mus musculus GN=Cds2 PE=1 SV=1	Cds2	1	2	1	2	4.3	8.1	0	12848000
	>sp|Q99L88|SNTB1_MOUSE Beta-1-syntrophin OS=Mus musculus GN=Sntb1 PE=1 SV=4	Sntb1	1	2	1	2	2.4	4.1	0	8270100
	>sp|Q99LU0|CH1B1_MOUSE Charged multivesicular body protein 1b-1 OS=Mus musculus GN=Chmp1b1 PE=1 SV=1;>sp|Q9CQD4|CH1B2_MOUSE Charged multivesicular body protein 1b-2 OS=Mus musculus GN=Chmp1b2 PE=2 SV=2	Chmp1b1	1	2	1	2	4	8	0	0
	>sp|Q99MS7|EH1L1_MOUSE EH domain-binding protein 1-like protein 1 OS=Mus musculus GN=Ehbp1l1 PE=1 SV=1	Ehbp1l1	1	2	1	2	0.5	1.7	0	4590600
	>sp|Q99PV0|PRP8_MOUSE Pre-mRNA-processing-splicing factor 8 OS=Mus musculus GN=Prpf8 PE=1 SV=2	Prpf8	1	2	1	2	0.9	1.5	0	11334000
	>sp|Q9CQG2|MET16_MOUSE Methyltransferase-like protein 16 OS=Mus musculus GN=Mettl16 PE=1 SV=1	Mettl16	1	2	1	2	1.4	3.6	0	6584200
	>sp|Q9CQM2|ERD22_MOUSE ER lumen protein-retaining receptor 2 OS=Mus musculus GN=Kdelr2 PE=1 SV=1	Kdelr2	1	2	1	2	8	13.7	0	5672600
	>sp|Q9CX34|SGT1_MOUSE Protein SGT1 homolog OS=Mus musculus GN=Sugt1 PE=1 SV=3	Sugt1	1	2	1	2	4.2	8.6	0	6968000
	>sp|Q9D0F3|LMAN1_MOUSE Protein ERGIC-53 OS=Mus musculus GN=Lman1 PE=1 SV=1	Lman1	1	2	1	2	2.1	3.7	0	16722000
	>sp|Q9D0L7|ARM10_MOUSE Armadillo repeat-containing protein 10 OS=Mus musculus GN=Armc10 PE=1 SV=1	Armc10	1	2	1	2	6.2	14.4	0	17739000
	>sp|Q9D1C2|CBY1_MOUSE Protein chibby homolog 1 OS=Mus musculus GN=Cby1 PE=1 SV=1	Cby1	1	2	1	2	9.4	18.9	0	25387000
	>sp|Q9D1F4|AKTS1_MOUSE Proline-rich AKT1 substrate 1 OS=Mus musculus GN=Akt1s1 PE=1 SV=1	Akt1s1	1	2	1	2	7	12.8	0	0
	>sp|Q9D4H8|CUL2_MOUSE Cullin-2 OS=Mus musculus GN=Cul2 PE=1 SV=2	Cul2	1	2	1	2	1.1	2.3	0	4771900
	>sp|Q9D710|TMX2_MOUSE Thioredoxin-related transmembrane protein 2 OS=Mus musculus GN=Tmx2 PE=1 SV=1	Tmx2	1	2	1	2	4.1	9.2	0	7721800
	>sp|Q9D7M1|GID8_MOUSE Glucose-induced degradation protein 8 homolog OS=Mus musculus GN=Gid8 PE=1 SV=1	Gid8	1	2	1	2	9.6	13.2	0	16851000
	>sp|Q9JJ61|GLT16_MOUSE Polypeptide N-acetylgalactosaminyltransferase 16 OS=Mus musculus GN=Galnt16 PE=2 SV=2	Galnt16	1	2	1	2	2.7	6.3	0	18045000
	>sp|Q9JJG6|TMM47_MOUSE Transmembrane protein 47 OS=Mus musculus GN=Tmem47 PE=1 SV=1	Tmem47	1	2	1	2	6.1	10.5	0	0
	>sp|Q9QYC7|VKGC_MOUSE Vitamin K-dependent gamma-carboxylase OS=Mus musculus GN=Ggcx PE=1 SV=1	Ggcx	1	2	1	2	1.7	3.2	0	0
	>sp|Q9QYS9|QKI_MOUSE Protein quaking OS=Mus musculus GN=Qki PE=1 SV=1	Qki	1	2	1	2	4.1	9.1	0	16647000
	>sp|Q9R087|GPC6_MOUSE Glypican-6 OS=Mus musculus GN=Gpc6 PE=1 SV=1	Gpc6	2	4	1	2	5.8	10.3	0	18932000
	>sp|Q9R0N0|GALK1_MOUSE Galactokinase OS=Mus musculus GN=Galk1 PE=1 SV=2	Galk1	1	2	1	2	3.1	4.8	0	0
	>sp|Q9R0P5|DEST_MOUSE Destrin OS=Mus musculus GN=Dstn PE=1 SV=3	Dstn	1	2	1	2	6.7	14.5	0	19617000
	>sp|Q9WU78|PDC6I_MOUSE Programmed cell death 6-interacting protein OS=Mus musculus GN=Pdcd6ip PE=1 SV=3	Pdcd6ip	1	2	1	2	1.3	2.8	0	0
	>sp|Q9Z1W8|AT12A_MOUSE Potassium-transporting ATPase alpha chain 2 OS=Mus musculus GN=Atp12a PE=1 SV=3	Atp12a	5	6	1	2	3.6	5.4	0	0
	>sp|Q9Z2D0|MTMR9_MOUSE Myotubularin-related protein 9 OS=Mus musculus GN=Mtmr9 PE=1 SV=2	Mtmr9	1	2	1	2	1.8	3.7	0	0
	>Q8N1N4-2 SWISS-PROT:Q8N1N4-2 Tax_Id=9606 Gene_Symbol=KRT78 Isoform 2 of Keratin, type II cytoskeletal 78;>Q7RTT2 TREMBL:Q7RTT2 Tax_Id=9606 Gene_Symbol=KRT78 Keratin-78	KRT78	4	4	2	2	7.5	7.5	9887500	12896000
	>sp|P02468|LAMC1_MOUSE Laminin subunit gamma-1 OS=Mus musculus GN=Lamc1 PE=1 SV=2	Lamc1	2	2	2	2	0	0	42189000	49010000
	>sp|P97473|TRBP2_MOUSE RISC-loading complex subunit TARBP2 OS=Mus musculus GN=Tarbp2 PE=1 SV=2	Tarbp2	2	2	2	2	0	0	45752000	56002000
	>sp|Q9D0Z3|TMM53_MOUSE Transmembrane protein 53 OS=Mus musculus GN=Tmem53 PE=2 SV=1	Tmem53	2	2	2	2	0	0	207520000	227850000
	>sp|A2ARV4|LRP2_MOUSE Low-density lipoprotein receptor-related protein 2 OS=Mus musculus GN=Lrp2 PE=1 SV=1	Lrp2	2	2	2	2	0.5	0.5	0	0
	>sp|A2ASS6|TITIN_MOUSE Titin OS=Mus musculus GN=Ttn PE=1 SV=1	Ttn	2	2	2	2	0.1	0.1	0	0
	>sp|B2RSH2|GNAI1_MOUSE Guanine nucleotide-binding protein G(i) subunit alpha-1 OS=Mus musculus GN=Gnai1 PE=1 SV=1	Gnai1	16	16	2	2	40.4	40.4	13025000	18980000
	>sp|G3XA57|RFIP2_MOUSE Rab11 family-interacting protein 2 OS=Mus musculus GN=Rab11fip2 PE=1 SV=1;>sp|Q9D620|RFIP1_MOUSE Rab11 family-interacting protein 1 OS=Mus musculus GN=Rab11fip1 PE=1 SV=2	Rab11fip2	2	2	2	2	4.9	4.9	9591100	9766900
	>sp|O08585|CLCA_MOUSE Clathrin light chain A OS=Mus musculus GN=Clta PE=1 SV=2	Clta	2	2	2	2	6.8	6.8	32434000	29636000
	>sp|O08638|MYH11_MOUSE Myosin-11 OS=Mus musculus GN=Myh11 PE=1 SV=1	Myh11	17	14	2	2	8.8	6.8	184200000	141150000
	>sp|O08740|RPB11_MOUSE DNA-directed RNA polymerase II subunit RPB11 OS=Mus musculus GN=Polr2j PE=1 SV=1	Polr2j	2	2	2	2	19.7	19.7	10008000	9269200
	>sp|O08989|RASM_MOUSE Ras-related protein M-Ras OS=Mus musculus GN=Mras PE=1 SV=1	Mras	2	2	2	2	11.1	11.1	22904000	19343000
	>sp|O35071|KIF1C_MOUSE Kinesin-like protein KIF1C OS=Mus musculus GN=Kif1c PE=1 SV=2	Kif1c	2	2	2	2	1.8	1.8	0	0
	>sp|O35345|IMA7_MOUSE Importin subunit alpha-7 OS=Mus musculus GN=Kpna6 PE=1 SV=2;>sp|Q60960|IMA5_MOUSE Importin subunit alpha-5 OS=Mus musculus GN=Kpna1 PE=1 SV=2	Kpna6	2	2	2	2	4.7	4.7	0	0
	>sp|O55057|PDE6D_MOUSE Retinal rod rhodopsin-sensitive cGMP 3,5-cyclic phosphodiesterase subunit delta OS=Mus musculus GN=Pde6d PE=1 SV=1	Pde6d	2	2	2	2	20.7	20.7	22031000	21807000
	>sp|O55106|STRN_MOUSE Striatin OS=Mus musculus GN=Strn PE=1 SV=2	Strn	2	2	2	2	3.5	3.5	0	0
	>sp|O55234|PSB5_MOUSE Proteasome subunit beta type-5 OS=Mus musculus GN=Psmb5 PE=1 SV=3	Psmb5	2	2	2	2	10.2	10.2	55249000	66083000
	>sp|O70311|NMT2_MOUSE Glycylpeptide N-tetradecanoyltransferase 2 OS=Mus musculus GN=Nmt2 PE=1 SV=1	Nmt2	3	3	2	2	6.4	6.4	35206000	32126000
	>sp|O70378|EMC8_MOUSE ER membrane protein complex subunit 8 OS=Mus musculus GN=Emc8 PE=1 SV=1	Emc8	2	2	2	2	12.1	12.1	32149000	37788000
	>sp|O70404|VAMP8_MOUSE Vesicle-associated membrane protein 8 OS=Mus musculus GN=Vamp8 PE=1 SV=1	Vamp8	2	2	2	2	17.8	17.8	26063000	30744000
	>sp|O70579|PM34_MOUSE Peroxisomal membrane protein PMP34 OS=Mus musculus GN=Slc25a17 PE=1 SV=1	Slc25a17	2	2	2	2	7.5	7.5	8404600	7366200
	>sp|O88428|PAPS2_MOUSE Bifunctional 3-phosphoadenosine 5-phosphosulfate synthase 2 OS=Mus musculus GN=Papss2 PE=1 SV=2	Papss2	3	3	2	2	6.4	6.4	11793000	12770000
	>sp|O88697|STK16_MOUSE Serine/threonine-protein kinase 16 OS=Mus musculus GN=Stk16 PE=1 SV=3	Stk16	2	2	2	2	10.2	10.2	4801200	9045300
	>sp|O89019|INVS_MOUSE Inversin OS=Mus musculus GN=Invs PE=1 SV=2	Invs	2	2	2	2	2.5	2.5	52591000	0
	>sp|P03921|NU5M_MOUSE NADH-ubiquinone oxidoreductase chain 5 OS=Mus musculus GN=Mtnd5 PE=1 SV=3	Mtnd5	2	2	2	2	5.4	5.4	6982700	12946000
	>sp|P05622|PGFRB_MOUSE Platelet-derived growth factor receptor beta OS=Mus musculus GN=Pdgfrb PE=1 SV=1	Pdgfrb	2	2	2	2	1.5	1.5	86507000	80521000
	>sp|P05977|MYL1_MOUSE Myosin light chain 1/3, skeletal muscle isoform OS=Mus musculus GN=Myl1 PE=1 SV=2;>sp|P09542|MYL3_MOUSE Myosin light chain 3 OS=Mus musculus GN=Myl3 PE=1 SV=4	Myl1	2	2	2	2	8.5	8.5	137870000	263690000
	>sp|P08556|RASN_MOUSE GTPase NRas OS=Mus musculus GN=Nras PE=1 SV=1	Nras	6	7	2	2	38.6	45	109160000	102240000
	>sp|P0C192|LRC4B_MOUSE Leucine-rich repeat-containing protein 4B OS=Mus musculus GN=Lrrc4b PE=1 SV=1	Lrrc4b	2	2	2	2	3.8	3.9	0	17694000
	>sp|P11985|TC1D3_MOUSE Tctex1 domain-containing protein 3 OS=Mus musculus GN=Tcte3 PE=1 SV=2	Tcte3	2	2	2	2	8.9	8.9	18252000	9271900
	>sp|P14069|S10A6_MOUSE Protein S100-A6 OS=Mus musculus GN=S100a6 PE=1 SV=3	S100a6	2	2	2	2	28.1	28.1	87932000	94000000
	>sp|P17141|ZFP37_MOUSE Zinc finger protein 37 OS=Mus musculus GN=Zfp37 PE=2 SV=4	Zfp37	2	2	2	2	2.7	2.7	3638600	3855600
	>sp|P17665|COX7C_MOUSE Cytochrome c oxidase subunit 7C, mitochondrial OS=Mus musculus GN=Cox7c PE=1 SV=1	Cox7c	2	2	2	2	28.6	28.6	28617000	36465000
	>sp|Q8CGP6|H2A1H_MOUSE Histone H2A type 1-H OS=Mus musculus GN=Hist1h2ah PE=1 SV=3;>sp|Q8R1M2|H2AJ_MOUSE Histone H2A.J OS=Mus musculus GN=H2afj PE=1 SV=1;>sp|Q8CGP7|H2A1K_MOUSE Histone H2A type 1-K OS=Mus musculus GN=Hist1h2ak PE=1 SV=3;>sp|Q8CGP5|H2A1F_MO	Hist1h2ah	7	7	2	2	58.6	58.6	1533200000	1346900000
	>sp|P25799|NFKB1_MOUSE Nuclear factor NF-kappa-B p105 subunit OS=Mus musculus GN=Nfkb1 PE=1 SV=2	Nfkb1	2	2	2	2	2.7	2.7	13873000	14681000
	>sp|P25976|UBF1_MOUSE Nucleolar transcription factor 1 OS=Mus musculus GN=Ubtf PE=1 SV=1	Ubtf	2	2	2	2	3.9	3.9	0	0
	>sp|P26039|TLN1_MOUSE Talin-1 OS=Mus musculus GN=Tln1 PE=1 SV=2	Tln1	6	10	2	2	2.8	4.6	0	14980000
	>sp|P26350|PTMA_MOUSE Prothymosin alpha OS=Mus musculus GN=Ptma PE=1 SV=2	Ptma	2	2	2	2	26.1	26.1	17382000	11764000
	>sp|P28738|KIF5C_MOUSE Kinesin heavy chain isoform 5C OS=Mus musculus GN=Kif5c PE=1 SV=3	Kif5c	17	17	2	2	18.3	18.3	14360000	15865000
	>sp|P35278|RAB5C_MOUSE Ras-related protein Rab-5C OS=Mus musculus GN=Rab5c PE=1 SV=2	Rab5c	5	5	2	2	27.8	27.8	79423000	81466000
	>sp|P35441|TSP1_MOUSE Thrombospondin-1 OS=Mus musculus GN=Thbs1 PE=1 SV=1;>Q28194 TREMBL:Q28194 (Bos taurus) Thrombospondin-1	Thbs1	2	2	2	2	2	2	0	0
	>sp|P35762|CD81_MOUSE CD81 antigen OS=Mus musculus GN=Cd81 PE=1 SV=2	Cd81	2	2	2	2	19.1	18.2	50127000	51623000
	>sp|P39428|TRAF1_MOUSE TNF receptor-associated factor 1 OS=Mus musculus GN=Traf1 PE=1 SV=2	Traf1	2	2	2	2	6.8	6.8	0	0
	>sp|P41241|CSK_MOUSE Tyrosine-protein kinase CSK OS=Mus musculus GN=Csk PE=1 SV=2	Csk	2	2	2	2	6.2	6.2	1999800	2174500
	>sp|P43275|H11_MOUSE Histone H1.1 OS=Mus musculus GN=Hist1h1a PE=1 SV=2	Hist1h1a	5	5	2	2	27.2	27.2	58403000	83739000
	>sp|P46662|MERL_MOUSE Merlin OS=Mus musculus GN=Nf2 PE=1 SV=2	Nf2	2	2	2	2	5	5	18151000	19615000
	>sp|P46737|BRCC3_MOUSE Lys-63-specific deubiquitinase BRCC36 OS=Mus musculus GN=Brcc3 PE=1 SV=1	Brcc3	2	2	2	2	8.9	8.9	0	0
	>sp|P47758|SRPRB_MOUSE Signal recognition particle receptor subunit beta OS=Mus musculus GN=Srprb PE=1 SV=1	Srprb	2	2	2	2	10	10	14533000	14226000
	>sp|P47964|RL36_MOUSE 60S ribosomal protein L36 OS=Mus musculus GN=Rpl36 PE=1 SV=2	Rpl36	2	2	2	2	18.1	18.1	117160000	99817000
	>sp|P48771|CX7A2_MOUSE Cytochrome c oxidase subunit 7A2, mitochondrial OS=Mus musculus GN=Cox7a2 PE=1 SV=2	Cox7a2	2	2	2	2	27.7	27.7	125650000	115370000
	>sp|P49070|CAMLG_MOUSE Calcium signal-modulating cyclophilin ligand OS=Mus musculus GN=Camlg PE=1 SV=2	Camlg	2	2	2	2	11.6	11.6	13672000	14181000
	>sp|P50114|S100B_MOUSE Protein S100-B OS=Mus musculus GN=S100b PE=1 SV=2	S100b	2	2	2	2	40.2	40.2	13748000	11008000
	>sp|P50136|ODBA_MOUSE 2-oxoisovalerate dehydrogenase subunit alpha, mitochondrial OS=Mus musculus GN=Bckdha PE=1 SV=1	Bckdha	2	2	2	2	6.3	6.3	11145000	10443000
	>sp|P52431|DPOD1_MOUSE DNA polymerase delta catalytic subunit OS=Mus musculus GN=Pold1 PE=1 SV=2	Pold1	2	2	2	2	2.3	2.3	0	0
	>sp|P53395|ODB2_MOUSE Lipoamide acyltransferase component of branched-chain alpha-keto acid dehydrogenase complex, mitochondrial OS=Mus musculus GN=Dbt PE=1 SV=2	Dbt	2	2	2	2	4.4	4.4	6151000	5646000
	>sp|P56379|68MP_MOUSE 6.8 kDa mitochondrial proteolipid OS=Mus musculus GN=Mp68 PE=1 SV=1	Mp68	2	2	2	2	34.5	34.5	19199000	0
	>sp|P56565|S10A1_MOUSE Protein S100-A1 OS=Mus musculus GN=S100a1 PE=1 SV=2	S100a1	2	2	2	2	23.4	23.4	13420000	11352000
	>sp|P59325|IF5_MOUSE Eukaryotic translation initiation factor 5 OS=Mus musculus GN=Eif5 PE=1 SV=1	Eif5	2	2	2	2	4	4	0	36890000
	>sp|P59672|ANS1A_MOUSE Ankyrin repeat and SAM domain-containing protein 1A OS=Mus musculus GN=Anks1a PE=1 SV=3	Anks1a	2	2	2	2	1.9	1.9	0	0
	>sp|P61750|ARF4_MOUSE ADP-ribosylation factor 4 OS=Mus musculus GN=Arf4 PE=1 SV=2	Arf4	7	5	2	2	46.1	35	44121000	37618000
	>sp|P61804|DAD1_MOUSE Dolichyl-diphosphooligosaccharide--protein glycosyltransferase subunit DAD1 OS=Mus musculus GN=Dad1 PE=1 SV=3	Dad1	2	2	2	2	19.5	19.5	22324000	23184000
	>sp|P62075|TIM13_MOUSE Mitochondrial import inner membrane translocase subunit Tim13 OS=Mus musculus GN=Timm13 PE=1 SV=1	Timm13	2	2	2	2	26.3	26.3	47037000	80334000
	>sp|P62307|RUXF_MOUSE Small nuclear ribonucleoprotein F OS=Mus musculus GN=Snrpf PE=1 SV=1	Snrpf	2	2	2	2	24.4	24.4	25918000	31178000
	>sp|P62313|LSM6_MOUSE U6 snRNA-associated Sm-like protein LSm6 OS=Mus musculus GN=Lsm6 PE=1 SV=1	Lsm6	2	2	2	2	22.5	22.5	0	10807000
	>sp|P62858|RS28_MOUSE 40S ribosomal protein S28 OS=Mus musculus GN=Rps28 PE=1 SV=1	Rps28	2	2	2	2	30.4	30.4	177200000	222510000
	>sp|P62983|RS27A_MOUSE Ubiquitin-40S ribosomal protein S27a OS=Mus musculus GN=Rps27a PE=1 SV=2	Rps27a	9	8	2	2	55.8	51.9	1064900000	1035100000
	>sp|P63073|IF4E_MOUSE Eukaryotic translation initiation factor 4E OS=Mus musculus GN=Eif4e PE=1 SV=1	Eif4e	2	2	2	2	10.1	10.1	18072000	0
	>sp|P63082|VATL_MOUSE V-type proton ATPase 16 kDa proteolipid subunit OS=Mus musculus GN=Atp6v0c PE=1 SV=1	Atp6v0c	2	2	2	2	31.6	31.6	29578000	55180000
	>sp|P63321|RALA_MOUSE Ras-related protein Ral-A OS=Mus musculus GN=Rala PE=1 SV=1	Rala	5	5	2	2	35	35	56296000	51980000
	>sp|P68181|KAPCB_MOUSE cAMP-dependent protein kinase catalytic subunit beta OS=Mus musculus GN=Prkacb PE=1 SV=2	Prkacb	11	12	2	2	32.8	35.3	38021000	41569000
	>sp|P68404|KPCB_MOUSE Protein kinase C beta type OS=Mus musculus GN=Prkcb PE=1 SV=4	Prkcb	8	8	2	2	12.7	12.7	28236000	27029000
	>sp|P70202|LXN_MOUSE Latexin OS=Mus musculus GN=Lxn PE=1 SV=2	Lxn	2	2	2	2	13.5	13.5	30591000	30715000
	>sp|P70414|NAC1_MOUSE Sodium/calcium exchanger 1 OS=Mus musculus GN=Slc8a1 PE=1 SV=1	Slc8a1	2	2	2	2	3.2	3.2	13808000	18720000
	>sp|P97447|FHL1_MOUSE Four and a half LIM domains protein 1 OS=Mus musculus GN=Fhl1 PE=1 SV=3	Fhl1	2	2	2	2	10	10	13638000	13105000
	>sp|P97863|NFIB_MOUSE Nuclear factor 1 B-type OS=Mus musculus GN=Nfib PE=1 SV=2	Nfib	3	2	2	2	6.1	4	21468000	0
	>sp|P99026|PSB4_MOUSE Proteasome subunit beta type-4 OS=Mus musculus GN=Psmb4 PE=1 SV=1	Psmb4	2	2	2	2	11.4	11.4	9573800	10153000
	>sp|Q02111|KPCT_MOUSE Protein kinase C theta type OS=Mus musculus GN=Prkcq PE=1 SV=1	Prkcq	2	2	2	2	2.5	2.5	43788000	35349000
	>sp|Q03963|E2AK2_MOUSE Interferon-induced, double-stranded RNA-activated protein kinase OS=Mus musculus GN=Eif2ak2 PE=1 SV=2	Eif2ak2	2	2	2	2	6.8	6.8	11747000	9140400
	>sp|Q059U7|INTU_MOUSE Protein inturned OS=Mus musculus GN=Intu PE=1 SV=1	Intu	2	2	2	2	2.3	2.3	5474800	10059000
	>sp|Q08943|SSRP1_MOUSE FACT complex subunit SSRP1 OS=Mus musculus GN=Ssrp1 PE=1 SV=2	Ssrp1	2	2	2	2	3.4	3.4	0	0
	>sp|Q0KL02|TRIO_MOUSE Triple functional domain protein OS=Mus musculus GN=Trio PE=1 SV=3	Trio	2	2	2	2	0.7	1	6458600	0
	>sp|Q0P5X1|LRIQ1_MOUSE Leucine-rich repeat and IQ domain-containing protein 1 OS=Mus musculus GN=Lrriq1 PE=2 SV=2	Lrriq1	2	2	2	2	1.7	1.7	10780000	7640400
	>sp|Q3KNL4|CJ053_MOUSE UPF0728 protein C10orf53 homolog OS=Mus musculus PE=3 SV=1	3	2	2	2	2	24.7	24.7	113870000	96720000
	>sp|Q3TBW2|RM10_MOUSE 39S ribosomal protein L10, mitochondrial OS=Mus musculus GN=Mrpl10 PE=1 SV=2	Mrpl10	2	2	2	2	14.5	14.5	6059700	9616400
	>sp|Q3TCH7|CUL4A_MOUSE Cullin-4A OS=Mus musculus GN=Cul4a PE=1 SV=1	Cul4a	6	6	2	2	9.2	10.3	46596000	48660000
	>sp|Q3TIV5|ZC3HF_MOUSE Zinc finger CCCH domain-containing protein 15 OS=Mus musculus GN=Zc3h15 PE=1 SV=2	Zc3h15	2	2	2	2	4.5	4.5	5579300	5623300
	>sp|Q3TWL2|TM55B_MOUSE Type 1 phosphatidylinositol 4,5-bisphosphate 4-phosphatase OS=Mus musculus GN=Tmem55b PE=1 SV=1	Tmem55b	3	2	2	2	11.3	7.7	17134000	12594000
	>sp|Q3UGP9|LRC58_MOUSE Leucine-rich repeat-containing protein 58 OS=Mus musculus GN=Lrrc58 PE=2 SV=1	Lrrc58	2	2	2	2	7.9	7.9	0	5925500
	>sp|Q3UHB8|CC177_MOUSE Coiled-coil domain-containing protein 177 OS=Mus musculus GN=Ccdc177 PE=1 SV=1	Ccdc177	2	2	2	2	3.4	3.4	0	9201700
	>sp|Q3UMF0|COBL1_MOUSE Cordon-bleu protein-like 1 OS=Mus musculus GN=Cobll1 PE=1 SV=2	Cobll1	2	2	2	2	1.2	1.2	0	0
	>sp|Q3V009|TMED1_MOUSE Transmembrane emp24 domain-containing protein 1 OS=Mus musculus GN=Tmed1 PE=1 SV=1	Tmed1	2	2	2	2	11.5	11.5	0	0
	>sp|Q4KWH5|PLCH1_MOUSE 1-phosphatidylinositol 4,5-bisphosphate phosphodiesterase eta-1 OS=Mus musculus GN=Plch1 PE=2 SV=1	Plch1	2	2	2	2	1.2	1.4	0	0
	>sp|Q501J2|F173A_MOUSE Protein FAM173A OS=Mus musculus GN=Fam173a PE=1 SV=1	Fam173a	2	2	2	2	13.1	13.1	11633000	8796500
	>sp|Q5SQX6|CYFP2_MOUSE Cytoplasmic FMR1-interacting protein 2 OS=Mus musculus GN=Cyfip2 PE=1 SV=2	Cyfip2	11	11	2	2	9	9	0	0
	>sp|Q5SS80|DHR13_MOUSE Dehydrogenase/reductase SDR family member 13 OS=Mus musculus GN=Dhrs13 PE=1 SV=1	Dhrs13	2	2	2	2	5.6	5.6	11869000	0
	>sp|Q5U3K5|RABL6_MOUSE Rab-like protein 6 OS=Mus musculus GN=Rabl6 PE=1 SV=2	Rabl6	2	2	2	2	3.9	3.9	17061000	14584000
	>sp|Q5U5M8|BL1S3_MOUSE Biogenesis of lysosome-related organelles complex 1 subunit 3 OS=Mus musculus GN=Bloc1s3 PE=1 SV=1	Bloc1s3	2	2	2	2	15.4	15.4	17879000	11207000
	>sp|Q61074|PPM1G_MOUSE Protein phosphatase 1G OS=Mus musculus GN=Ppm1g PE=1 SV=3	Ppm1g	2	2	2	2	4.2	4.2	19843000	0
	>sp|Q61545|EWS_MOUSE RNA-binding protein EWS OS=Mus musculus GN=Ewsr1 PE=1 SV=2	Ewsr1	2	2	2	2	4.4	4.4	18049000	14846000
	>sp|Q62086|PON2_MOUSE Serum paraoxonase/arylesterase 2 OS=Mus musculus GN=Pon2 PE=1 SV=2	Pon2	2	2	2	2	10.2	10.2	0	0
	>sp|Q62172|RBP1_MOUSE RalA-binding protein 1 OS=Mus musculus GN=Ralbp1 PE=1 SV=4	Ralbp1	2	2	2	2	2.2	2.2	0	0
	>sp|Q63739|TP4A1_MOUSE Protein tyrosine phosphatase type IVA 1 OS=Mus musculus GN=Ptp4a1 PE=1 SV=1;>sp|O70274|TP4A2_MOUSE Protein tyrosine phosphatase type IVA 2 OS=Mus musculus GN=Ptp4a2 PE=1 SV=1	Ptp4a1	2	2	2	2	15.6	15.6	0	0
	>sp|Q63829|COMD3_MOUSE COMM domain-containing protein 3 OS=Mus musculus GN=Commd3 PE=1 SV=1	Commd3	2	2	2	2	12.3	12.3	0	9618300
	>sp|Q63932|MP2K2_MOUSE Dual specificity mitogen-activated protein kinase kinase 2 OS=Mus musculus GN=Map2k2 PE=1 SV=2	Map2k2	2	2	2	2	6.5	6.5	11312000	0
	>sp|Q66T02|PKHG5_MOUSE Pleckstrin homology domain-containing family G member 5 OS=Mus musculus GN=Plekhg5 PE=1 SV=1	Plekhg5	2	2	2	2	2.2	2.2	9237100	0
	>sp|Q69ZK0|PREX1_MOUSE Phosphatidylinositol 3,4,5-trisphosphate-dependent Rac exchanger 1 protein OS=Mus musculus GN=Prex1 PE=1 SV=2	Prex1	2	2	2	2	1.7	1.7	8526700	10426000
	>sp|Q69ZS7|HBS1L_MOUSE HBS1-like protein OS=Mus musculus GN=Hbs1l PE=1 SV=2	Hbs1l	2	2	2	2	5.6	5.6	13220000	14393000
	>sp|Q6DIC0|SMCA2_MOUSE Probable global transcription activator SNF2L2 OS=Mus musculus GN=Smarca2 PE=1 SV=1	Smarca2	4	5	2	2	2.3	3.1	29293000	46369000
	>sp|Q6GQT9|NOMO1_MOUSE Nodal modulator 1 OS=Mus musculus GN=Nomo1 PE=1 SV=1	Nomo1	2	2	2	2	2.4	2.4	9626900	8524400
	>sp|Q6P9S0|MTSSL_MOUSE MTSS1-like protein OS=Mus musculus GN=Mtss1l PE=1 SV=1	Mtss1l	2	2	2	2	4.1	4.1	6961600	0
	>sp|Q6PA06|ATLA2_MOUSE Atlastin-2 OS=Mus musculus GN=Atl2 PE=1 SV=1	Atl2	2	2	2	2	4.3	4.3	12071000	11983000
	>sp|Q6PAM1|TXLNA_MOUSE Alpha-taxilin OS=Mus musculus GN=Txlna PE=1 SV=1	Txlna	2	2	2	2	4.7	4.7	12476000	14208000
	>sp|Q6PDG5|SMRC2_MOUSE SWI/SNF complex subunit SMARCC2 OS=Mus musculus GN=Smarcc2 PE=1 SV=2	Smarcc2	2	2	2	2	2.6	2.6	15108000	14129000
	>sp|Q6PGF7|EXOC8_MOUSE Exocyst complex component 8 OS=Mus musculus GN=Exoc8 PE=1 SV=1	Exoc8	2	2	2	2	3.1	3.1	5995800	6063200
	>sp|Q6ZPJ0|TEX2_MOUSE Testis-expressed sequence 2 protein OS=Mus musculus GN=Tex2 PE=1 SV=2	Tex2	2	2	2	2	2.3	2.3	6586700	6036700
	>sp|Q6ZQ73|CAND2_MOUSE Cullin-associated NEDD8-dissociated protein 2 OS=Mus musculus GN=Cand2 PE=1 SV=2	Cand2	2	2	2	2	2.2	2.2	0	0
	>sp|Q6ZWU9|RS27_MOUSE 40S ribosomal protein S27 OS=Mus musculus GN=Rps27 PE=1 SV=3	Rps27	4	4	2	2	40.5	40.5	362280000	426380000
	>sp|Q6ZWY3|RS27L_MOUSE 40S ribosomal protein S27-like OS=Mus musculus GN=Rps27l PE=1 SV=3	Rps27l	4	4	2	2	40.5	40.5	88484000	74058000
	>sp|Q7TSG1|CE120_MOUSE Centrosomal protein of 120 kDa OS=Mus musculus GN=Cep120 PE=1 SV=1	Cep120	2	2	2	2	2.1	2.1	10626000	14280000
	>sp|Q7TSV6|AATC2_MOUSE Putative aspartate aminotransferase, cytoplasmic 2 OS=Mus musculus GN=Got1l1 PE=2 SV=1	Got1l1	2	2	2	2	6.4	6.4	6754900	8584900
	>sp|Q80U93|NU214_MOUSE Nuclear pore complex protein Nup214 OS=Mus musculus GN=Nup214 PE=1 SV=2	Nup214	2	2	2	2	1.3	1.3	8973600	12096000
	>sp|Q80WW9|DDRGK_MOUSE DDRGK domain-containing protein 1 OS=Mus musculus GN=Ddrgk1 PE=1 SV=2	Ddrgk1	2	2	2	2	8.9	8.9	9389000	8105800
	>sp|Q80ZJ1|RAP2A_MOUSE Ras-related protein Rap-2a OS=Mus musculus GN=Rap2a PE=1 SV=2	Rap2a	5	5	2	2	23.5	23.5	0	0
	>sp|Q8BFP9|PDK1_MOUSE [Pyruvate dehydrogenase (acetyl-transferring)] kinase isozyme 1, mitochondrial OS=Mus musculus GN=Pdk1 PE=1 SV=2	Pdk1	2	2	2	2	6	6	0	11249000
	>sp|Q8BGF3|WDR92_MOUSE WD repeat-containing protein 92 OS=Mus musculus GN=Wdr92 PE=1 SV=1	Wdr92	2	2	2	2	7.3	7.3	14672000	15863000
	>sp|Q8BGQ1|SPE39_MOUSE Spermatogenesis-defective protein 39 homolog OS=Mus musculus GN=Vipas39 PE=1 SV=1	Vipas39	2	2	2	2	6.5	6.5	8603400	8068700
	>sp|Q8BHE4|TM108_MOUSE Transmembrane protein 108 OS=Mus musculus GN=Tmem108 PE=2 SV=1	Tmem108	2	2	2	2	4	4	6379300	5981800
	>sp|Q8BJD1|ITIH5_MOUSE Inter-alpha-trypsin inhibitor heavy chain H5 OS=Mus musculus GN=Itih5 PE=1 SV=1	Itih5	2	2	2	2	2.8	2.8	18841000	12566000
	>sp|Q8BJF9|CHM2B_MOUSE Charged multivesicular body protein 2b OS=Mus musculus GN=Chmp2b PE=1 SV=1	Chmp2b	2	2	2	2	9.4	9.4	0	30061000
	>sp|Q8BK67|RCC2_MOUSE Protein RCC2 OS=Mus musculus GN=Rcc2 PE=1 SV=1	Rcc2	2	2	2	2	3.5	3.5	12533000	14860000
	>sp|Q8BL66|EEA1_MOUSE Early endosome antigen 1 OS=Mus musculus GN=Eea1 PE=1 SV=2	Eea1	2	2	2	2	1.5	1.3	0	47281000
	>sp|Q8BMS4|COQ3_MOUSE Ubiquinone biosynthesis O-methyltransferase, mitochondrial OS=Mus musculus GN=Coq3 PE=1 SV=1	Coq3	2	2	2	2	8.9	8.9	17375000	20334000
	>sp|Q8BP22|F92A1_MOUSE Protein FAM92A1 OS=Mus musculus GN=Fam92a1 PE=1 SV=1	Fam92a1	2	2	2	2	7.3	7.3	8408100	12963000
	>sp|Q8BXZ1|TMX3_MOUSE Protein disulfide-isomerase TMX3 OS=Mus musculus GN=Tmx3 PE=1 SV=2	Tmx3	2	2	2	2	5.3	5.3	30225000	22264000
	>sp|Q8BYN5|FSD1L_MOUSE FSD1-like protein OS=Mus musculus GN=Fsd1l PE=1 SV=2	Fsd1l	2	2	2	2	6.1	6.1	6063700	9202300
	>sp|Q8C1Z7|BBS4_MOUSE Bardet-Biedl syndrome 4 protein homolog OS=Mus musculus GN=Bbs4 PE=1 SV=1	Bbs4	2	2	2	2	4.6	4.6	51106000	49671000
	>sp|Q8C6G1|CU002_MOUSE Protein C21orf2 homolog OS=Mus musculus PE=1 SV=1	1	2	2	2	2	11.2	11.2	14399000	21905000
	>sp|Q8CCF0|PRP31_MOUSE U4/U6 small nuclear ribonucleoprotein Prp31 OS=Mus musculus GN=Prpf31 PE=1 SV=3	Prpf31	2	2	2	2	5.8	5.8	28174000	30004000
	>sp|Q8CF66|LTOR4_MOUSE Ragulator complex protein LAMTOR4 OS=Mus musculus GN=Lamtor4 PE=1 SV=2	Lamtor4	2	2	2	2	28.3	28.3	65836000	81380000
	>sp|Q8CFH6|SIK2_MOUSE Serine/threonine-protein kinase SIK2 OS=Mus musculus GN=Sik2 PE=1 SV=1	Sik2	2	2	2	2	2	2	8057700	8084800
	>sp|Q8CI51|PDLI5_MOUSE PDZ and LIM domain protein 5 OS=Mus musculus GN=Pdlim5 PE=1 SV=4	Pdlim5	2	2	2	2	2.7	5.2	0	13102000
	>sp|Q8CJ61|CKLF4_MOUSE CKLF-like MARVEL transmembrane domain-containing protein 4 OS=Mus musculus GN=Cmtm4 PE=1 SV=1	Cmtm4	2	2	2	2	9.1	9.1	0	20418000
	>sp|Q8JZN7|MIRO2_MOUSE Mitochondrial Rho GTPase 2 OS=Mus musculus GN=Rhot2 PE=1 SV=1	Rhot2	2	2	2	2	4.8	4.8	0	0
	>sp|Q8K0U3|TMM17_MOUSE Transmembrane protein 17 OS=Mus musculus GN=Tmem17 PE=1 SV=1	Tmem17	2	2	2	2	15.7	15.7	44101000	45338000
	>sp|Q8K3J9|GPC5C_MOUSE G-protein coupled receptor family C group 5 member C OS=Mus musculus GN=Gprc5c PE=1 SV=2	Gprc5c	2	2	2	2	4.8	4.8	0	34582000
	>sp|Q8K4M5|COMD1_MOUSE COMM domain-containing protein 1 OS=Mus musculus GN=Commd1 PE=1 SV=2	Commd1	2	2	2	2	5.9	5.9	20730000	4070900
	>sp|Q8R015|BL1S5_MOUSE Biogenesis of lysosome-related organelles complex 1 subunit 5 OS=Mus musculus GN=Bloc1s5 PE=1 SV=1	Bloc1s5	2	2	2	2	13	13	41149000	25684000
	>sp|Q8R2R9|AP3M2_MOUSE AP-3 complex subunit mu-2 OS=Mus musculus GN=Ap3m2 PE=1 SV=1	Ap3m2	2	2	2	2	7.4	7.4	6732900	8993100
	>sp|Q8R395|COMD5_MOUSE COMM domain-containing protein 5 OS=Mus musculus GN=Commd5 PE=1 SV=1	Commd5	2	2	2	2	16.5	16.5	7463900	7007800
	>sp|Q8VE97|SRSF4_MOUSE Serine/arginine-rich splicing factor 4 OS=Mus musculus GN=Srsf4 PE=2 SV=1	Srsf4	5	5	2	2	9.8	9.8	0	13098000
	>sp|Q8VEH3|ARL8A_MOUSE ADP-ribosylation factor-like protein 8A OS=Mus musculus GN=Arl8a PE=1 SV=1	Arl8a	5	6	2	2	31.7	44.1	89595000	89706000
	>sp|Q91VN4|MIC25_MOUSE MICOS complex subunit Mic25 OS=Mus musculus GN=Chchd6 PE=1 SV=2	Chchd6	2	2	2	2	10.3	10.3	6268500	0
	>sp|Q91W50|CSDE1_MOUSE Cold shock domain-containing protein E1 OS=Mus musculus GN=Csde1 PE=1 SV=1	Csde1	2	2	2	2	2.9	2.5	13986000	15764000
	>sp|Q91W53|GOGA7_MOUSE Golgin subfamily A member 7 OS=Mus musculus GN=Golga7 PE=1 SV=1	Golga7	2	2	2	2	18.2	18.2	16051000	13275000
	>sp|Q91XY4|PCDG4_MOUSE Protocadherin gamma-A4 OS=Mus musculus GN=Pcdhga4 PE=2 SV=1	Pcdhga4	2	2	2	2	3.4	3.4	69366000	55838000
	>sp|Q91YL3|UCKL1_MOUSE Uridine-cytidine kinase-like 1 OS=Mus musculus GN=Uckl1 PE=1 SV=1	Uckl1	2	2	2	2	3.1	3.1	6047000	4937400
[truncated: 678 more rows]

## Sheet: Fig. 1b
Fig. 1b ciliary translation machinery identified by Mass spectrometry
		Fasta headers	Protein IDs	Peptides ZXL3-1	Peptides ZXL3-2	Unique peptides ZXL3-1	Unique peptides ZXL3-2	Sequence coverage ZXL3-1 [%]	Sequence coverage ZXL3-2 [%]	LFQ intensity ZXL3-1	LFQ intensity ZXL3-2
	Eifs(29/44)	>sp|P23116|EIF3A_MOUSE Eukaryotic translation initiation factor 3 subunit A OS=Mus musculus GN=Eif3a PE=1 SV=5	Eif3a	17	17	17	17	13.5	15.9	122260000	131380000
		>sp|Q8R1B4|EIF3C_MOUSE Eukaryotic translation initiation factor 3 subunit C OS=Mus musculus GN=Eif3c PE=1 SV=1	Eif3c	17	17	17	17	21.6	21.6	153000000	161580000
		>sp|Q9Z0N1|IF2G_MOUSE Eukaryotic translation initiation factor 2 subunit 3, X-linked OS=Mus musculus GN=Eif2s3x PE=1 SV=2;>sp|Q9Z0N2|IF2H_MOUSE Eukaryotic translation initiation factor 2 subunit 3, Y-linked OS=Mus musculus GN=Eif2s3y PE=1 SV=2	Eif2s3x	9	11	9	11	23.9	29.2	59883000	56641000
		>sp|Q05D44|IF2P_MOUSE Eukaryotic translation initiation factor 5B OS=Mus musculus GN=Eif5b PE=1 SV=2	Eif5b	11	11	11	11	14	10.8	75244000	77456000
		>sp|Q8JZQ9|EIF3B_MOUSE Eukaryotic translation initiation factor 3 subunit B OS=Mus musculus GN=Eif3b PE=1 SV=1	Eif3b	13	11	13	11	23.2	19.7	78481000	101000000
		>sp|Q8QZY1|EIF3L_MOUSE Eukaryotic translation initiation factor 3 subunit L OS=Mus musculus GN=Eif3l PE=1 SV=1	Eif3l	6	9	6	9	12.6	22.5	69430000	63356000
		>sp|P60843|IF4A1_MOUSE Eukaryotic initiation factor 4A-I OS=Mus musculus GN=Eif4a1 PE=1 SV=1	Eif4a1	20	20	8	9	53	47.8	896520000	956180000
		>sp|P10630|IF4A2_MOUSE Eukaryotic initiation factor 4A-II OS=Mus musculus GN=Eif4a2 PE=1 SV=2	Eif4a2	18	17	6	6	48.9	47.2	82333000	83297000
		>sp|Q9DCH4|EIF3F_MOUSE Eukaryotic translation initiation factor 3 subunit F OS=Mus musculus GN=Eif3f PE=1 SV=2	Eif3f	6	6	6	6	24.4	24.4	79813000	94254000
		>sp|Q9QZD9|EIF3I_MOUSE Eukaryotic translation initiation factor 3 subunit I OS=Mus musculus GN=Eif3i PE=1 SV=1	Eif3i	9	6	9	6	36	19.7	62153000	60241000
		>sp|Q8BMJ3|IF1AX_MOUSE Eukaryotic translation initiation factor 1A, X-chromosomal OS=Mus musculus GN=Eif1ax PE=2 SV=3;>sp|Q60872|IF1A_MOUSE Eukaryotic translation initiation factor 1A OS=Mus musculus GN=Eif1a PE=2 SV=3	Eif1ax	5	5	5	5	36.1	36.1	60399000	72871000
		>sp|P60229|EIF3E_MOUSE Eukaryotic translation initiation factor 3 subunit E OS=Mus musculus GN=Eif3e PE=1 SV=1	Eif3e	4	4	4	4	9.4	8.8	36259000	29149000
		>sp|Q91WK2|EIF3H_MOUSE Eukaryotic translation initiation factor 3 subunit H OS=Mus musculus GN=Eif3h PE=1 SV=1	Eif3h	4	4	4	4	13.1	17.9	50493000	54641000
		>sp|O70194|EIF3D_MOUSE Eukaryotic translation initiation factor 3 subunit D OS=Mus musculus GN=Eif3d PE=1 SV=2	Eif3d	3	3	3	3	5.3	5.3	36976000	37417000
		>sp|Q8BGD9|IF4B_MOUSE Eukaryotic translation initiation factor 4B OS=Mus musculus GN=Eif4b PE=1 SV=1	Eif4b	3	3	3	3	6.4	6.4	16764000	18434000
		>sp|Q62448|IF4G2_MOUSE Eukaryotic translation initiation factor 4 gamma 2 OS=Mus musculus GN=Eif4g2 PE=1 SV=2	Eif4g2	4	3	4	3	5.5	4.5	17502000	27110000
		>sp|Q99L45|IF2B_MOUSE Eukaryotic translation initiation factor 2 subunit 2 OS=Mus musculus GN=Eif2s2 PE=1 SV=1	Eif2s2	5	3	5	3	16.6	8.5	23913000	19032000
		>sp|Q9Z1D1|EIF3G_MOUSE Eukaryotic translation initiation factor 3 subunit G OS=Mus musculus GN=Eif3g PE=1 SV=2	Eif3g	5	3	5	3	21.9	12.5	49838000	53596000
		>sp|P59325|IF5_MOUSE Eukaryotic translation initiation factor 5 OS=Mus musculus GN=Eif5 PE=1 SV=1	Eif5	2	2	2	2	4	4	0	36890000
		>sp|P63073|IF4E_MOUSE Eukaryotic translation initiation factor 4E OS=Mus musculus GN=Eif4e PE=1 SV=1	Eif4e	2	2	2	2	10.1	10.1	18072000	0
		>sp|Q99JX4|EIF3M_MOUSE Eukaryotic translation initiation factor 3 subunit M OS=Mus musculus GN=Eif3m PE=1 SV=1	Eif3m	2	2	2	2	7.8	7.8	0	0
		>sp|Q9DBZ5|EIF3K_MOUSE Eukaryotic translation initiation factor 3 subunit K OS=Mus musculus GN=Eif3k PE=1 SV=1	Eif3k	2	2	2	2	11.5	11.5	21990000	25460000
		>sp|Q9Z0N2|IF2H_MOUSE Eukaryotic translation initiation factor 2 subunit 3, Y-linked OS=Mus musculus GN=Eif2s3y PE=1 SV=2;>sp|Q9Z0N1|IF2G_MOUSE Eukaryotic translation initiation factor 2 subunit 3, X-linked OS=Mus musculus GN=Eif2s3x PE=1 SV=2	Eif2s3y	1	1	1	1	0	0	0	0
		>sp|Q61749|EI2BD_MOUSE Translation initiation factor eIF-2B subunit delta OS=Mus musculus GN=Eif2b4 PE=1 SV=2	Eif2b4	1	1	1	1	3.1	3.1	0	0
		>sp|Q6ZWX6|IF2A_MOUSE Eukaryotic translation initiation factor 2 subunit 1 OS=Mus musculus GN=Eif2s1 PE=1 SV=3	Eif2s1	1	1	1	1	3.8	3.8	0	0
		>sp|Q8CHW4|EI2BE_MOUSE Translation initiation factor eIF-2B subunit epsilon OS=Mus musculus GN=Eif2b5 PE=1 SV=1	Eif2b5	1	1	1	1	1.8	1.8	0	0
		>sp|Q91VC3|IF4A3_MOUSE Eukaryotic initiation factor 4A-III OS=Mus musculus GN=Eif4a3 PE=1 SV=3	Eif4a3	5	4	2	1	13.1	9.7	14745000	0
		>sp|Q99LD9|EI2BB_MOUSE Translation initiation factor eIF-2B subunit beta OS=Mus musculus GN=Eif2b2 PE=1 SV=1	Eif2b2	2	1	2	1	9.1	5.1	7024700	0
		>sp|Q3UGC7|EI3JA_MOUSE Eukaryotic translation initiation factor 3 subunit J-A OS=Mus musculus GN=Eif3j1 PE=2 SV=1;>sp|Q66JS6|EI3JB_MOUSE Eukaryotic translation initiation factor 3 subunit J-B OS=Mus musculus GN=Eif3j2 PE=1 SV=1	Eif3j1	3	1	3	1	13.4	5	0	2536600
	Ribosome Proteins (76/80)	>sp|Q9D8E6|RL4_MOUSE 60S ribosomal protein L4 OS=Mus musculus GN=Rpl4 PE=1 SV=3	Rpl4	25	28	25	28	47.5	53	946340000	891460000
		>sp|P14148|RL7_MOUSE 60S ribosomal protein L7 OS=Mus musculus GN=Rpl7 PE=1 SV=2	Rpl7	20	21	20	21	55.2	55.6	897380000	801310000
		>sp|P62702|RS4X_MOUSE 40S ribosomal protein S4, X isoform OS=Mus musculus GN=Rps4x PE=1 SV=2	Rps4x	19	19	19	19	66.2	66.2	914740000	1018000000
		>sp|P62908|RS3_MOUSE 40S ribosomal protein S3 OS=Mus musculus GN=Rps3 PE=1 SV=1	Rps3	20	19	20	19	77.8	74.5	801660000	732650000
		>sp|P12970|RL7A_MOUSE 60S ribosomal protein L7a OS=Mus musculus GN=Rpl7a PE=1 SV=2	Rpl7a	19	18	19	18	57.1	56.8	837970000	860560000
		>sp|P47911|RL6_MOUSE 60S ribosomal protein L6 OS=Mus musculus GN=Rpl6 PE=1 SV=3	Rpl6	16	17	16	17	44.3	48.6	906890000	874990000
		>sp|P97351|RS3A_MOUSE 40S ribosomal protein S3a OS=Mus musculus GN=Rps3a PE=1 SV=3	Rps3a	17	17	17	17	54.9	58	608220000	649880000
		>sp|P62082|RS7_MOUSE 40S ribosomal protein S7 OS=Mus musculus GN=Rps7 PE=2 SV=1	Rps7	18	17	18	17	72.2	68.6	1694900000	1810300000
		>sp|P27659|RL3_MOUSE 60S ribosomal protein L3 OS=Mus musculus GN=Rpl3 PE=1 SV=3	Rpl3	18	16	18	16	45.9	42.7	570340000	505200000
		>sp|P25444|RS2_MOUSE 40S ribosomal protein S2 OS=Mus musculus GN=Rps2 PE=1 SV=3	Rps2	14	15	14	15	49.5	49.5	696140000	687670000
		>sp|P41105|RL28_MOUSE 60S ribosomal protein L28 OS=Mus musculus GN=Rpl28 PE=1 SV=2	Rpl28	15	15	15	15	65	65	411570000	422140000
		>sp|P62270|RS18_MOUSE 40S ribosomal protein S18 OS=Mus musculus GN=Rps18 PE=1 SV=3	Rps18	13	14	13	14	63.2	63.2	533580000	488870000
		>sp|P62281|RS11_MOUSE 40S ribosomal protein S11 OS=Mus musculus GN=Rps11 PE=1 SV=3	Rps11	14	14	14	14	62	66.5	754030000	693820000
		>sp|P62918|RL8_MOUSE 60S ribosomal protein L8 OS=Mus musculus GN=Rpl8 PE=1 SV=2	Rpl8	14	14	14	14	52.5	52.5	750430000	621560000
		>sp|P62242|RS8_MOUSE 40S ribosomal protein S8 OS=Mus musculus GN=Rps8 PE=1 SV=2	Rps8	13	13	13	13	58.2	58.2	800020000	774860000
		>sp|P68040|RACK1_MOUSE Receptor of activated protein C kinase 1 OS=Mus musculus GN=Rack1 PE=1 SV=3	Rack1	13	13	13	13	50.5	50.8	345140000	335690000
		>sp|Q6ZWN5|RS9_MOUSE 40S ribosomal protein S9 OS=Mus musculus GN=Rps9 PE=1 SV=3	Rps9	13	13	13	13	51	51	777390000	691220000
		>sp|P14869|RLA0_MOUSE 60S acidic ribosomal protein P0 OS=Mus musculus GN=Rplp0 PE=1 SV=3	Rplp0	14	13	14	13	59.9	51.7	770820000	837800000
		>sp|P14206|RSSA_MOUSE 40S ribosomal protein SA OS=Mus musculus GN=Rpsa PE=1 SV=4	Rpsa	11	12	11	12	49.8	54.9	318760000	285500000
		>sp|Q9CZM2|RL15_MOUSE 60S ribosomal protein L15 OS=Mus musculus GN=Rpl15 PE=2 SV=4	Rpl15	12	12	12	12	47.1	47.1	825440000	1014400000
		>sp|P62717|RL18A_MOUSE 60S ribosomal protein L18a OS=Mus musculus GN=Rpl18a PE=1 SV=1	Rpl18a	13	12	13	12	55.7	51.1	379800000	378340000
		>sp|Q6ZWV3|RL10_MOUSE 60S ribosomal protein L10 OS=Mus musculus GN=Rpl10 PE=1 SV=3;>sp|P86048|RL10L_MOUSE 60S ribosomal protein L10-like OS=Mus musculus GN=Rpl10l PE=2 SV=1	Rpl10	10	11	10	11	40.7	44.9	496470000	503430000
		>sp|Q9CPR4|RL17_MOUSE 60S ribosomal protein L17 OS=Mus musculus GN=Rpl17 PE=1 SV=3	Rpl17	10	11	10	11	37.5	47.3	380590000	349000000
		>sp|P51410|RL9_MOUSE 60S ribosomal protein L9 OS=Mus musculus GN=Rpl9 PE=1 SV=2	Rpl9	11	11	11	11	64.6	64.6	404940000	399280000
		>sp|Q9CXW4|RL11_MOUSE 60S ribosomal protein L11 OS=Mus musculus GN=Rpl11 PE=1 SV=4	Rpl11	12	11	12	11	54.5	50	399440000	391860000
		>sp|Q9CZX8|RS19_MOUSE 40S ribosomal protein S19 OS=Mus musculus GN=Rps19 PE=1 SV=3	Rps19	12	11	12	11	57.9	51	498050000	439230000
		>sp|P62751|RL23A_MOUSE 60S ribosomal protein L23a OS=Mus musculus GN=Rpl23a PE=1 SV=1	Rpl23a	8	10	8	10	35.9	51.9	538150000	509900000
		>sp|P14131|RS16_MOUSE 40S ribosomal protein S16 OS=Mus musculus GN=Rps16 PE=1 SV=4	Rps16	10	10	10	10	52.7	52.7	446740000	402940000
		>sp|P47962|RL5_MOUSE 60S ribosomal protein L5 OS=Mus musculus GN=Rpl5 PE=1 SV=3	Rpl5	10	10	10	10	35.7	35.7	330140000	332670000
		>sp|P62264|RS14_MOUSE 40S ribosomal protein S14 OS=Mus musculus GN=Rps14 PE=1 SV=3	Rps14	10	10	10	10	68.2	68.2	412980000	416190000
		>sp|P62301|RS13_MOUSE 40S ribosomal protein S13 OS=Mus musculus GN=Rps13 PE=1 SV=2	Rps13	10	10	10	10	50.3	50.3	362950000	435500000
		>sp|P53026|RL10A_MOUSE 60S ribosomal protein L10a OS=Mus musculus GN=Rpl10a PE=1 SV=3	Rpl10a	12	10	12	10	40.6	36.9	340130000	362790000
		>sp|P19253|RL13A_MOUSE 60S ribosomal protein L13a OS=Mus musculus GN=Rpl13a PE=1 SV=4	Rpl13a	8	9	8	9	35.5	41.4	320300000	334350000
		>sp|P62267|RS23_MOUSE 40S ribosomal protein S23 OS=Mus musculus GN=Rps23 PE=1 SV=3	Rps23	8	9	8	9	53.8	54.5	432550000	457570000
		>sp|P35979|RL12_MOUSE 60S ribosomal protein L12 OS=Mus musculus GN=Rpl12 PE=1 SV=2	Rpl12	9	9	9	9	69.1	69.1	651940000	730400000
		>sp|P62754|RS6_MOUSE 40S ribosomal protein S6 OS=Mus musculus GN=Rps6 PE=1 SV=1	Rps6	9	9	9	9	37.8	37.8	417760000	505620000
		>sp|P62830|RL23_MOUSE 60S ribosomal protein L23 OS=Mus musculus GN=Rpl23 PE=1 SV=1	Rpl23	9	9	9	9	52.9	52.9	1526200000	1490100000
		>sp|P63276|RS17_MOUSE 40S ribosomal protein S17 OS=Mus musculus GN=Rps17 PE=1 SV=2	Rps17	9	9	9	9	58.5	65.2	398060000	397310000
		>sp|P83882|RL36A_MOUSE 60S ribosomal protein L36a OS=Mus musculus GN=Rpl36a PE=1 SV=2	Rpl36a	9	9	9	9	48.1	48.1	236410000	194670000
		>sp|P47963|RL13_MOUSE 60S ribosomal protein L13 OS=Mus musculus GN=Rpl13 PE=1 SV=3	Rpl13	10	9	10	9	41.7	36.5	541500000	595240000
		>sp|P61255|RL26_MOUSE 60S ribosomal protein L26 OS=Mus musculus GN=Rpl26 PE=1 SV=1	Rpl26	7	8	7	8	43.4	44.1	399560000	508880000
		>sp|O55142|RL35A_MOUSE 60S ribosomal protein L35a OS=Mus musculus GN=Rpl35a PE=1 SV=2	Rpl35a	8	8	8	8	46.4	46.4	199200000	194560000
		>sp|P62245|RS15A_MOUSE 40S ribosomal protein S15a OS=Mus musculus GN=Rps15a PE=1 SV=2	Rps15a	9	8	9	8	66.9	66.2	410000000	436410000
		>sp|P99027|RLA2_MOUSE 60S acidic ribosomal protein P2 OS=Mus musculus GN=Rplp2 PE=1 SV=3	Rplp2	9	8	9	8	80.9	80.9	1543300000	1740600000
		>sp|P63325|RS10_MOUSE 40S ribosomal protein S10 OS=Mus musculus GN=Rps10 PE=1 SV=1	Rps10	10	8	10	8	53.9	48.5	282650000	290270000
		>sp|P35980|RL18_MOUSE 60S ribosomal protein L18 OS=Mus musculus GN=Rpl18 PE=1 SV=3	Rpl18	6	7	6	7	35.1	41.5	804490000	826180000
		>sp|P62900|RL31_MOUSE 60S ribosomal protein L31 OS=Mus musculus GN=Rpl31 PE=1 SV=1	Rpl31	9	7	9	7	52.8	39.2	430810000	496620000
		>sp|P62911|RL32_MOUSE 60S ribosomal protein L32 OS=Mus musculus GN=Rpl32 PE=1 SV=2	Rpl32	9	7	9	7	52.6	52.6	436720000	370760000
		>sp|P97461|RS5_MOUSE 40S ribosomal protein S5 OS=Mus musculus GN=Rps5 PE=1 SV=3	Rps5	9	7	9	7	43.6	29.9	198490000	166900000
		>sp|P67984|RL22_MOUSE 60S ribosomal protein L22 OS=Mus musculus GN=Rpl22 PE=1 SV=2	Rpl22	6	7	5	6	57.8	67.2	1029900000	924030000
		>sp|P14115|RL27A_MOUSE 60S ribosomal protein L27a OS=Mus musculus GN=Rpl27a PE=1 SV=5	Rpl27a	6	6	6	6	31.1	31.1	308800000	281890000
		>sp|P61358|RL27_MOUSE 60S ribosomal protein L27 OS=Mus musculus GN=Rpl27 PE=1 SV=2	Rpl27	6	6	6	6	44.9	44.9	580120000	573030000
		>sp|P61514|RL37A_MOUSE 60S ribosomal protein L37a OS=Mus musculus GN=Rpl37a PE=1 SV=2	Rpl37a	6	6	6	6	58.7	58.7	211500000	146910000
		>sp|P62889|RL30_MOUSE 60S ribosomal protein L30 OS=Mus musculus GN=Rpl30 PE=1 SV=2	Rpl30	6	6	6	6	58.3	58.3	446820000	426920000
		>sp|P84099|RL19_MOUSE 60S ribosomal protein L19 OS=Mus musculus GN=Rpl19 PE=1 SV=1	Rpl19	6	6	6	6	26	26	284220000	369080000
		>sp|Q9CR57|RL14_MOUSE 60S ribosomal protein L14 OS=Mus musculus GN=Rpl14 PE=1 SV=3	Rpl14	6	6	6	6	29	29	537740000	399350000
		>sp|Q9JJI8|RL38_MOUSE 60S ribosomal protein L38 OS=Mus musculus GN=Rpl38 PE=1 SV=3	Rpl38	6	6	6	6	54.3	50	717970000	704380000
		>sp|O09167|RL21_MOUSE 60S ribosomal protein L21 OS=Mus musculus GN=Rpl21 PE=1 SV=3	Rpl21	7	6	7	6	43.1	38.1	461880000	330560000
		>sp|Q8BP67|RL24_MOUSE 60S ribosomal protein L24 OS=Mus musculus GN=Rpl24 PE=1 SV=2	Rpl24	7	6	7	6	36.3	36.3	379370000	465900000
		>sp|P47955|RLA1_MOUSE 60S acidic ribosomal protein P1 OS=Mus musculus GN=Rplp1 PE=1 SV=1	Rplp1	4	5	4	5	89.5	94.7	215150000	268120000
		>sp|P62852|RS25_MOUSE 40S ribosomal protein S25 OS=Mus musculus GN=Rps25 PE=1 SV=1	Rps25	4	5	4	5	22.4	29.6	187930000	211890000
		>sp|P63323|RS12_MOUSE 40S ribosomal protein S12 OS=Mus musculus GN=Rps12 PE=1 SV=2	Rps12	5	5	5	5	52.3	52.3	328480000	344820000
		>sp|P62843|RS15_MOUSE 40S ribosomal protein S15 OS=Mus musculus GN=Rps15 PE=1 SV=2	Rps15	3	4	3	4	35.9	40.7	200160000	173790000
		>sp|P60867|RS20_MOUSE 40S ribosomal protein S20 OS=Mus musculus GN=Rps20 PE=1 SV=1	Rps20	4	4	4	4	28.6	28.6	298190000	297660000
		>sp|P62849|RS24_MOUSE 40S ribosomal protein S24 OS=Mus musculus GN=Rps24 PE=1 SV=1	Rps24	5	4	5	4	35.3	34.6	125970000	188920000
		>sp|Q9CQR2|RS21_MOUSE 40S ribosomal protein S21 OS=Mus musculus GN=Rps21 PE=1 SV=1	Rps21	5	4	5	4	59	57.8	173730000	143640000
		>sp|Q9D1R9|RL34_MOUSE 60S ribosomal protein L34 OS=Mus musculus GN=Rpl34 PE=1 SV=2	Rpl34	6	4	6	4	36.8	21.4	135550000	165170000
		>sp|P47915|RL29_MOUSE 60S ribosomal protein L29 OS=Mus musculus GN=Rpl29 PE=2 SV=2	Rpl29	3	3	3	3	12.5	12.5	140950000	153760000
		>sp|P62855|RS26_MOUSE 40S ribosomal protein S26 OS=Mus musculus GN=Rps26 PE=1 SV=3	Rps26	3	3	3	3	31.3	31.3	302600000	218280000
		>sp|Q6ZWV7|RL35_MOUSE 60S ribosomal protein L35 OS=Mus musculus GN=Rpl35 PE=1 SV=1	Rpl35	4	3	4	3	30.1	26	397950000	276680000
		>sp|P47964|RL36_MOUSE 60S ribosomal protein L36 OS=Mus musculus GN=Rpl36 PE=1 SV=2	Rpl36	2	2	2	2	18.1	18.1	117160000	99817000
		>sp|P62858|RS28_MOUSE 40S ribosomal protein S28 OS=Mus musculus GN=Rps28 PE=1 SV=1	Rps28	2	2	2	2	30.4	30.4	177200000	222510000
		>sp|P62983|RS27A_MOUSE Ubiquitin-40S ribosomal protein S27a OS=Mus musculus GN=Rps27a PE=1 SV=2	Rps27a	9	8	2	2	55.8	51.9	1064900000	1035100000
		>sp|Q6ZWU9|RS27_MOUSE 40S ribosomal protein S27 OS=Mus musculus GN=Rps27 PE=1 SV=3	Rps27	4	4	2	2	40.5	40.5	362280000	426380000
		>sp|P62274|RS29_MOUSE 40S ribosomal protein S29 OS=Mus musculus GN=Rps29 PE=3 SV=2	Rps29	3	2	3	2	46.4	32.1	97987000	101040000
		>sp|P62892|RL39_MOUSE 60S ribosomal protein L39 OS=Mus musculus GN=Rpl39 PE=1 SV=2	Rpl39	1	1	1	1	19.6	19.6	149660000	192220000

## Sheet: Fig. 1c
Fig. 1c Band intensities of purified cilia relative to that of intact EPC(relative abundance) and uncropped versions of immunoblot
		Relative Abundance, Purified cilia/Inact EPC
		IFT81	eIF3d	RPL4	eIF3h	GAPDH
	1st	2.29697	0.380379	0.23741	0.376451	0.0331726
	2nd	2.72229	0.747022	0.293232	0.731696	0.0332961
	3rd	2.54407	0.450395	0.27886	0.478024	0.041663
		Relative Abundance, Purified cilia/Inact EPC
		IFT81	Rpl4	eIF3f	eIF3h	GAPDH
	Mean	2.52111	0.525932	0.269834	0.528724	0.0360439
	Std. Deviation	0.213587	0.194643	0.0289848	0.182969	0.00486666
	N	3	3	3	3	3

## Sheet: Fig. 1g
Fig. 1g Relative intensities of ciliary RNA(AO staining)
	Relative ciliary intensity					Relative ciliary intensity
	RNA/SiR-tub					RNA/SiR-tub
	Mock	RNase+				Mock	RNase+
	0.5225	0.35559			Mean	0.580505	0.31139
	0.562139	0.300546			Std. Deviation	0.0428506	0.0383463
	0.499338	0.324578			n(cells)	40	40
	0.577575	0.240678			N	1	1
	0.663883	0.335443
	0.609212	0.327411
	0.500406	0.350785
	0.517967	0.360182
	0.625483	0.32964
	0.601093	0.276243
	0.553922	0.272311
	0.664459	0.34902
	0.606129	0.297872
	0.594771	0.332317
	0.604545	0.328179
	0.649369	0.328947
	0.577438	0.300077
	0.652709	0.333601
	0.567524	0.325782
	0.560052	0.329815
	0.640977	0.294686
	0.574561	0.325065
	0.562092	0.359703
	0.65947	0.345455
	0.582573	0.340332
	0.631148	0.280156
	0.563553	0.35337
	0.565032	0.245783
	0.580552	0.285714
	0.559364	0.291859
	0.552995	0.182654
	0.54717	0.285714
	0.59344	0.340237
	0.565309	0.274443
	0.539254	0.302505
	0.54	0.260745
	0.567232	0.361498
	0.546341	0.332586
	0.57102	0.289382
	0.567617	0.304693

## Sheet: Fig. 1i
Fig. 1i Relative intensities of ciliary 18S rRNA
	Relative ciliary intensity									Relative ciliary intensity
	18S rRNA/Ac-tub									18S rRNA/Ac-tub
	1st		2nd		3rd					Mock	RNase+
	Mock	RNase+	Mock	RNase+	Mock	RNase+			Mean	0.530525	0.00852636
	0.380184	0.00649351	0.643525	0.00743494	0.568008	0.00670241			Std. Deviation	0.0751732	0.00335263
	0.536842	0.015625	0.631016	0.00952381	0.496222	0.0106383			n(cells)	90	90
	0.443203	0.00633714	0.609023	0.0116279	0.444578	0.0124858			N	3	3
	0.40748	0.0140056	0.6	0.0113821	0.557466	0.00515464
	0.396181	0.00854701	0.515313	0.0115607	0.625806	0.00375
	0.404669	0.00557103	0.49	0.00549451	0.447992	0.00736067
	0.5	0.0144479	0.552365	0.00530504	0.564492	0.00655738
	0.464945	0.00571429	0.640362	0.00503356	0.45193	0.0140281
	0.424658	0.00923483	0.638889	0.0114358	0.521222	0.00632911
	0.595436	0.0110974	0.528067	0.0145349	0.498759	0.012959
	0.589698	0.00487805	0.526445	0.0135468	0.500612	0.010142
	0.488032	0.00431034	0.536765	0.0105758	0.525403	0.00365408
	0.513889	0.00705219	0.472527	0.0148331	0.645585	0.00997506
	0.57732	0.0140845	0.525956	0.0144665	0.47561	0.0123239
	0.432836	0.0095057	0.606103	0.011889	0.506849	0.00934579
	0.500713	0.00978474	0.612557	0.0101138	0.506633	0.00681818
	0.569697	0.00716846	0.613636	0.00933333	0.564	0.00906002
	0.524834	0.0107527	0.470842	0.0101523	0.640602	0.00409277
	0.613861	0.00421348	0.489642	0.0135338	0.513382	0.00453001
	0.492672	0.00503778	0.400804	0.00470588	0.491353	0.00385728
	0.60999	0.00425532	0.396617	0.00518135	0.421222	0.010274
	0.614565	0.00561798	0.562212	0.00814664	0.541744	0.0088968
	0.640832	0.00629921	0.555556	0.0131579	0.616867	0.00462963
	0.53041	0.00471143	0.604134	0.00736498	0.587143	0.00761035
	0.50348	0.0066778	0.440741	0.00655022	0.553672	0.00443656
	0.506849	0.0068306	0.471576	0.00505902	0.473333	0.0126783
	0.539959	0.0126582	0.525301	0.00312012	0.374582	0.0121294
	0.523565	0.00774336	0.483146	0.00477327	0.635093	0.00617284
	0.628188	0.00636943	0.445483	0.0114537	0.661196	0.00618812
	0.622555	0.00898204	0.471246	0.0108108	0.698462	0.00848356

## Sheet: Fig. 3c
Fig. 3c Relative intensities of ciliary puromycylated peptides (Puro 5min, mEPCs)
	Relative ciliary intensity (Puro/Rsph4a)												Relative ciliary intensity (Puro/Rsph4a)
	Mock			Puro			CHX+Puro						Mock	Puro	CHX+Puro
	1st	2nd	3rd	1st	2nd	3rd	1st	2nd	3rd			Mean	0.0571364	0.538403	0.182335
	0.0631579	0.0579814	0.0617021	0.457689	0.652291	0.434354	0.212586	0.161922	0.207413			Std. Deviation	0.00868188	0.0676042	0.0350599
	0.0622318	0.0340314	0.0641926	0.496056	0.494702	0.429412	0.223663	0.158638	0.155208			n(cells)	150	150	150
	0.0504009	0.0637544	0.0648929	0.455574	0.613506	0.535235	0.198121	0.162791	0.145746			N	3	3	3
	0.0382199	0.0584329	0.0595506	0.51497	0.424188	0.559972	0.195827	0.185968	0.184744
	0.0501543	0.0647709	0.0626366	0.476852	0.651487	0.478659	0.230205	0.231806	0.168151
	0.0436528	0.0601604	0.0630861	0.476098	0.624717	0.589342	0.130069	0.212074	0.219971
	0.0308271	0.0624093	0.0645695	0.504294	0.548023	0.53493	0.234444	0.182227	0.206897
	0.0542222	0.0615496	0.0574489	0.530973	0.565338	0.44404	0.237963	0.178771	0.228501
	0.0623053	0.0629723	0.0604148	0.459427	0.57293	0.501412	0.210153	0.211752	0.195913
	0.0616246	0.0619375	0.0616642	0.54668	0.403409	0.515464	0.220845	0.152108	0.166473
	0.0520951	0.0643357	0.0635631	0.668285	0.473477	0.464015	0.242347	0.20934	0.138958
	0.020979	0.0604491	0.0657895	0.490298	0.575269	0.494949	0.157371	0.198297	0.182986
	0.0516577	0.0640074	0.0696008	0.524467	0.554585	0.640751	0.228389	0.231235	0.193496
	0.0496743	0.0639606	0.0495495	0.570048	0.690377	0.575793	0.169492	0.170775	0.174879
	0.058299	0.0648352	0.0620155	0.528252	0.39883	0.653974	0.186293	0.229075	0.227468
	0.0574061	0.0457886	0.0618557	0.542453	0.539568	0.6736	0.0879676	0.172174	0.221366
	0.0373541	0.0562212	0.0634328	0.506098	0.437262	0.574755	0.0921986	0.203966	0.188465
	0.0466139	0.0367299	0.0668973	0.491453	0.584803	0.634534	0.110482	0.231884	0.233704
	0.0630011	0.0653983	0.0564935	0.472266	0.53355	0.479084	0.143058	0.170646	0.181594
	0.0636777	0.0556291	0.0686969	0.536332	0.565337	0.559958	0.121537	0.229294	0.232782
	0.0526316	0.0608289	0.0631016	0.501764	0.669323	0.657706	0.0913313	0.218265	0.226712
	0.060241	0.0686869	0.0501016	0.416667	0.645309	0.514589	0.131373	0.180315	0.228689
	0.0600546	0.0541838	0.0694626	0.551627	0.589744	0.576453	0.146628	0.202958	0.207135
	0.056338	0.0668302	0.0596491	0.424516	0.654459	0.457143	0.184713	0.19697	0.141321
	0.060306	0.0630892	0.0615098	0.562857	0.65616	0.51751	0.202454	0.185501	0.195572
	0.0598361	0.0642722	0.0584219	0.530189	0.657005	0.517857	0.191781	0.182	0.194986
	0.0526316	0.0660535	0.0615079	0.565854	0.672613	0.539724	0.233918	0.203236	0.15203
	0.0512367	0.0575221	0.0519618	0.6072	0.492958	0.651623	0.172005	0.199304	0.220355
	0.0648688	0.0672098	0.0606936	0.579734	0.65872	0.655474	0.19668	0.149495	0.169102
	0.0630487	0.0500989	0.0599013	0.561326	0.673394	0.548628	0.157025	0.203744	0.232184
	0.0780083	0.0670066	0.0582751	0.480149	0.544613	0.481675	0.158145	0.177813	0.180706
	0.027027	0.0591483	0.0575843	0.5	0.55	0.471764	0.230387	0.156897	0.204133
	0.0652174	0.0592034	0.0586187	0.456555	0.554477	0.484501	0.206745	0.182482	0.206996
	0.0524968	0.0620347	0.0582691	0.629032	0.587146	0.445876	0.157009	0.153001	0.196653
	0.0584997	0.0669546	0.059751	0.410359	0.541191	0.612335	0.1777	0.182339	0.209284
	0.0513595	0.066313	0.0415828	0.490979	0.496263	0.541629	0.174925	0.16878	0.172662
	0.0574294	0.0610551	0.0511408	0.480813	0.54386	0.481651	0.20553	0.160947	0.153507
	0.047759	0.046892	0.0508475	0.478053	0.533092	0.469308	0.174121	0.149758	0.13105
	0.0554193	0.0602549	0.0539419	0.551293	0.542882	0.501018	0.170015	0.217323	0.160279
	0.0514801	0.0608496	0.0338753	0.540519	0.521306	0.547445	0.107167	0.175225	0.167549
	0.0537721	0.0588235	0.0567624	0.481397	0.449126	0.456662	0.130511	0.207149	0.196053
	0.0382653	0.0536481	0.0574198	0.544118	0.518657	0.621239	0.191275	0.203373	0.195087
	0.0595099	0.046132	0.0576058	0.492999	0.495106	0.6	0.145756	0.197802	0.203172
	0.051511	0.0509857	0.0617005	0.459618	0.510476	0.597241	0.10407	0.175	0.120444
	0.0695807	0.0534722	0.0537415	0.577976	0.488309	0.616959	0.106778	0.180141	0.216317
	0.0525794	0.0592538	0.0445479	0.468631	0.526038	0.559905	0.172481	0.183159	0.180158
	0.0467105	0.0627729	0.0566281	0.56973	0.493724	0.606776	0.209045	0.1479	0.182796
	0.0488918	0.0593773	0.0592021	0.570645	0.523009	0.566582	0.10443	0.146927	0.192361
	0.0573689	0.0576923	0.0560561	0.585391	0.473149	0.593676	0.107514	0.168087	0.188406
	0.0649671	0.0579414	0.0580046	0.58871	0.498964	0.521311	0.126506	0.218629	0.20953

## Sheet: Fig. 3i
Fig. 3i Relative intensities of ciliary puromycylated peptides (isolated single cilia)
	Relative ciliary intensity (Puro/Rsph4a)																								Relative ciliary intensity (Puro/Rsph4a)
	Puro 5min						Puro 15min						Puro 30min						Mock						Puro_5min		Puro_15min		Puro_30min		Mock
	Puro			CHX+Puro			Puro			CHX+Puro			Puro			CHX+Puro									Puro	CHX+Puro	Puro	CHX+Puro	Puro	CHX+Puro
	1st	2nd	3rd	1st	2nd	3rd	1st	2nd	3rd	1st	2nd	3rd	1st	2nd	3rd	1st	2nd	3rd	1st	2nd	3rd			Mean	0.325617	0.0748496	0.601113	0.154915	1.06207	0.169288	0.016376
	0.318083	0.325043	0.396246	0.0930424	0.0741749	0.0616052	0.71438	0.571933	0.589848	0.147678	0.136659	0.138177	1.01428	1.04465	1.07366	0.147379	0.121278	0.187791	0.0281849	0.0141357	0.0202212			Std. Deviation	0.0527302	0.021595	0.0798072	0.0316144	0.178545	0.0359015	0.00515395
	0.441493	0.316071	0.297901	0.0735632	0.103764	0.0585692	0.673262	0.647881	0.525226	0.118453	0.124215	0.20995	1.27964	0.962331	1.04495	0.157084	0.203294	0.13878	0.0229885	0.015091	0.0148607			n(cilia)	300	300	300	300	300	300	300
	0.268022	0.288619	0.336031	0.0959264	0.0669808	0.0443874	0.598115	0.591374	0.738312	0.0989927	0.130764	0.152494	1.05985	0.948544	1.16891	0.0994198	0.199071	0.14447	0.0105493	0.0232676	0.025833			N	3	3	3	3	3	3	3
	0.307432	0.330045	0.425155	0.0689655	0.0613779	0.0719477	0.751666	0.521503	0.651119	0.151593	0.161527	0.208458	0.977559	1.02652	0.929238	0.154984	0.138889	0.19331	0.0143827	0.0133038	0.0247934
	0.302412	0.376456	0.39626	0.0812057	0.0661849	0.05374	0.747339	0.557272	0.655063	0.186922	0.19824	0.13147	1.30947	1.12555	0.937595	0.161226	0.17779	0.167864	0.0242504	0.0205267	0.0158249
	0.374475	0.283813	0.36173	0.0741533	0.0877437	0.101695	0.507396	0.549956	0.650114	0.180652	0.190476	0.152591	0.986159	1.05405	1.14838	0.118703	0.142927	0.155309	0.0121605	0.0260176	0.0132388
	0.346918	0.249076	0.342244	0.0796069	0.0913058	0.0744298	0.513634	0.659359	0.545685	0.176362	0.126726	0.131429	0.996821	0.850172	1.08023	0.107271	0.196112	0.247823	0.0162272	0.0108878	0.0139173
	0.234141	0.281793	0.343625	0.102891	0.0783987	0.0856952	0.678705	0.754286	0.540478	0.136602	0.124102	0.181159	1.02914	1.09307	0.962189	0.211582	0.194621	0.175837	0.0114679	0.0121372	0.0259679
	0.445451	0.389741	0.418594	0.0832504	0.116667	0.1167	0.553177	0.580141	0.633159	0.189557	0.169572	0.151537	1.06868	0.99513	0.875456	0.153785	0.139974	0.174014	0.0273022	0.0134844	0.0127241
	0.263901	0.353933	0.3	0.0970504	0.0452213	0.0612409	0.577922	0.516881	0.701428	0.0945095	0.136444	0.122796	1.08533	1.20274	1.30754	0.204694	0.228979	0.178496	0.0126904	0.0246679	0.0196507
	0.39528	0.305374	0.27949	0.0748268	0.100588	0.0664828	0.546929	0.567778	0.557383	0.120907	0.132214	0.152726	0.841677	1.17313	1.45041	0.180617	0.125938	0.146366	0.0126796	0.0151178	0.0185185
	0.32303	0.307572	0.304525	0.0751755	0.0714286	0.0551572	0.531896	0.715227	0.655754	0.16525	0.120284	0.135448	1.16622	1.25363	1.22786	0.188723	0.220811	0.183603	0.0194497	0.0134199	0.0149457
	0.21268	0.283652	0.298532	0.0774121	0.068109	0.0683971	0.614652	0.644744	0.537289	0.178094	0.119415	0.120129	0.858824	1.28284	1.2538	0.158946	0.184529	0.189596	0.013625	0.02	0.0133745
	0.305666	0.278561	0.335519	0.0636364	0.0536667	0.0559647	0.528325	0.532237	0.691358	0.152882	0.154474	0.127969	0.890893	1.24809	1.41841	0.192462	0.176919	0.173888	0.0135593	0.0174927	0.0261438
	0.398438	0.307369	0.360394	0.0767873	0.0770308	0.0714595	0.742907	0.742917	0.595612	0.113618	0.12706	0.141263	1.34271	1.10164	1.29833	0.124918	0.117845	0.152632	0.0193081	0.0130659	0.01856
	0.368487	0.316745	0.389647	0.0601589	0.076216	0.0737819	0.706021	0.744361	0.594234	0.150294	0.122868	0.186648	0.999521	1.43734	1.01385	0.148664	0.149511	0.205479	0.0240223	0.0135537	0.011215
	0.332027	0.291814	0.329511	0.0696104	0.0765182	0.0846881	0.618587	0.52659	0.715666	0.187393	0.174344	0.185125	0.91913	1.30649	0.937433	0.176471	0.167063	0.184406	0.0158578	0.0273452	0.0203679
	0.359924	0.278229	0.32095	0.0742821	0.0696654	0.0608309	0.739489	0.50743	0.708844	0.121922	0.155385	0.203331	0.874298	1.11946	0.903592	0.188195	0.162689	0.187284	0.0225464	0.0158136	0.0144597
	0.304107	0.31332	0.355087	0.0847624	0.0684488	0.0863979	0.542077	0.515625	0.513753	0.145833	0.133958	0.132207	0.952983	0.961765	0.927521	0.156563	0.169461	0.128521	0.0131094	0.0285412	0.0112142
	0.376812	0.314465	0.418517	0.0957447	0.10968	0.0645349	0.525249	0.688318	0.713869	0.11943	0.161358	0.193004	1.32965	1.04599	1.11813	0.126807	0.149686	0.174905	0.0177653	0.0123513	0.0136799
	0.308511	0.362923	0.376381	0.0908138	0.0805955	0.0618293	0.556623	0.624103	0.745438	0.176868	0.175051	0.131873	1.13244	0.989651	0.994571	0.197844	0.140052	0.221576	0.0180676	0.022542	0.0163715
	0.286393	0.264391	0.308199	0.0690404	0.0741758	0.0790678	0.538462	0.637168	0.500699	0.191079	0.158165	0.118557	1.17248	1.3668	0.878638	0.180433	0.160654	0.154083	0.0168798	0.0294686	0.0120715
	0.348669	0.311997	0.239457	0.0676397	0.106885	0.0577066	0.586558	0.539644	0.544343	0.18524	0.168106	0.153505	1.06758	0.945792	1.01689	0.200593	0.174992	0.128565	0.0238029	0.0208589	0.0197711
	0.404662	0.284537	0.276604	0.0723258	0.0592034	0.0703405	0.726075	0.73185	0.599888	0.149687	0.125749	0.112508	1.08203	1.09324	1.01146	0.249019	0.1696	0.19311	0.0240761	0.0233918	0.0176276
	0.384501	0.304315	0.390403	0.0620613	0.0517941	0.0549713	0.623063	0.730383	0.587543	0.177721	0.129636	0.161843	0.986555	1.04255	1.03121	0.148464	0.142118	0.126061	0.0183974	0.0123675	0.0256696
	0.316673	0.347773	0.329643	0.0503262	0.0616302	0.0622642	0.594348	0.690581	0.661692	0.181015	0.133007	0.119899	1.07743	1.06276	1.0398	0.224735	0.17509	0.20041	0.019966	0.0147959	0.0258889
	0.285714	0.241011	0.349014	0.0497963	0.0509986	0.0901943	0.729268	0.551997	0.757136	0.201692	0.129875	0.153618	0.887601	1.17803	0.993485	0.13879	0.150656	0.148192	0.0166016	0.0199837	0.0168959
	0.412232	0.301192	0.387724	0.0746114	0.092579	0.0602871	0.764706	0.539728	0.778247	0.142536	0.163567	0.157554	1.19019	1.17094	0.825663	0.134413	0.211312	0.19606	0.0178571	0.0173221	0.0164573
	0.396074	0.303959	0.253794	0.060686	0.0981921	0.0786364	0.556106	0.604995	0.591768	0.160714	0.144322	0.114325	0.83758	1.00413	1.16015	0.223341	0.14	0.215536	0.0220174	0.0176344	0.0235677
	0.277951	0.352399	0.320476	0.115487	0.0876016	0.0781943	0.526042	0.668425	0.540409	0.194816	0.146136	0.150534	1.03634	0.969795	1.34839	0.200104	0.170852	0.179701	0.0247849	0.0159383	0.0250594
	0.378368	0.354359	0.360908	0.0574091	0.0796001	0.124382	0.512724	0.507536	0.586112	0.190575	0.180149	0.168912	1.15692	0.886774	1.08494	0.127898	0.102336	0.144569	0.0156131	0.00982801	0.0199323
	0.390674	0.363852	0.383478	0.0804463	0.0376416	0.0955911	0.535374	0.643957	0.57027	0.165455	0.10361	0.118677	0.914059	1.29332	0.79024	0.22963	0.139191	0.141609	0.00969575	0.0105021	0.0178744
	0.387684	0.245786	0.383091	0.080292	0.0786517	0.0506685	0.609475	0.547152	0.625092	0.145764	0.113107	0.128845	0.938288	0.803234	0.976603	0.244171	0.171236	0.14745	0.00979519	0.0138522	0.0123755
	0.354861	0.293925	0.271951	0.0668088	0.0564067	0.0890613	0.728708	0.49137	0.70779	0.219678	0.14115	0.120755	1.02296	0.972522	0.819254	0.132383	0.218844	0.227162	0.00722022	0.0129717	0.018992
	0.362306	0.252837	0.324492	0.0781873	0.0503681	0.0406291	0.490559	0.545707	0.618189	0.156651	0.189049	0.178191	0.926151	0.811947	1.39417	0.146466	0.170959	0.109475	0.0195822	0.0224335	0.0159031
	0.361383	0.295024	0.422406	0.0562701	0.125517	0.0734797	0.493915	0.707057	0.49574	0.205304	0.206484	0.126656	0.957706	1.03268	0.825182	0.205115	0.111308	0.120564	0.00707449	0.0213084	0.00696643
	0.337425	0.241523	0.389951	0.0819218	0.0990894	0.0542308	0.638541	0.470665	0.65273	0.0885142	0.165276	0.123213	0.889862	0.866578	0.930479	0.225022	0.146293	0.194054	0.0136624	0.0127467	0.0232877
	0.364042	0.328592	0.283354	0.0636132	0.0429093	0.103011	0.514786	0.508159	0.510303	0.197595	0.219647	0.18328	0.829011	1.38695	1.36632	0.222857	0.200805	0.154037	0.00968523	0.00714286	0.00642965
	0.330222	0.309945	0.358568	0.037674	0.124015	0.0471655	0.635744	0.502468	0.499189	0.185882	0.159722	0.150694	1.09178	0.91814	0.968378	0.236923	0.167127	0.165312	0.0158893	0.0188391	0.0152572
	0.310969	0.350668	0.318041	0.0452951	0.102	0.0583915	0.702622	0.515816	0.541212	0.0994712	0.187624	0.116247	1.16497	0.819256	0.974967	0.108041	0.105013	0.203879	0.0166493	0.00932018	0.0179682
	0.270121	0.298499	0.38366	0.0731707	0.0561304	0.0742812	0.655567	0.563151	0.590953	0.172093	0.138253	0.202047	0.865266	0.89209	1.16503	0.185507	0.168856	0.22369	0.0149371	0.00977476	0.0108371
	0.308776	0.319641	0.314907	0.119089	0.0682065	0.100506	0.590941	0.619316	0.709058	0.116337	0.173965	0.151373	0.958585	1.04458	0.962527	0.163448	0.104181	0.226537	0.0120783	0.0155415	0.0202672
	0.380165	0.236358	0.355719	0.0321217	0.0778055	0.0693731	0.676873	0.686702	0.705582	0.21223	0.205832	0.217775	1.18086	1.10251	1.03093	0.171215	0.20235	0.186441	0.00747664	0.0189235	0.0214592
	0.360067	0.322003	0.356264	0.0800175	0.110938	0.0318755	0.613183	0.527513	0.602444	0.162942	0.211248	0.179709	0.948669	0.973811	1.16522	0.159538	0.161041	0.161447	0.0128894	0.0157935	0.0169913
	0.32	0.319412	0.227807	0.0704639	0.0463576	0.0520833	0.575837	0.626044	0.618842	0.209378	0.121732	0.148359	1.17783	1.22585	0.922353	0.227418	0.139425	0.130713	0.00687023	0.00743982	0.0216216
	0.310084	0.336455	0.367213	0.111158	0.0709904	0.0462213	0.584765	0.659098	0.71315	0.223889	0.156847	0.14991	0.859786	1.31003	1.04375	0.199667	0.172723	0.163677	0.0270701	0.0133799	0.0199943
	0.214804	0.317396	0.262272	0.126669	0.0509906	0.0431509	0.62963	0.517745	0.71231	0.104992	0.13662	0.10252	1.38238	0.827148	1.15197	0.166225	0.215694	0.162074	0.0046608	0.0135725	0.00723764
	0.301443	0.277135	0.32301	0.0783222	0.0975845	0.0702718	0.493208	0.609576	0.729048	0.148849	0.218302	0.125996	1.097	0.808899	1.21853	0.111801	0.132374	0.165906	0.0139157	0.0218827	0.0159318
	0.313146	0.280303	0.283257	0.0663106	0.0371308	0.0535137	0.643119	0.56965	0.624229	0.196047	0.159538	0.173525	0.833174	0.982854	1.08917	0.273784	0.189128	0.142754	0.0125276	0.0211554	0.0239726
	0.241455	0.315526	0.316373	0.0751812	0.07768	0.0774194	0.659632	0.581232	0.478279	0.115531	0.143016	0.161071	0.920812	1.1083	0.8532	0.179965	0.12936	0.126569	0.012432	0.0160688	0.00610169
	0.37975	0.272974	0.266966	0.0984903	0.0640661	0.0636428	0.552103	0.516373	0.743204	0.137422	0.208942	0.16725	0.899009	0.923114	0.813755	0.157895	0.177966	0.189883	0.0117035	0.0152535	0.00630252
	0.390863	0.299795	0.350742	0.0559131	0.0777935	0.100434	0.528566	0.572442	0.59375	0.23274	0.147931	0.160866	0.843373	1.07269	1.15263	0.162373	0.14666	0.10706	0.0181818	0.0105448	0.0101389
	0.339299	0.305385	0.350185	0.0548327	0.0937693	0.0896391	0.552786	0.687783	0.573099	0.194454	0.193302	0.125253	0.948566	0.820147	0.822873	0.122551	0.225935	0.192561	0.0123023	0.0223464	0.0206304
	0.340796	0.362812	0.307932	0.112259	0.0939376	0.0684725	0.638154	0.600517	0.463932	0.113961	0.116174	0.147951	0.955149	0.911122	0.808843	0.130667	0.204313	0.145111	0.0135714	0.0201742	0.0194621
	0.275734	0.294223	0.277598	0.0667667	0.0719864	0.123737	0.814681	0.615044	0.58371	0.128639	0.133693	0.169397	1.09209	1.29253	0.95426	0.101647	0.158042	0.182808	0.0130478	0.0164159	0.0110005
	0.247426	0.372207	0.365514	0.0739329	0.0440463	0.0312385	0.678867	0.697549	0.702984	0.132453	0.123695	0.201907	1.21053	0.816554	0.942797	0.210298	0.122004	0.138876	0.0151079	0.0104167	0.0151126
	0.282817	0.283779	0.309023	0.0855237	0.0722354	0.0620411	0.655408	0.605951	0.599533	0.206504	0.131451	0.146297	0.946043	1.07172	0.878241	0.152929	0.214162	0.122407	0.0184557	0.0220107	0.0209244
	0.38796	0.249508	0.235338	0.0726691	0.116214	0.0493927	0.685367	0.636763	0.716874	0.119456	0.136828	0.131541	1.42988	0.883077	1.02079	0.217237	0.188547	0.18944	0.0126087	0.0179525	0.0174312
	0.317122	0.241201	0.406757	0.0332481	0.0411432	0.056265	0.631373	0.587838	0.547945	0.105163	0.138358	0.204773	1.12851	0.815325	1.05224	0.213278	0.1684	0.124095	0.0177577	0.01853	0.0222424
	0.344105	0.321749	0.298707	0.0595193	0.0347501	0.0676923	0.611849	0.595642	0.583907	0.1893	0.126954	0.150791	0.931468	0.892033	1.29559	0.165774	0.211558	0.134411	0.0219727	0.0194024	0.0197869
	0.234308	0.310899	0.200953	0.0763889	0.0606868	0.0877922	0.475467	0.587295	0.50038	0.224054	0.15544	0.137196	1.09925	1.08606	0.807204	0.18561	0.123707	0.185773	0.0192616	0.0181818	0.0182013
	0.277139	0.363567	0.333913	0.0703603	0.066416	0.0859209	0.522506	0.615234	0.497041	0.139654	0.109624	0.150754	1.3126	0.824309	1.1136	0.209132	0.139848	0.134694	0.0193906	0.0188349	0.0154778
	0.305638	0.289777	0.410654	0.11813	0.0822148	0.0316574	0.58338	0.576978	0.554076	0.193731	0.165326	0.136364	0.832857	1.27198	1.01481	0.11558	0.114924	0.221588	0.0235507	0.0124402	0.00882852
	0.332237	0.233311	0.340927	0.0728522	0.0589167	0.0571132	0.503615	0.64378	0.522152	0.162614	0.103391	0.131455	0.816358	0.820771	1.11691	0.171907	0.137812	0.133711	0.0206104	0.0223011	0.0201309
	0.340504	0.352705	0.251939	0.0931048	0.0520802	0.0687413	0.665319	0.580458	0.562429	0.106111	0.165508	0.18743	0.876623	0.855965	1.10584	0.113646	0.100911	0.174694	0.0178311	0.0204334	0.0156898
	0.356292	0.25789	0.260122	0.0676344	0.056661	0.0604027	0.596008	0.573754	0.558632	0.127727	0.18666	0.193499	1.04366	0.790353	1.21657	0.172352	0.122776	0.212389	0.0157377	0.00453721	0.0177159
	0.394181	0.286933	0.306114	0.0968775	0.0590334	0.0702541	0.585322	0.619231	0.547696	0.136721	0.136524	0.111513	0.996857	1.16708	0.952771	0.132219	0.130417	0.209767	0.0139655	0.0132473	0.0126227
	0.292158	0.282295	0.262309	0.0854831	0.0845403	0.0508714	0.595229	0.715091	0.550827	0.160101	0.157282	0.141811	0.928505	0.804022	1.06776	0.13012	0.205128	0.161839	0.0183288	0.0167577	0.0176471
	0.378774	0.324364	0.336675	0.0607553	0.0809317	0.0635059	0.65074	0.680893	0.565945	0.200116	0.123681	0.163214	1.2757	1.18325	0.86826	0.180439	0.175217	0.110868	0.0182697	0.0200083	0.013308
	0.367255	0.305839	0.298869	0.119423	0.0671529	0.110486	0.561604	0.532619	0.54953	0.204875	0.14052	0.207569	0.93366	0.858792	1.02898	0.119677	0.175365	0.111408	0.0104809	0.0112412	0.0133799
	0.39378	0.263722	0.2999	0.107489	0.0501351	0.0820976	0.525934	0.501135	0.585609	0.182427	0.169211	0.194463	0.971662	1.07921	0.88214	0.203339	0.128978	0.18755	0.0175123	0.0151959	0.00845948
	0.395235	0.328755	0.279598	0.0952611	0.0518844	0.106206	0.543584	0.520596	0.714045	0.101079	0.116247	0.153503	1.06564	0.798778	0.814073	0.141462	0.141567	0.140039	0.013535	0.0109457	0.0142159
	0.327091	0.313187	0.203748	0.114781	0.0683919	0.0446397	0.685944	0.512588	0.476636	0.195049	0.139806	0.185051	0.866152	0.823081	0.914476	0.201496	0.165387	0.12675	0.0167981	0.00707714	0.0112964
	0.373048	0.382712	0.312478	0.0639328	0.0807249	0.119688	0.554637	0.636724	0.595982	0.139165	0.149634	0.111512	0.982937	0.840206	1.02529	0.216176	0.181788	0.200117	0.00915388	0.0178156	0.0119645
	0.38809	0.328267	0.340255	0.125484	0.0924855	0.0572671	0.763228	0.532862	0.601709	0.105105	0.135196	0.1045	0.935918	0.80388	1.2892	0.174323	0.106373	0.209638	0.0130548	0.010226	0.0197682
	0.348463	0.229229	0.22772	0.0874459	0.110035	0.0346121	0.708873	0.560266	0.575985	0.171057	0.141938	0.160876	1.23579	0.863885	1.21176	0.191498	0.168064	0.127696	0.0239651	0.0103	0.0195068
	0.272403	0.255601	0.399571	0.0968105	0.0659771	0.0860507	0.70448	0.717309	0.471144	0.113711	0.114128	0.144099	0.865799	1.03884	0.913779	0.131907	0.159889	0.100683	0.0191135	0.0146856	0.00687128
	0.383545	0.359127	0.296017	0.0312403	0.0375074	0.0813658	0.579698	0.562204	0.695865	0.144323	0.14805	0.174457	0.915562	1.43184	1.31357	0.199817	0.152329	0.131413	0.0249501	0.0178326	0.0167758
	0.267698	0.310564	0.416085	0.0931615	0.0864458	0.0726172	0.481462	0.748644	0.4617	0.130272	0.150475	0.18002	1.35385	1.13663	1.136	0.250946	0.154454	0.14876	0.0176608	0.0156794	0.00755396
	0.393353	0.214286	0.319016	0.0686594	0.0830861	0.102807	0.525416	0.741087	0.596464	0.127076	0.192855	0.1467	1.22465	1.40354	0.809803	0.122274	0.140079	0.219867	0.0209099	0.0098905	0.0197368
	0.387289	0.27465	0.298603	0.076799	0.0789837	0.097417	0.586623	0.523842	0.597505	0.109206	0.140695	0.206897	0.928105	0.848414	0.825476	0.128594	0.236253	0.186725	0.0114645	0.0119956	0.0245098
	0.368522	0.313604	0.404895	0.0627803	0.0894594	0.0435897	0.659454	0.55084	0.741071	0.145407	0.158368	0.19811	1.1093	0.92426	1.4201	0.194855	0.162932	0.231214	0.0132042	0.0128109	0.0208761
	0.408212	0.330809	0.407223	0.0535598	0.0531108	0.0826613	0.529882	0.517707	0.584668	0.190537	0.141438	0.213366	1.06935	1.20672	1.12678	0.199323	0.2236	0.168031	0.0221787	0.0250714	0.0183057
	0.369778	0.299035	0.208891	0.0734484	0.079922	0.10499	0.55054	0.699829	0.570719	0.191468	0.163786	0.154964	1.15846	1.05833	0.927839	0.101196	0.176418	0.221335	0.0209294	0.0107228	0.0188335
	0.383967	0.296223	0.266848	0.0873118	0.0922598	0.106156	0.482943	0.523256	0.729245	0.185584	0.195581	0.14843	1.31786	0.849451	1.28521	0.18784	0.1809	0.154059	0.0243289	0.0155396	0.0142334
	0.324949	0.268202	0.40151	0.0652577	0.0784722	0.0923567	0.523915	0.685746	0.487622	0.133075	0.122543	0.180851	1.25533	1.15694	1.36754	0.143788	0.167587	0.16128	0.0135068	0.0143737	0.0208153
	0.369978	0.282223	0.38358	0.0840065	0.0869079	0.0878428	0.612593	0.585957	0.499713	0.191801	0.133585	0.143224	1.11513	1.25284	1.33779	0.137566	0.154015	0.189787	0.0150659	0.0241151	0.0065331
	0.334344	0.2783	0.328022	0.102497	0.0708087	0.0999181	0.578436	0.485354	0.554234	0.181526	0.123635	0.106648	1.39887	1.22325	1.17346	0.192726	0.228133	0.202418	0.0169785	0.0116758	0.0180371
	0.310074	0.254579	0.369163	0.100509	0.0590868	0.0545677	0.53238	0.685484	0.542816	0.169575	0.119479	0.154217	1.18722	1.22675	1.49233	0.104268	0.199611	0.205553	0.00980392	0.0135198	0.0156848
	0.389487	0.218063	0.300473	0.0546251	0.0740852	0.08125	0.548096	0.553199	0.55544	0.230069	0.155589	0.103006	0.870703	1.38756	1.63422	0.191261	0.161593	0.179014	0.0198466	0.0223214	0.0099552
	0.394109	0.392239	0.301253	0.0602294	0.096423	0.0637572	0.488105	0.532772	0.55083	0.118215	0.134096	0.103652	0.850108	1.3134	1.40477	0.219586	0.179826	0.194286	0.0227776	0.012939	0.01386
	0.39663	0.272032	0.30298	0.098988	0.0848722	0.0582413	0.584925	0.53443	0.464558	0.191551	0.157113	0.156555	1.43509	1.30015	1.3815	0.159777	0.194874	0.123769	0.0241523	0.00739176	0.0204988
	0.333672	0.291367	0.421888	0.0641361	0.0804481	0.100229	0.786181	0.596675	0.541366	0.149956	0.129941	0.167726	0.990716	1.14305	1.06	0.215874	0.159746	0.214932	0.0224681	0.0201439	0.0141422
	0.397334	0.42124	0.283381	0.0387116	0.068323	0.0873392	0.539409	0.732103	0.741445	0.132237	0.188354	0.127672	1.2217	1.21222	1.2502	0.131295	0.185723	0.136675	0.0114943	0.0102804	0.0208845
	0.368053	0.339005	0.383758	0.0355946	0.103839	0.0572486	0.563918	0.684116	0.71691	0.161858	0.197497	0.149217	1.03668	1.34297	1.14518	0.201918	0.212363	0.194332	0.0222525	0.0107335	0.0175994
	0.429935	0.312388	0.384383	0.0882029	0.0836735	0.0471593	0.58419	0.508059	0.476687	0.181159	0.204203	0.185415	1.14876	1.2415	1.44114	0.16705	0.152138	0.202431	0.0201715	0.0183939	0.00946372
	0.396624	0.242832	0.345106	0.0803399	0.0362926	0.103275	0.731171	0.458827	0.587692	0.149611	0.210558	0.132334	0.959459	0.789376	1.05709	0.216638	0.121805	0.138095	0.0228571	0.0140693	0.0123226
	0.200875	0.260902	0.397861	0.0930083	0.104557	0.0605701	0.506297	0.691353	0.580486	0.144928	0.20199	0.184417	0.868198	1.14406	1.05845	0.18075	0.192903	0.150435	0.0164649	0.0203481	0.0134855
	0.325041	0.376509	0.349235	0.140662	0.0510806	0.0658263	0.570832	0.61382	0.642951	0.144213	0.150673	0.129789	1.00965	1.42392	1.11985	0.218121	0.193177	0.200835	0.00733783	0.010113	0.0147493
	0.397059	0.394219	0.400245	0.0798585	0.0362839	0.0821343	0.574123	0.568532	0.608412	0.160208	0.110378	0.140184	1.20886	1.21497	1.26259	0.223619	0.193568	0.145184	0.0217455	0.0182315	0.012931

## Sheet: unique peptides ≥5
The Original data of label-free quantitative (LFQ) mass spectrometric from wild type mEPC motile cilia(unique peptides≥5)
	Fasta headers	Protein IDs	Peptides ZXL3-1	Peptides ZXL3-2	Unique peptides ZXL3-1	Unique peptides ZXL3-2	Sequence coverage ZXL3-1 [%]	Sequence coverage ZXL3-2 [%]	LFQ intensity ZXL3-1	LFQ intensity ZXL3-2
	>sp|Q8VHE6|DYH5_MOUSE Dynein heavy chain 5, axonemal OS=Mus musculus GN=Dnah5 PE=1 SV=2	Dnah5	238	235	220	216	59.7	58.6	9560600000	10106000000
	>sp|Q45VK7|DYHC2_MOUSE Cytoplasmic dynein 2 heavy chain 1 OS=Mus musculus GN=Dync2h1 PE=1 SV=1	Dync2h1	190	182	190	182	51.4	49.4	3882100000	4058100000
	>sp|Q9QXZ0|MACF1_MOUSE Microtubule-actin cross-linking factor 1 OS=Mus musculus GN=Macf1 PE=1 SV=2	Macf1	155	155	153	153	27.8	28	1599600000	1703400000
	>sp|Q9JHU4|DYHC1_MOUSE Cytoplasmic dynein 1 heavy chain 1 OS=Mus musculus GN=Dync1h1 PE=1 SV=2	Dync1h1	157	145	157	145	40.1	38.7	2524400000	2516400000
	>sp|Q9QXS1|PLEC_MOUSE Plectin OS=Mus musculus GN=Plec PE=1 SV=3	Plec	143	136	143	136	36.3	35	1450700000	1552200000
	>sp|P16546|SPTN1_MOUSE Spectrin alpha chain, non-erythrocytic 1 OS=Mus musculus GN=Sptan1 PE=1 SV=4	Sptan1	126	129	126	129	59.7	60.6	2777600000	2933100000
	>sp|Q62261|SPTB2_MOUSE Spectrin beta chain, non-erythrocytic 1 OS=Mus musculus GN=Sptbn1 PE=1 SV=2	Sptbn1	106	102	106	102	55.5	51.5	2219100000	2136700000
	>sp|P20357|MTAP2_MOUSE Microtubule-associated protein 2 OS=Mus musculus GN=Map2 PE=1 SV=2	Map2	97	95	97	95	62.1	60.6	7660700000	8370900000
	>sp|Q80W93|HYDIN_MOUSE Hydrocephalus-inducing protein OS=Mus musculus GN=Hydin PE=1 SV=2	Hydin	97	94	97	94	24.5	24.6	1523300000	1421000000
	>sp|Q8VBX6|MPDZ_MOUSE Multiple PDZ domain protein OS=Mus musculus GN=Mpdz PE=1 SV=2	Mpdz	92	93	91	92	66	68.3	4802700000	4980700000
	>sp|P0C6F1|DYH2_MOUSE Dynein heavy chain 2, axonemal OS=Mus musculus GN=Dnah2 PE=1 SV=1	Dnah2	93	88	91	86	27.2	26.3	1221800000	1331700000
	>sp|Q6VH22|IF172_MOUSE Intraflagellar transport protein 172 homolog OS=Mus musculus GN=Ift172 PE=1 SV=1	Ift172	85	83	85	83	60.3	58.1	2380500000	2487100000
	>sp|Q61879|MYH10_MOUSE Myosin-10 OS=Mus musculus GN=Myh10 PE=1 SV=2	Myh10	105	100	81	77	52.7	51.5	2083500000	2125700000
	>sp|Q8VDD5|MYH9_MOUSE Myosin-9 OS=Mus musculus GN=Myh9 PE=1 SV=4	Myh9	100	93	79	75	53.2	50	2569000000	2681600000
	>sp|Q9JKF1|IQGA1_MOUSE Ras GTPase-activating-like protein IQGAP1 OS=Mus musculus GN=Iqgap1 PE=1 SV=2	Iqgap1	74	74	71	72	55.3	54.4	1899200000	2046800000
	>sp|Q9D180|CFA57_MOUSE Cilia- and flagella-associated protein 57 OS=Mus musculus GN=Cfap57 PE=1 SV=3	Cfap57	62	61	62	61	51.3	53.1	1929000000	2058400000
	>sp|Q01853|TERA_MOUSE Transitional endoplasmic reticulum ATPase OS=Mus musculus GN=Vcp PE=1 SV=4	Vcp	58	57	58	57	72.8	70	3372000000	3678900000
	>sp|P14824|ANXA6_MOUSE Annexin A6 OS=Mus musculus GN=Anxa6 PE=1 SV=3	Anxa6	57	57	56	56	77.6	78.5	3628300000	3851700000
	>sp|Q05920|PYC_MOUSE Pyruvate carboxylase, mitochondrial OS=Mus musculus GN=Pc PE=1 SV=1	Pc	57	56	57	56	56.8	57.6	2982800000	2866200000
	>sp|B2RY50|ARMC4_MOUSE Armadillo repeat-containing protein 4 OS=Mus musculus GN=Armc4 PE=1 SV=1	Armc4	58	56	58	56	74	72.5	1918900000	1912600000
	>sp|P98203|ARVC_MOUSE Armadillo repeat protein deleted in velo-cardio-facial syndrome homolog OS=Mus musculus GN=Arvcf PE=1 SV=2	Arvcf	50	55	50	55	63.9	67.2	2409600000	2452800000
	>sp|Q8BI79|CCD40_MOUSE Coiled-coil domain-containing protein 40 OS=Mus musculus GN=Ccdc40 PE=1 SV=1	Ccdc40	56	54	56	54	46.9	46.2	1757600000	1863400000
	>sp|P14873|MAP1B_MOUSE Microtubule-associated protein 1B OS=Mus musculus GN=Map1b PE=1 SV=2	Map1b	60	56	58	54	39	36.9	1672800000	1881300000
	>sp|Q68FD5|CLH1_MOUSE Clathrin heavy chain 1 OS=Mus musculus GN=Cltc PE=1 SV=3	Cltc	54	53	54	53	38.4	37.4	1218400000	1144900000
	>sp|B2RW38|CFA58_MOUSE Cilia- and flagella-associated protein 58 OS=Mus musculus GN=Cfap58 PE=2 SV=1	Cfap58	56	53	56	53	57.3	53.3	2253800000	2218700000
	>sp|Q8C9J3|SPEF2_MOUSE Sperm flagellar protein 2 OS=Mus musculus GN=Spef2 PE=2 SV=2	Spef2	54	52	54	52	39.9	39.4	746620000	831580000
	>sp|Q3UQ44|IQGA2_MOUSE Ras GTPase-activating-like protein IQGAP2 OS=Mus musculus GN=Iqgap2 PE=1 SV=2	Iqgap2	60	54	57	52	43.7	37.5	746660000	813280000
	>sp|Q9QYR6|MAP1A_MOUSE Microtubule-associated protein 1A OS=Mus musculus GN=Map1a PE=1 SV=2	Map1a	51	53	49	51	27.7	28.5	993010000	901290000
	>sp|Q8BW94|DYH3_MOUSE Dynein heavy chain 3, axonemal OS=Mus musculus GN=Dnah3 PE=1 SV=2	Dnah3	53	53	52	51	16.1	16.8	381550000	386530000
	>sp|P20152|VIME_MOUSE Vimentin OS=Mus musculus GN=Vim PE=1 SV=3	Vim	61	59	53	51	92.1	90.6	12961000000	13944000000
	>sp|Q8C6S9|CFA54_MOUSE Cilia- and flagella-associated protein 54 OS=Mus musculus GN=Cfap54 PE=2 SV=4	Cfap54	57	51	57	51	23.7	22	539790000	584730000
	>sp|Q62036|CP131_MOUSE Centrosomal protein of 131 kDa OS=Mus musculus GN=Cep131 PE=1 SV=2	Cep131	59	50	59	50	56.2	47.6	1093400000	1168800000
	>sp|P26231|CTNA1_MOUSE Catenin alpha-1 OS=Mus musculus GN=Ctnna1 PE=1 SV=1	Ctnna1	59	61	47	49	72.5	72.7	3515700000	3666800000
	>sp|Q8BSN3|CC151_MOUSE Coiled-coil domain-containing protein 151 OS=Mus musculus GN=Ccdc151 PE=2 SV=1	Ccdc151	50	49	50	49	68.3	66.9	4763900000	4797300000
	>sp|Q9D9T8|EFHC1_MOUSE EF-hand domain-containing protein 1 OS=Mus musculus GN=Efhc1 PE=1 SV=1	Efhc1	50	49	50	49	82.3	81.2	4564900000	4731300000
	>sp|Q9D5Y1|CCD39_MOUSE Coiled-coil domain-containing protein 39 OS=Mus musculus GN=Ccdc39 PE=1 SV=1	Ccdc39	52	49	52	49	51	50.7	1885800000	1904200000
	>sp|O70318|E41L2_MOUSE Band 4.1-like protein 2 OS=Mus musculus GN=Epb41l2 PE=1 SV=2	Epb41l2	51	51	48	48	56	60.9	2848100000	2453200000
	>sp|Q61768|KINH_MOUSE Kinesin-1 heavy chain OS=Mus musculus GN=Kif5b PE=1 SV=3	Kif5b	65	64	49	48	69.1	70.4	3831600000	3765800000
	>sp|Q8BTM8|FLNA_MOUSE Filamin-A OS=Mus musculus GN=Flna PE=1 SV=5	Flna	55	51	51	48	30.3	29.1	692140000	643110000
	>sp|Q61147|CERU_MOUSE Ceruloplasmin OS=Mus musculus GN=Cp PE=1 SV=2	Cp	44	46	44	46	52.1	51.5	1223400000	1302100000
	>sp|P07356|ANXA2_MOUSE Annexin A2 OS=Mus musculus GN=Anxa2 PE=1 SV=2	Anxa2	43	45	43	45	87	87	27252000000	27372000000
	>sp|P97393|RHG05_MOUSE Rho GTPase-activating protein 5 OS=Mus musculus GN=Arhgap5 PE=1 SV=2	Arhgap5	44	45	44	45	38	39.2	819860000	817290000
	>sp|Q69ZN7|MYOF_MOUSE Myoferlin OS=Mus musculus GN=Myof PE=1 SV=2	Myof	36	45	35	44	22.8	26.9	405670000	453730000
	>sp|Q8CDU5|EFHB_MOUSE EF-hand domain-containing family member B OS=Mus musculus GN=Efhb PE=1 SV=2	Efhb	45	44	45	44	64	59.1	1787500000	1803600000
	>sp|Q80ST9|LCA5_MOUSE Lebercilin OS=Mus musculus GN=Lca5 PE=1 SV=1	Lca5	43	43	43	43	57.1	60.1	2641300000	2940000000
	>sp|Q8C0M8|DNAI1_MOUSE Dynein intermediate chain 1, axonemal OS=Mus musculus GN=Dnai1 PE=1 SV=1	Dnai1	44	43	44	43	69	67.6	2260200000	2193200000
	>sp|Q9WUA3|PFKAP_MOUSE ATP-dependent 6-phosphofructokinase, platelet type OS=Mus musculus GN=Pfkp PE=1 SV=1	Pfkp	45	45	42	42	61.1	65.1	4037400000	4230600000
	>sp|O35594|IFT81_MOUSE Intraflagellar transport protein 81 homolog OS=Mus musculus GN=Ift81 PE=1 SV=4	Ift81	45	42	45	42	63.8	54.4	1432700000	1521700000
	>sp|Q8R422|CD109_MOUSE CD109 antigen OS=Mus musculus GN=Cd109 PE=1 SV=1	Cd109	39	41	39	41	33.1	35.4	1344200000	1518100000
	>sp|Q8BKE9|IFT74_MOUSE Intraflagellar transport protein 74 homolog OS=Mus musculus GN=Ift74 PE=1 SV=2	Ift74	40	41	40	41	66.2	68.7	1686000000	1821500000
	>sp|Q3UX62|CC114_MOUSE Coiled-coil domain-containing protein 114 OS=Mus musculus GN=Ccdc114 PE=2 SV=1	Ccdc114	44	41	44	41	68.5	66.3	3408500000	3308900000
	>sp|Q9D4B2|TTC25_MOUSE Tetratricopeptide repeat protein 25 OS=Mus musculus GN=Ttc25 PE=1 SV=3	Ttc25	36	40	36	40	54.8	59.3	2280500000	2127200000
	>sp|Q61884|MNS1_MOUSE Meiosis-specific nuclear structural protein 1 OS=Mus musculus GN=Mns1 PE=1 SV=1	Mns1	37	40	37	40	59.7	61.1	2736500000	2635600000
	>sp|F6ZDS4|TPR_MOUSE Nucleoprotein TPR OS=Mus musculus GN=Tpr PE=1 SV=1	Tpr	38	40	38	40	18.6	19.6	375360000	367450000
	>sp|Q60779|GAS8_MOUSE Growth arrest-specific protein 8 OS=Mus musculus GN=Gas8 PE=1 SV=2	Gas8	39	40	39	40	57.7	57.3	2390700000	2326000000
	>sp|P30999|CTND1_MOUSE Catenin delta-1 OS=Mus musculus GN=Ctnnd1 PE=1 SV=2	Ctnnd1	41	41	40	40	50.4	51.8	1377300000	1435700000
	>sp|Q5F201|CFA52_MOUSE Cilia- and flagella-associated protein 52 OS=Mus musculus GN=Cfap52 PE=1 SV=1	Cfap52	40	40	40	40	73.5	76.5	2060500000	2208600000
	>sp|Q64512|PTN13_MOUSE Tyrosine-protein phosphatase non-receptor type 13 OS=Mus musculus GN=Ptpn13 PE=1 SV=2	Ptpn13	40	40	40	40	22.1	21.9	396670000	391370000
	>sp|P41233|ABCA1_MOUSE ATP-binding cassette sub-family A member 1 OS=Mus musculus GN=Abca1 PE=1 SV=4	Abca1	42	42	41	40	21.7	23.3	433400000	429120000
	>sp|Q8C0S4|TT21A_MOUSE Tetratricopeptide repeat protein 21A OS=Mus musculus GN=Ttc21a PE=1 SV=2	Ttc21a	39	40	38	39	36.3	35.3	542370000	600160000
	>sp|P07901|HS90A_MOUSE Heat shock protein HSP 90-alpha OS=Mus musculus GN=Hsp90aa1 PE=1 SV=4	Hsp90aa1	58	58	39	39	66.7	65.5	9054400000	9383100000
	>sp|Q32M07|KAD8_MOUSE Adenylate kinase 8 OS=Mus musculus GN=Ak8 PE=1 SV=1	Ak8	39	39	39	39	75.8	75.6	3087200000	2917300000
	>sp|Q64331|MYO6_MOUSE Unconventional myosin-VI OS=Mus musculus GN=Myo6 PE=1 SV=1	Myo6	39	39	39	39	34.4	34.2	586740000	565880000
	>sp|P97479|MYO7A_MOUSE Unconventional myosin-VIIa OS=Mus musculus GN=Myo7a PE=1 SV=2	Myo7a	36	38	36	38	21	23.4	322370000	304200000
	>P04264 SWISS-PROT:P04264 Tax_Id=9606 Gene_Symbol=KRT1 Keratin, type II cytoskeletal 1	KRT1	52	54	35	37	65.1	66	24898000000	27115000000
	>sp|Q6EDY6|CARL1_MOUSE F-actin-uncapping protein LRRC16A OS=Mus musculus GN=Lrrc16a PE=1 SV=2	Lrrc16a	36	37	36	37	30.3	31.4	573560000	597240000
	>sp|Q3UGF1|WDR19_MOUSE WD repeat-containing protein 19 OS=Mus musculus GN=Wdr19 PE=1 SV=1	Wdr19	37	37	37	37	34.7	33.2	575550000	552080000
	>sp|Q9JLB2|MPP5_MOUSE MAGUK p55 subfamily member 5 OS=Mus musculus GN=Mpp5 PE=1 SV=1	Mpp5	39	37	39	37	73.6	72.1	2859400000	3114400000
	>sp|A0JLY1|CC173_MOUSE Coiled-coil domain-containing protein 173 OS=Mus musculus GN=Ccdc173 PE=2 SV=1	Ccdc173	36	36	36	36	53.6	53.6	1678100000	1724200000
	>sp|P26040|EZRI_MOUSE Ezrin OS=Mus musculus GN=Ezr PE=1 SV=3	Ezr	50	50	36	36	70.5	69.1	4528900000	4769500000
	>P35527 SWISS-PROT:P35527 Tax_Id=9606 Gene_Symbol=KRT9 Keratin, type I cytoskeletal 9	KRT9	38	37	37	36	71.1	68.7	7566200000	8667300000
	>sp|Q8BMS1|ECHA_MOUSE Trifunctional enzyme subunit alpha, mitochondrial OS=Mus musculus GN=Hadha PE=1 SV=1	Hadha	39	36	39	36	65.5	59.2	2633200000	2822600000
	>sp|Q6A078|CE290_MOUSE Centrosomal protein of 290 kDa OS=Mus musculus GN=Cep290 PE=1 SV=2	Cep290	40	36	40	36	19.4	17.5	410540000	415340000
	>sp|Q3U1J4|DDB1_MOUSE DNA damage-binding protein 1 OS=Mus musculus GN=Ddb1 PE=1 SV=2	Ddb1	33	35	33	35	34.1	37.9	755610000	756710000
	>sp|P09405|NUCL_MOUSE Nucleolin OS=Mus musculus GN=Ncl PE=1 SV=2	Ncl	34	35	34	35	40.5	40.5	3465000000	3555700000
	>sp|Q8BRC6|MAAT1_MOUSE Protein MAATS1 OS=Mus musculus GN=Maats1 PE=1 SV=3	Maats1	34	35	34	35	48.5	51.6	1088000000	1213200000
	>sp|D3YV10|CCD13_MOUSE Coiled-coil domain-containing protein 13 OS=Mus musculus GN=Ccdc13 PE=1 SV=1	Ccdc13	35	34	35	34	58.8	57.4	1140000000	1054400000
	>sp|P26041|MOES_MOUSE Moesin OS=Mus musculus GN=Msn PE=1 SV=3	Msn	49	48	35	34	70.5	70.9	964040000	999810000
	>sp|Q9CR92|CCD96_MOUSE Coiled-coil domain-containing protein 96 OS=Mus musculus GN=Ccdc96 PE=2 SV=1	Ccdc96	35	34	35	34	58.4	58.4	749260000	900760000
	>sp|Q9EQH3|VPS35_MOUSE Vacuolar protein sorting-associated protein 35 OS=Mus musculus GN=Vps35 PE=1 SV=1	Vps35	36	34	36	34	53	47.5	908090000	995120000
	>sp|P08113|ENPL_MOUSE Endoplasmin OS=Mus musculus GN=Hsp90b1 PE=1 SV=2	Hsp90b1	33	35	31	33	45	46.9	1477300000	1570700000
	>sp|Q6P1E8|EFCB6_MOUSE EF-hand calcium-binding domain-containing protein 6 OS=Mus musculus GN=Efcab6 PE=1 SV=2	Efcab6	32	33	32	33	27.7	29.2	489450000	468020000
	>sp|P03995|GFAP_MOUSE Glial fibrillary acidic protein OS=Mus musculus GN=Gfap PE=1 SV=4	Gfap	37	37	33	33	71.4	71.4	2206700000	2117000000
	>sp|Q6V3W6|DRC7_MOUSE Dynein regulatory complex subunit 7 OS=Mus musculus GN=Drc7 PE=1 SV=4	Drc7	34	33	34	33	44.1	41.4	941190000	881380000
	>sp|G3UZ78|ADGB_MOUSE Androglobin OS=Mus musculus GN=Adgb PE=1 SV=1	Adgb	35	33	35	33	27	25	490180000	485250000
	>sp|P48036|ANXA5_MOUSE Annexin A5 OS=Mus musculus GN=Anxa5 PE=1 SV=1	Anxa5	35	33	35	33	85.9	81.8	13638000000	13935000000
	>P35908 SWISS-PROT:P35908 Tax_Id=9606 Gene_Symbol=KRT2 Keratin, type II cytoskeletal 2 epidermal	KRT2	49	51	30	32	77.7	82.6	5247600000	5555600000
	>sp|Q9D485|EFHC2_MOUSE EF-hand domain-containing family member C2 OS=Mus musculus GN=Efhc2 PE=2 SV=2	Efhc2	30	32	30	32	47.7	50.8	751530000	837970000
	>sp|Q8CG73|FTM_MOUSE Protein fantom OS=Mus musculus GN=Rpgrip1l PE=1 SV=2	Rpgrip1l	31	32	31	32	30.2	31.7	486910000	494230000
	>sp|P16330|CN37_MOUSE 2,3-cyclic-nucleotide 3-phosphodiesterase OS=Mus musculus GN=Cnp PE=1 SV=3	Cnp	32	32	32	32	67.1	67.1	2086100000	2266900000
	>sp|Q8K057|IFT80_MOUSE Intraflagellar transport protein 80 homolog OS=Mus musculus GN=Ift80 PE=1 SV=1	Ift80	32	32	32	32	54.3	56.2	661010000	701340000
	>sp|Q9D0E1|HNRPM_MOUSE Heterogeneous nuclear ribonucleoprotein M OS=Mus musculus GN=Hnrnpm PE=1 SV=3	Hnrnpm	33	32	32	32	47.7	43.6	960920000	947670000
	>sp|Q9D3V1|IQCD_MOUSE IQ domain-containing protein D OS=Mus musculus GN=Iqcd PE=2 SV=1	Iqcd	32	32	32	32	63.1	63.3	1017700000	1110300000
	>sp|Q9WV92|E41L3_MOUSE Band 4.1-like protein 3 OS=Mus musculus GN=Epb41l3 PE=1 SV=1	Epb41l3	37	37	32	32	47.5	51.8	803550000	805650000
	>sp|A2AC93|DNAI2_MOUSE Dynein intermediate chain 2, axonemal OS=Mus musculus GN=Dnai2 PE=1 SV=2	Dnai2	33	32	33	32	64.7	67.7	1301900000	1387900000
	>sp|A2AU72|ARMC3_MOUSE Armadillo repeat-containing protein 3 OS=Mus musculus GN=Armc3 PE=1 SV=1	Armc3	33	32	33	32	51.1	49.7	686450000	719390000
	>sp|P11499|HS90B_MOUSE Heat shock protein HSP 90-beta OS=Mus musculus GN=Hsp90ab1 PE=1 SV=3	Hsp90ab1	54	53	33	32	73.1	68.2	3689600000	3935000000
	>sp|Q02248|CTNB1_MOUSE Catenin beta-1 OS=Mus musculus GN=Ctnnb1 PE=1 SV=1	Ctnnb1	38	36	34	32	62.9	62.7	2726000000	2801800000
	>sp|Q03265|ATPA_MOUSE ATP synthase subunit alpha, mitochondrial OS=Mus musculus GN=Atp5a1 PE=1 SV=1	Atp5a1	34	32	34	32	66.5	65.8	4991400000	4790300000
	>sp|Q8BND3|WDR35_MOUSE WD repeat-containing protein 35 OS=Mus musculus GN=Wdr35 PE=1 SV=3	Wdr35	39	32	39	32	46.3	35.4	699280000	720640000
	>sp|Q8BYM7|RSH4A_MOUSE Radial spoke head protein 4 homolog A OS=Mus musculus GN=Rsph4a PE=1 SV=2	Rsph4a	30	31	30	31	59.8	60.3	4720600000	5073100000
	>sp|Q8CIE6|COPA_MOUSE Coatomer subunit alpha OS=Mus musculus GN=Copa PE=1 SV=2	Copa	30	31	30	31	31	33	394600000	439000000
	>sp|Q8CGC7|SYEP_MOUSE Bifunctional glutamate/proline--tRNA ligase OS=Mus musculus GN=Eprs PE=1 SV=4	Eprs	31	31	31	31	31.3	29.8	394200000	350210000
	>sp|A6PWD2|FHAD1_MOUSE Forkhead-associated domain-containing protein 1 OS=Mus musculus GN=Fhad1 PE=2 SV=1	Fhad1	33	31	33	31	24.9	25.1	330030000	332590000
	>sp|Q3USS3|DRC1_MOUSE Dynein regulatory complex protein 1 OS=Mus musculus GN=Drc1 PE=1 SV=1	Drc1	34	31	34	31	47.5	46.2	766610000	828950000
	>sp|Q9D2H2|KAD7_MOUSE Adenylate kinase 7 OS=Mus musculus GN=Ak7 PE=1 SV=1	Ak7	35	31	35	31	64.3	60.9	1574000000	1730700000
	>sp|Q9D439|CFA53_MOUSE Cilia- and flagella-associated protein 53 OS=Mus musculus GN=Cfap53 PE=2 SV=3	Cfap53	29	30	29	30	52.5	52.5	2078200000	2420200000
	>sp|B9EKR1|PRPTZ_MOUSE Receptor-type tyrosine-protein phosphatase zeta OS=Mus musculus GN=Ptprz1 PE=1 SV=1	Ptprz1	30	30	30	30	17.2	17.7	815050000	841390000
	>sp|Q8BQB6|SAXO2_MOUSE Stabilizer of axonemal microtubules 2 OS=Mus musculus GN=Saxo2 PE=2 SV=2	Saxo2	30	30	30	30	79.2	78.9	2388000000	2211800000
	>sp|Q3TVW5|TCHP_MOUSE Trichoplein keratin filament-binding protein OS=Mus musculus GN=Tchp PE=1 SV=2	Tchp	32	30	32	30	53.5	49.7	1552300000	1545600000
	>sp|Q8CJH3|PLXB1_MOUSE Plexin-B1 OS=Mus musculus GN=Plxnb1 PE=1 SV=2	Plxnb1	33	31	33	30	21.6	19.7	389430000	386480000
	>sp|P39054|DYN2_MOUSE Dynamin-2 OS=Mus musculus GN=Dnm2 PE=1 SV=2	Dnm2	34	35	27	29	42.8	47.7	838540000	932460000
	>sp|Q3UY96|CFA74_MOUSE Cilia- and flagella-associated protein 74 OS=Mus musculus GN=Cfap74 PE=2 SV=3	Cfap74	29	29	29	29	21.4	22.4	292300000	311240000
	>sp|Q8CC88|VWA8_MOUSE von Willebrand factor A domain-containing protein 8 OS=Mus musculus GN=Vwa8 PE=1 SV=2	Vwa8	29	29	29	29	19	18.5	277600000	258630000
	>sp|Q9Z0H8|CLIP2_MOUSE CAP-Gly domain-containing linker protein 2 OS=Mus musculus GN=Clip2 PE=1 SV=2	Clip2	29	29	29	29	34.7	34.1	384880000	403930000
	>sp|P97742|CPT1A_MOUSE Carnitine O-palmitoyltransferase 1, liver isoform OS=Mus musculus GN=Cpt1a PE=1 SV=4	Cpt1a	30	29	30	29	47.9	44.9	1631100000	1724900000
	>sp|Q8VDN2|AT1A1_MOUSE Sodium/potassium-transporting ATPase subunit alpha-1 OS=Mus musculus GN=Atp1a1 PE=1 SV=1	Atp1a1	50	46	32	29	50	45.6	3315400000	3325400000
	>sp|Q8CFW7|C2D2A_MOUSE Coiled-coil and C2 domain-containing protein 2A OS=Mus musculus GN=Cc2d2a PE=1 SV=1	Cc2d2a	33	29	33	29	25.5	23.1	478460000	427880000
	>sp|Q9D8E6|RL4_MOUSE 60S ribosomal protein L4 OS=Mus musculus GN=Rpl4 PE=1 SV=3	Rpl4	25	28	25	28	47.5	53	946340000	891460000
	>sp|P58281|OPA1_MOUSE Dynamin-like 120 kDa protein, mitochondrial OS=Mus musculus GN=Opa1 PE=1 SV=1	Opa1	27	28	27	28	32.8	34.2	364740000	374690000
	>sp|Q9WTI7|MYO1C_MOUSE Unconventional myosin-Ic OS=Mus musculus GN=Myo1c PE=1 SV=2	Myo1c	28	28	27	28	34.7	35.8	311560000	291990000
	>sp|Q6PCQ0|IQCE_MOUSE IQ domain-containing protein E OS=Mus musculus GN=Iqce PE=1 SV=1	Iqce	28	28	28	28	41.8	41.8	789590000	782950000
	>sp|Q8VHI7|CCD65_MOUSE Coiled-coil domain-containing protein 65 OS=Mus musculus GN=Ccdc65 PE=1 SV=1	Ccdc65	28	28	28	28	55	53.1	901510000	817300000
	>sp|Q9JLI7|SPAG6_MOUSE Sperm-associated antigen 6 OS=Mus musculus GN=Spag6 PE=1 SV=1	Spag6	28	28	28	28	72.6	72.6	2084000000	2277200000
	>sp|Q6SP97|ENKUR_MOUSE Enkurin OS=Mus musculus GN=Enkur PE=1 SV=1	Enkur	29	28	29	28	73.7	73.3	2784600000	2888400000
	>sp|Q9WV04|KIF9_MOUSE Kinesin-like protein KIF9 OS=Mus musculus GN=Kif9 PE=1 SV=2	Kif9	29	28	29	28	43.2	41.9	729010000	725100000
	>sp|Q8CEL2|CFA61_MOUSE Cilia- and flagella-associated protein 61 OS=Mus musculus GN=Cfap61 PE=1 SV=2	Cfap61	30	28	30	28	31.7	29.4	507670000	537420000
	>sp|Q8CDK3|IQUB_MOUSE IQ and ubiquitin-like domain-containing protein OS=Mus musculus GN=Iqub PE=1 SV=2	Iqub	31	28	31	28	41.6	38.6	707950000	705560000
	>sp|P70398|USP9X_MOUSE Probable ubiquitin carboxyl-terminal hydrolase FAF-X OS=Mus musculus GN=Usp9x PE=1 SV=2	Usp9x	32	28	32	28	16.5	13.8	324860000	367510000
	>sp|Q6P5E4|UGGG1_MOUSE UDP-glucose:glycoprotein glucosyltransferase 1 OS=Mus musculus GN=Uggt1 PE=1 SV=4	Uggt1	32	28	32	28	30.5	26.4	286560000	285160000
	>sp|Q61371|IFT88_MOUSE Intraflagellar transport protein 88 homolog OS=Mus musculus GN=Ift88 PE=1 SV=2	Ift88	25	27	25	27	36.9	37.9	608120000	616800000
	>sp|P26043|RADI_MOUSE Radixin OS=Mus musculus GN=Rdx PE=1 SV=3	Rdx	42	43	26	27	63	63	1017800000	1037900000
	>sp|Q8BS45|IFT56_MOUSE Intraflagellar transport protein 56 OS=Mus musculus GN=Ttc26 PE=1 SV=1	Ttc26	26	27	26	27	52.3	58.3	604490000	599610000
	>sp|Q3UFY4|RSH3A_MOUSE Radial spoke head protein 3 homolog A OS=Mus musculus GN=Rsph3a PE=2 SV=1;>sp|Q9DA80|RSH3B_MOUSE Radial spoke head protein 3 homolog B OS=Mus musculus GN=Rsph3b PE=2 SV=1	Rsph3a	27	27	27	27	57.2	57.2	3268600000	3536200000
	>sp|Q8CGK3|LONM_MOUSE Lon protease homolog, mitochondrial OS=Mus musculus GN=Lonp1 PE=1 SV=2	Lonp1	27	27	27	27	39.1	42.5	575840000	526340000
	>sp|Q9Z0U1|ZO2_MOUSE Tight junction protein ZO-2 OS=Mus musculus GN=Tjp2 PE=1 SV=2	Tjp2	27	27	27	27	27.9	26.8	260300000	292170000
	>sp|Q9DAJ2|TEKT1_MOUSE Tektin-1 OS=Mus musculus GN=Tekt1 PE=1 SV=1	Tekt1	28	27	28	27	67.9	67.2	1738300000	1763800000
	>sp|P47856|GFPT1_MOUSE Glutamine--fructose-6-phosphate aminotransferase [isomerizing] 1 OS=Mus musculus GN=Gfpt1 PE=1 SV=3	Gfpt1	29	27	29	27	59	50.8	657410000	647300000
	>sp|P56480|ATPB_MOUSE ATP synthase subunit beta, mitochondrial OS=Mus musculus GN=Atp5b PE=1 SV=2	Atp5b	29	27	29	27	75.4	72.4	3558400000	3855400000
	>sp|Q8VDM4|PSMD2_MOUSE 26S proteasome non-ATPase regulatory subunit 2 OS=Mus musculus GN=Psmd2 PE=1 SV=1	Psmd2	30	27	30	27	42.7	38.9	444510000	446820000
	>sp|Q8CI94|PYGB_MOUSE Glycogen phosphorylase, brain form OS=Mus musculus GN=Pygb PE=1 SV=3	Pygb	41	34	31	27	56.3	49.2	1122400000	1185800000
	>sp|Q02257|PLAK_MOUSE Junction plakoglobin OS=Mus musculus GN=Jup PE=1 SV=3	Jup	26	30	22	26	53	58.4	775870000	770690000
	>sp|O35639|ANXA3_MOUSE Annexin A3 OS=Mus musculus GN=Anxa3 PE=1 SV=4	Anxa3	24	26	24	26	70.3	74.9	746630000	780080000
	>sp|P63017|HSP7C_MOUSE Heat shock cognate 71 kDa protein OS=Mus musculus GN=Hspa8 PE=1 SV=1	Hspa8	39	39	26	26	62.5	62.7	9748900000	10403000000
	>sp|Q8BFR5|EFTU_MOUSE Elongation factor Tu, mitochondrial OS=Mus musculus GN=Tufm PE=1 SV=1	Tufm	26	26	26	26	62.4	62.8	2575200000	3124300000
	>sp|Q148A4|PPR32_MOUSE Protein phosphatase 1 regulatory subunit 32 OS=Mus musculus GN=Ppp1r32 PE=1 SV=1	Ppp1r32	27	26	27	26	77.5	75.4	1422500000	1492000000
	>sp|Q9ESD7|DYSF_MOUSE Dysferlin OS=Mus musculus GN=Dysf PE=1 SV=3	Dysf	29	27	28	26	18.3	17.5	152540000	141990000
	>sp|Q80Y75|DJB13_MOUSE DnaJ homolog subfamily B member 13 OS=Mus musculus GN=Dnajb13 PE=1 SV=1	Dnajb13	29	26	29	26	81	77.2	3243600000	3607600000
	>sp|Q9JLB0|MPP6_MOUSE MAGUK p55 subfamily member 6 OS=Mus musculus GN=Mpp6 PE=1 SV=1	Mpp6	30	26	30	26	61.7	49.9	845020000	903480000
	>sp|Q6NWV3|IF122_MOUSE Intraflagellar transport protein 122 homolog OS=Mus musculus GN=Ift122 PE=1 SV=1	Ift122	32	26	32	26	37.3	30	547710000	518970000
	>sp|Q3V0Q1|DYH12_MOUSE Dynein heavy chain 12, axonemal OS=Mus musculus GN=Dnah12 PE=1 SV=2	Dnah12	24	27	23	25	10.6	10.9	224610000	231380000
	>sp|Q8C0X0|LCA5L_MOUSE Lebercilin-like protein OS=Mus musculus GN=Lca5l PE=2 SV=1	Lca5l	23	25	23	25	33.6	36	600870000	592350000
	>sp|Q8K1G2|LBN_MOUSE Limbin OS=Mus musculus GN=Evc2 PE=1 SV=1	Evc2	23	25	23	25	24.3	25.7	178330000	178070000
	>P13645 SWISS-PROT:P13645 Tax_Id=9606 Gene_Symbol=KRT10 Keratin, type I cytoskeletal 10	KRT10	38	39	24	25	61.7	61.7	12925000000	13038000000
	>sp|B2RXS4|PLXB2_MOUSE Plexin-B2 OS=Mus musculus GN=Plxnb2 PE=1 SV=1	Plxnb2	24	26	24	25	17.7	18.9	204740000	177650000
	>sp|Q91YQ5|RPN1_MOUSE Dolichyl-diphosphooligosaccharide--protein glycosyltransferase subunit 1 OS=Mus musculus GN=Rpn1 PE=1 SV=1	Rpn1	24	25	24	25	50.3	53.1	510800000	550290000
	>sp|E9PYY5|WDR78_MOUSE WD repeat-containing protein 78 OS=Mus musculus GN=Wdr78 PE=1 SV=1	Wdr78	25	25	25	25	39.7	39.9	330280000	361850000
	>sp|Q8R1A4|DOCK7_MOUSE Dedicator of cytokinesis protein 7 OS=Mus musculus GN=Dock7 PE=1 SV=3	Dock7	26	26	25	25	14.1	13.7	205090000	191590000
	>sp|P60122|RUVB1_MOUSE RuvB-like 1 OS=Mus musculus GN=Ruvbl1 PE=1 SV=1	Ruvbl1	26	25	26	25	69.3	66.2	1324000000	1384100000
	>sp|Q80YA8|CRUM2_MOUSE Protein crumbs homolog 2 OS=Mus musculus GN=Crb2 PE=2 SV=3	Crb2	26	25	26	25	26.5	26.4	750110000	805890000
	>sp|P20029|GRP78_MOUSE 78 kDa glucose-regulated protein OS=Mus musculus GN=Hspa5 PE=1 SV=3	Hspa5	30	28	27	25	49.9	47	967030000	998800000
	>sp|Q60710|SAMH1_MOUSE Deoxynucleoside triphosphate triphosphohydrolase SAMHD1 OS=Mus musculus GN=Samhd1 PE=1 SV=2	Samhd1	27	25	27	25	54.1	49.6	1054800000	1026700000
	>sp|Q8C8R3|ANK2_MOUSE Ankyrin-2 OS=Mus musculus GN=Ank2 PE=1 SV=2	Ank2	30	26	29	25	11.3	10.5	321760000	320940000
	>sp|Q8CJ40|CROCC_MOUSE Rootletin OS=Mus musculus GN=Crocc PE=1 SV=2	Crocc	29	25	29	25	17.3	15.5	456050000	539660000
	>sp|Q61301|CTNA2_MOUSE Catenin alpha-2 OS=Mus musculus GN=Ctnna2 PE=1 SV=3	Ctnna2	41	36	30	25	55.3	51.2	522360000	549020000
	>sp|Q8BG05|ROA3_MOUSE Heterogeneous nuclear ribonucleoprotein A3 OS=Mus musculus GN=Hnrnpa3 PE=1 SV=1	Hnrnpa3	21	24	21	24	50.4	51.5	1829100000	2197000000
	>sp|P54071|IDHP_MOUSE Isocitrate dehydrogenase [NADP], mitochondrial OS=Mus musculus GN=Idh2 PE=1 SV=3	Idh2	24	25	23	24	49.3	49.3	1226200000	1219000000
	>sp|Q6P5H2|NEST_MOUSE Nestin OS=Mus musculus GN=Nes PE=1 SV=1	Nes	23	24	23	24	20.5	23.1	360980000	372240000
	>sp|Q76MZ3|2AAA_MOUSE Serine/threonine-protein phosphatase 2A 65 kDa regulatory subunit A alpha isoform OS=Mus musculus GN=Ppp2r1a PE=1 SV=3	Ppp2r1a	24	24	24	24	50.8	51.4	499170000	539780000
	>sp|Q8C761|WDR60_MOUSE WD repeat-containing protein 60 OS=Mus musculus GN=Wdr60 PE=1 SV=1	Wdr60	25	24	25	24	32.8	30.8	351070000	337800000
	>sp|Q99JY0|ECHB_MOUSE Trifunctional enzyme subunit beta, mitochondrial OS=Mus musculus GN=Hadhb PE=1 SV=1	Hadhb	26	24	26	24	68.2	59.4	1390500000	1690300000
	>sp|Q99PT9|KIF19_MOUSE Kinesin-like protein KIF19 OS=Mus musculus GN=Kif19 PE=1 SV=2	Kif19	21	23	21	23	26.5	27.6	290190000	257220000
	>sp|Q8C008|DZAN1_MOUSE Double zinc ribbon and ankyrin repeat-containing protein 1 OS=Mus musculus GN=Dzank1 PE=1 SV=2	Dzank1	22	23	22	23	35.6	36.5	328660000	333880000
	>sp|O08529|CAN2_MOUSE Calpain-2 catalytic subunit OS=Mus musculus GN=Capn2 PE=1 SV=4	Capn2	23	23	23	23	38.1	38.3	346530000	377450000
	>sp|P10107|ANXA1_MOUSE Annexin A1 OS=Mus musculus GN=Anxa1 PE=1 SV=2	Anxa1	23	23	23	23	65.6	65.9	616430000	527260000
	>sp|P97429|ANXA4_MOUSE Annexin A4 OS=Mus musculus GN=Anxa4 PE=1 SV=4	Anxa4	24	24	23	23	69.3	65.8	630510000	612300000
	>sp|Q6PE87|CF165_MOUSE UPF0704 protein C6orf165 homolog OS=Mus musculus PE=2 SV=2	2	23	23	23	23	41.5	41.2	511590000	544760000
	>sp|Q9CUL5|IQCA1_MOUSE IQ and AAA domain-containing protein 1 OS=Mus musculus GN=Iqca1 PE=2 SV=2	Iqca1	24	24	23	23	34.4	33.6	571790000	594280000
	>sp|Q9D9V4|RSPH9_MOUSE Radial spoke head protein 9 homolog OS=Mus musculus GN=Rsph9 PE=1 SV=1	Rsph9	23	23	23	23	77.5	77.5	5947200000	6704400000
	>sp|Q922B2|SYDC_MOUSE Aspartate--tRNA ligase, cytoplasmic OS=Mus musculus GN=Dars PE=1 SV=2	Dars	24	23	24	23	54.7	53.3	535820000	540740000
	>sp|P17156|HSP72_MOUSE Heat shock-related 70 kDa protein 2 OS=Mus musculus GN=Hspa2 PE=1 SV=2	Hspa2	39	37	25	23	66.7	63.3	1516000000	1700400000
	>sp|Q80Y17|L2GL1_MOUSE Lethal(2) giant larvae protein homolog 1 OS=Mus musculus GN=Llgl1 PE=1 SV=1	Llgl1	25	23	25	23	34	31.7	377220000	446640000
	>sp|Q921F4|HNRLL_MOUSE Heterogeneous nuclear ribonucleoprotein L-like OS=Mus musculus GN=Hnrnpll PE=1 SV=3	Hnrnpll	25	23	25	23	55.2	53.6	562060000	587630000
	>sp|Q9DBG3|AP2B1_MOUSE AP-2 complex subunit beta OS=Mus musculus GN=Ap2b1 PE=1 SV=1	Ap2b1	44	42	25	23	54.6	49.1	908000000	922540000
	>sp|Q812A2|SRGP3_MOUSE SLIT-ROBO Rho GTPase-activating protein 3 OS=Mus musculus GN=Srgap3 PE=1 SV=1	Srgap3	28	26	26	23	30.4	28.1	331040000	343980000
	>sp|P17426|AP2A1_MOUSE AP-2 complex subunit alpha-1 OS=Mus musculus GN=Ap2a1 PE=1 SV=1	Ap2a1	37	33	28	23	46.6	42.7	808980000	829110000
	>sp|P46735|MYO1B_MOUSE Unconventional myosin-Ib OS=Mus musculus GN=Myo1b PE=1 SV=3	Myo1b	18	22	18	22	21.1	26	240560000	207300000
	>sp|Q5S003|SPG17_MOUSE Sperm-associated antigen 17 OS=Mus musculus GN=Spag17 PE=1 SV=2	Spag17	19	22	19	22	11.6	14.1	147050000	275020000
	>sp|A2AN08|UBR4_MOUSE E3 ubiquitin-protein ligase UBR4 OS=Mus musculus GN=Ubr4 PE=1 SV=1	Ubr4	20	22	20	22	5.8	6.2	118150000	118710000
	>sp|A2AJI0|MA7D1_MOUSE MAP7 domain-containing protein 1 OS=Mus musculus GN=Map7d1 PE=1 SV=1	Map7d1	23	24	21	22	32.6	33.7	561290000	468430000
	>sp|F8VPU2|FARP1_MOUSE FERM, RhoGEF and pleckstrin domain-containing protein 1 OS=Mus musculus GN=Farp1 PE=1 SV=1	Farp1	21	22	21	22	26.3	28.4	366120000	374680000
	>sp|Q78PY7|SND1_MOUSE Staphylococcal nuclease domain-containing protein 1 OS=Mus musculus GN=Snd1 PE=1 SV=1	Snd1	21	22	21	22	34.4	38.2	202370000	234610000
	>sp|Q8K2B3|SDHA_MOUSE Succinate dehydrogenase [ubiquinone] flavoprotein subunit, mitochondrial OS=Mus musculus GN=Sdha PE=1 SV=1	Sdha	21	22	21	22	43.8	43.8	264320000	279420000
	>sp|P11983|TCPA_MOUSE T-complex protein 1 subunit alpha OS=Mus musculus GN=Tcp1 PE=1 SV=3	Tcp1	22	22	22	22	49.3	51.1	501370000	505370000
	>sp|P28740|KIF2A_MOUSE Kinesin-like protein KIF2A OS=Mus musculus GN=Kif2a PE=1 SV=2	Kif2a	22	22	22	22	37.3	35.7	407980000	435750000
	>sp|P39447|ZO1_MOUSE Tight junction protein ZO-1 OS=Mus musculus GN=Tjp1 PE=1 SV=2	Tjp1	22	22	22	22	16.1	14.8	173910000	185390000
	>sp|Q6ZPR1|CFA97_MOUSE Cilia- and flagella-associated protein 97 OS=Mus musculus GN=Cfap97 PE=1 SV=2	Cfap97	22	22	22	22	39.9	39.9	1022700000	1195000000
	>sp|P36916|GNL1_MOUSE Guanine nucleotide-binding protein-like 1 OS=Mus musculus GN=Gnl1 PE=1 SV=4	Gnl1	23	22	23	22	43.2	42	465150000	488270000
	>sp|P46935|NEDD4_MOUSE E3 ubiquitin-protein ligase NEDD4 OS=Mus musculus GN=Nedd4 PE=1 SV=3	Nedd4	26	25	23	22	31.7	33.7	365000000	374620000
	>sp|Q60932|VDAC1_MOUSE Voltage-dependent anion-selective channel protein 1 OS=Mus musculus GN=Vdac1 PE=1 SV=3	Vdac1	23	22	23	22	75.3	75.3	7184900000	7901700000
	>sp|O88569|ROA2_MOUSE Heterogeneous nuclear ribonucleoproteins A2/B1 OS=Mus musculus GN=Hnrnpa2b1 PE=1 SV=2	Hnrnpa2b1	25	23	24	22	61.5	61.2	1599400000	1786500000
	>sp|P80314|TCPB_MOUSE T-complex protein 1 subunit beta OS=Mus musculus GN=Cct2 PE=1 SV=4	Cct2	24	22	24	22	60.6	54.2	460090000	440470000
	>sp|Q9D3W1|RSP14_MOUSE Radial spoke head 14 homolog OS=Mus musculus GN=Rsph14 PE=2 SV=1	Rsph14	24	22	24	22	85	74.2	951570000	1044200000
	>sp|Q9D706|RPAP3_MOUSE RNA polymerase II-associated protein 3 OS=Mus musculus GN=Rpap3 PE=1 SV=1	Rpap3	24	22	24	22	40.2	37.1	287370000	289610000
	>sp|Q9EP69|SAC1_MOUSE Phosphatidylinositide phosphatase SAC1 OS=Mus musculus GN=Sacm1l PE=1 SV=1	Sacm1l	26	22	26	22	45.3	38.8	758650000	719660000
	>sp|P42932|TCPQ_MOUSE T-complex protein 1 subunit theta OS=Mus musculus GN=Cct8 PE=1 SV=3	Cct8	17	21	17	21	39.2	45.6	328120000	290990000
	>sp|Q63ZW7|INADL_MOUSE InaD-like protein OS=Mus musculus GN=Inadl PE=1 SV=2	Inadl	19	22	18	21	16.9	20.2	190490000	214880000
	>sp|Q8R4H2|ARHGC_MOUSE Rho guanine nucleotide exchange factor 12 OS=Mus musculus GN=Arhgef12 PE=1 SV=2	Arhgef12	19	21	19	21	15.2	17.2	156210000	159480000
	>sp|P14148|RL7_MOUSE 60S ribosomal protein L7 OS=Mus musculus GN=Rpl7 PE=1 SV=2	Rpl7	20	21	20	21	55.2	55.6	897380000	801310000
	>sp|Q6URW6|MYH14_MOUSE Myosin-14 OS=Mus musculus GN=Myh14 PE=1 SV=1	Myh14	27	27	20	21	18.2	17.2	168290000	144850000
	>sp|Q6PB66|LPPRC_MOUSE Leucine-rich PPR motif-containing protein, mitochondrial OS=Mus musculus GN=Lrpprc PE=1 SV=2	Lrpprc	21	21	21	21	20.9	19.7	129110000	145880000
	>sp|Q8BFZ9|ERLN2_MOUSE Erlin-2 OS=Mus musculus GN=Erlin2 PE=1 SV=1	Erlin2	21	21	21	21	74.1	66.5	840650000	942700000
	>sp|Q3U1D9|CD047_MOUSE UPF0602 protein C4orf47 homolog OS=Mus musculus PE=2 SV=1	2	22	21	22	21	75	71.5	1896000000	1954600000
	>sp|Q91YW3|DNJC3_MOUSE DnaJ homolog subfamily C member 3 OS=Mus musculus GN=Dnajc3 PE=1 SV=1	Dnajc3	22	21	22	21	59.3	54.4	480300000	495280000
	>sp|Q9WTM5|RUVB2_MOUSE RuvB-like 2 OS=Mus musculus GN=Ruvbl2 PE=1 SV=3	Ruvbl2	23	21	23	21	53.6	53.8	1009500000	1004700000
	>sp|P11531|DMD_MOUSE Dystrophin OS=Mus musculus GN=Dmd PE=1 SV=3	Dmd	25	22	24	21	8.1	6.5	438310000	431140000
	>sp|Q61391|NEP_MOUSE Neprilysin OS=Mus musculus GN=Mme PE=1 SV=3	Mme	25	21	25	21	41.1	34.7	429690000	424370000
	>sp|P59240|NPHP4_MOUSE Nephrocystin-4 OS=Mus musculus GN=Nphp4 PE=1 SV=2	Nphp4	18	20	18	20	21.4	22.5	227660000	224730000
	>sp|P97384|ANX11_MOUSE Annexin A11 OS=Mus musculus GN=Anxa11 PE=1 SV=2	Anxa11	18	20	18	20	32.6	35.6	792140000	817290000
	>sp|A2AIP0|F166B_MOUSE Protein FAM166B OS=Mus musculus GN=Fam166b PE=2 SV=1	Fam166b	19	20	19	20	81	90.5	1251200000	1113800000
	>sp|E9Q634|MYO1E_MOUSE Unconventional myosin-Ie OS=Mus musculus GN=Myo1e PE=1 SV=1	Myo1e	24	25	20	20	24.1	24.8	322530000	297960000
	>sp|O08917|FLOT1_MOUSE Flotillin-1 OS=Mus musculus GN=Flot1 PE=1 SV=1	Flot1	20	20	20	20	58.9	60.5	684750000	749520000
	>sp|Q8VCW8|ACSF2_MOUSE Acyl-CoA synthetase family member 2, mitochondrial OS=Mus musculus GN=Acsf2 PE=1 SV=1	Acsf2	20	20	20	20	43.6	43.6	334930000	360000000
	>sp|Q9D379|HYEP_MOUSE Epoxide hydrolase 1 OS=Mus musculus GN=Ephx1 PE=1 SV=2	Ephx1	20	20	20	20	56.9	56	424220000	449490000
	>sp|Q9D5E4|DRC3_MOUSE Dynein regulatory complex subunit 3 OS=Mus musculus GN=Drc3 PE=1 SV=1	Drc3	20	20	20	20	47.6	54.5	531050000	558940000
	>sp|P18872|GNAO_MOUSE Guanine nucleotide-binding protein G(o) subunit alpha OS=Mus musculus GN=Gnao1 PE=1 SV=3	Gnao1	23	22	21	20	67.8	67.8	3149300000	3334400000
	>sp|P51655|GPC4_MOUSE Glypican-4 OS=Mus musculus GN=Gpc4 PE=1 SV=2	Gpc4	22	22	21	20	50.6	47.8	716730000	614210000
	>sp|Q80ZU5|CC181_MOUSE Coiled-coil domain-containing protein 181 OS=Mus musculus GN=Ccdc181 PE=2 SV=1	Ccdc181	21	20	21	20	54	47	879890000	897310000
	>sp|Q8BTU1|CFA20_MOUSE Cilia- and flagella-associated protein 20 OS=Mus musculus GN=Cfap20 PE=1 SV=1	Cfap20	21	20	21	20	81.3	81.3	1777900000	2058400000
	>sp|Q8VEK3|HNRPU_MOUSE Heterogeneous nuclear ribonucleoprotein U OS=Mus musculus GN=Hnrnpu PE=1 SV=1	Hnrnpu	21	20	21	20	32.1	26.2	1356100000	1182500000
	>sp|Q8VIG3|RSPH1_MOUSE Radial spoke head 1 homolog OS=Mus musculus GN=Rsph1 PE=1 SV=2	Rsph1	21	20	21	20	73.1	73.1	10996000000	11013000000
	>sp|B2RX88|CSPP1_MOUSE Centrosome and spindle pole associated protein 1 OS=Mus musculus GN=Cspp1 PE=1 SV=2	Cspp1	22	20	22	20	24.8	21.4	187410000	208010000
	>sp|E9Q3L2|PI4KA_MOUSE Phosphatidylinositol 4-kinase alpha OS=Mus musculus GN=Pi4ka PE=2 SV=2	Pi4ka	22	20	22	20	13.9	12.6	131360000	153910000
	>sp|O55029|COPB2_MOUSE Coatomer subunit beta OS=Mus musculus GN=Copb2 PE=1 SV=2	Copb2	22	20	22	20	33.9	30.6	233510000	220540000
	>sp|P80317|TCPZ_MOUSE T-complex protein 1 subunit zeta OS=Mus musculus GN=Cct6a PE=1 SV=3	Cct6a	22	20	22	20	48.4	45.2	408720000	417300000
	>sp|Q99MR6|SRRT_MOUSE Serrate RNA effector molecule homolog OS=Mus musculus GN=Srrt PE=1 SV=1	Srrt	22	20	22	20	26.1	19.2	171220000	169890000
	>sp|Q9QXL8|NDK7_MOUSE Nucleoside diphosphate kinase 7 OS=Mus musculus GN=Nme7 PE=1 SV=1	Nme7	22	20	22	20	63.5	57.2	3751700000	3758900000
	>sp|A2A8L5|PTPRF_MOUSE Receptor-type tyrosine-protein phosphatase F OS=Mus musculus GN=Ptprf PE=1 SV=1	Ptprf	20	23	16	19	15.5	18.7	225360000	236420000
	>sp|Q80W32|IQCG_MOUSE IQ domain-containing protein G OS=Mus musculus GN=Iqcg PE=2 SV=1	Iqcg	17	19	17	19	41.8	41.8	439900000	518060000
	>sp|P57780|ACTN4_MOUSE Alpha-actinin-4 OS=Mus musculus GN=Actn4 PE=1 SV=1	Actn4	34	36	18	19	42.2	46.5	195370000	179020000
	>sp|Q60634|FLOT2_MOUSE Flotillin-2 OS=Mus musculus GN=Flot2 PE=1 SV=2	Flot2	18	19	18	19	47.7	50.2	420200000	473510000
	>sp|Q9DBE8|ALG2_MOUSE Alpha-1,3/1,6-mannosyltransferase ALG2 OS=Mus musculus GN=Alg2 PE=1 SV=2	Alg2	18	19	18	19	53	58.1	575130000	632330000
	>sp|Q9WTP7|KAD3_MOUSE GTP:AMP phosphotransferase AK3, mitochondrial OS=Mus musculus GN=Ak3 PE=1 SV=3	Ak3	18	19	18	19	81.1	81.9	1373800000	1583400000
	>sp|P62702|RS4X_MOUSE 40S ribosomal protein S4, X isoform OS=Mus musculus GN=Rps4x PE=1 SV=2	Rps4x	19	19	19	19	66.2	66.2	914740000	1018000000
	>sp|Q04447|KCRB_MOUSE Creatine kinase B-type OS=Mus musculus GN=Ckb PE=1 SV=1	Ckb	20	20	19	19	71.1	71.1	1469200000	1709400000
	>sp|Q60598|SRC8_MOUSE Src substrate cortactin OS=Mus musculus GN=Cttn PE=1 SV=2	Cttn	19	19	19	19	38.5	38.5	320220000	350060000
	>sp|Q7TNG5|EMAL2_MOUSE Echinoderm microtubule-associated protein-like 2 OS=Mus musculus GN=Eml2 PE=1 SV=1	Eml2	19	19	19	19	46.8	47.5	542280000	572010000
	>sp|Q8BVN8|IDLC_MOUSE Axonemal dynein light intermediate polypeptide 1 OS=Mus musculus GN=Dnali1 PE=1 SV=1	Dnali1	19	19	19	19	60.5	63.6	1505900000	1532600000
	>sp|Q8BXG3|IFT57_MOUSE Intraflagellar transport protein 57 homolog OS=Mus musculus GN=Ift57 PE=1 SV=1	Ift57	19	19	19	19	55.2	59	607590000	637260000
	>sp|Q9DAM1|LRC34_MOUSE Leucine-rich repeat-containing protein 34 OS=Mus musculus GN=Lrrc34 PE=1 SV=1	Lrrc34	19	19	19	19	59.5	62.2	476570000	473990000
	>sp|Q9QYC0|ADDA_MOUSE Alpha-adducin OS=Mus musculus GN=Add1 PE=1 SV=2	Add1	20	20	19	19	41.4	45.3	357930000	419740000
	>sp|P16460|ASSY_MOUSE Argininosuccinate synthase OS=Mus musculus GN=Ass1 PE=1 SV=1	Ass1	20	19	20	19	50.7	45.1	510790000	565940000
	>sp|P51175|PPOX_MOUSE Protoporphyrinogen oxidase OS=Mus musculus GN=Ppox PE=1 SV=1	Ppox	20	19	20	19	69	60.2	384660000	481930000
	>sp|P62908|RS3_MOUSE 40S ribosomal protein S3 OS=Mus musculus GN=Rps3 PE=1 SV=1	Rps3	20	19	20	19	77.8	74.5	801660000	732650000
	>sp|Q8BR76|MKS3_MOUSE Meckelin OS=Mus musculus GN=Tmem67 PE=1 SV=2	Tmem67	20	19	20	19	25.4	24.4	286610000	267670000
	>sp|Q8K1R7|NEK9_MOUSE Serine/threonine-protein kinase Nek9 OS=Mus musculus GN=Nek9 PE=1 SV=2	Nek9	20	19	20	19	23.6	21.7	257610000	284570000
	>sp|Q9JIF7|COPB_MOUSE Coatomer subunit beta OS=Mus musculus GN=Copb1 PE=1 SV=1	Copb1	20	19	20	19	31.2	28.9	310600000	301660000
	>sp|Q3TXS7|PSMD1_MOUSE 26S proteasome non-ATPase regulatory subunit 1 OS=Mus musculus GN=Psmd1 PE=1 SV=1	Psmd1	21	19	21	19	31.9	29.9	304130000	299250000
	>sp|Q9EPU0|RENT1_MOUSE Regulator of nonsense transcripts 1 OS=Mus musculus GN=Upf1 PE=1 SV=2	Upf1	22	19	22	19	23.4	19.7	165140000	199570000
	>sp|Q8R3P7|CLUA1_MOUSE Clusterin-associated protein 1 OS=Mus musculus GN=Cluap1 PE=1 SV=1	Cluap1	23	19	23	19	53.3	47.2	560770000	665540000
	>sp|O88447|KLC1_MOUSE Kinesin light chain 1 OS=Mus musculus GN=Klc1 PE=1 SV=3	Klc1	23	25	16	18	50.1	52.1	565330000	652090000
	>sp|P63037|DNJA1_MOUSE DnaJ homolog subfamily A member 1 OS=Mus musculus GN=Dnaja1 PE=1 SV=1	Dnaja1	16	18	16	18	48.6	51.9	494080000	524700000
	>sp|Q9D845|TEX9_MOUSE Testis-expressed sequence 9 protein OS=Mus musculus GN=Tex9 PE=2 SV=1	Tex9	16	18	16	18	45.7	51.2	437490000	438040000
	>sp|P19324|SERPH_MOUSE Serpin H1 OS=Mus musculus GN=Serpinh1 PE=1 SV=3	Serpinh1	17	18	17	18	55.6	56.6	1289000000	1330700000
	>sp|Q9D5S7|LRGUK_MOUSE Leucine-rich repeat and guanylate kinase domain-containing protein OS=Mus musculus GN=Lrguk PE=1 SV=1	Lrguk	17	18	17	18	27	28	283830000	238250000
	>sp|P14685|PSMD3_MOUSE 26S proteasome non-ATPase regulatory subunit 3 OS=Mus musculus GN=Psmd3 PE=1 SV=3	Psmd3	18	18	18	18	36.2	36.2	287210000	283960000
	>sp|P17427|AP2A2_MOUSE AP-2 complex subunit alpha-2 OS=Mus musculus GN=Ap2a2 PE=1 SV=2	Ap2a2	27	28	18	18	40.5	40.1	325530000	290900000
	>sp|P54818|GALC_MOUSE Galactocerebrosidase OS=Mus musculus GN=Galc PE=1 SV=2	Galc	18	18	18	18	37.9	35.8	683460000	593880000
	>sp|Q0VG85|CC162_MOUSE Coiled-coil domain-containing protein 162 OS=Mus musculus GN=Ccdc162p PE=1 SV=4	Ccdc162p	18	18	18	18	28.4	27.7	258230000	257880000
	>sp|Q566J8|ADCK4_MOUSE AarF domain-containing protein kinase 4 OS=Mus musculus GN=Adck4 PE=1 SV=1	Adck4	18	18	18	18	42.2	43.7	298150000	296660000
	>sp|Q6PDH0|PHLB1_MOUSE Pleckstrin homology-like domain family B member 1 OS=Mus musculus GN=Phldb1 PE=1 SV=1	Phldb1	18	18	18	18	15.6	15.4	143880000	152670000
	>sp|Q91VD9|NDUS1_MOUSE NADH-ubiquinone oxidoreductase 75 kDa subunit, mitochondrial OS=Mus musculus GN=Ndufs1 PE=1 SV=2	Ndufs1	18	18	18	18	30.1	32.2	215050000	230900000
	>sp|Q91XV3|BASP1_MOUSE Brain acid soluble protein 1 OS=Mus musculus GN=Basp1 PE=1 SV=3	Basp1	18	18	18	18	92.9	92.9	933040000	940020000
	>sp|Q9DAK2|PACRG_MOUSE Parkin coregulated gene protein homolog OS=Mus musculus GN=Pacrg PE=1 SV=1	Pacrg	18	18	18	18	83.4	83.4	3509000000	3421000000
	>sp|P12970|RL7A_MOUSE 60S ribosomal protein L7a OS=Mus musculus GN=Rpl7a PE=1 SV=2	Rpl7a	19	18	19	18	57.1	56.8	837970000	860560000
	>sp|P15116|CADH2_MOUSE Cadherin-2 OS=Mus musculus GN=Cdh2 PE=1 SV=2	Cdh2	21	20	19	18	33.9	33.1	1682900000	1658300000
	>sp|P46471|PRS7_MOUSE 26S protease regulatory subunit 7 OS=Mus musculus GN=Psmc2 PE=1 SV=5	Psmc2	19	18	19	18	44.8	47.6	325870000	339320000
	>sp|P61979|HNRPK_MOUSE Heterogeneous nuclear ribonucleoprotein K OS=Mus musculus GN=Hnrnpk PE=1 SV=1	Hnrnpk	19	18	19	18	46.2	51.8	1130700000	1252700000
	>sp|P62259|1433E_MOUSE 14-3-3 protein epsilon OS=Mus musculus GN=Ywhae PE=1 SV=1	Ywhae	22	21	19	18	77.6	77.3	1148900000	1346000000
	>sp|P70290|EM55_MOUSE 55 kDa erythrocyte membrane protein OS=Mus musculus GN=Mpp1 PE=1 SV=1	Mpp1	19	18	19	18	63.5	59	370200000	365330000
	>sp|Q5M8M2|ODF3B_MOUSE Outer dense fiber protein 3B OS=Mus musculus GN=Odf3b PE=2 SV=1	Odf3b	19	18	19	18	86.1	79.8	4476300000	4535100000
	>sp|Q80Z38|SHAN2_MOUSE SH3 and multiple ankyrin repeat domains protein 2 OS=Mus musculus GN=Shank2 PE=1 SV=2	Shank2	19	18	19	18	17.7	16.6	163290000	190900000
	>sp|O55143|AT2A2_MOUSE Sarcoplasmic/endoplasmic reticulum calcium ATPase 2 OS=Mus musculus GN=Atp2a2 PE=1 SV=2	Atp2a2	20	18	20	18	23.9	22.8	252630000	291730000
	>sp|P50516|VATA_MOUSE V-type proton ATPase catalytic subunit A OS=Mus musculus GN=Atp6v1a PE=1 SV=2	Atp6v1a	20	18	20	18	50.7	44.7	326400000	357640000
	>sp|P54775|PRS6B_MOUSE 26S protease regulatory subunit 6B OS=Mus musculus GN=Psmc4 PE=1 SV=2	Psmc4	20	18	20	18	64.6	55.3	297130000	303960000
	>sp|Q9JLN9|MTOR_MOUSE Serine/threonine-protein kinase mTOR OS=Mus musculus GN=Mtor PE=1 SV=2	Mtor	20	18	20	18	11.2	10.1	96900000	98307000
	>sp|P80318|TCPG_MOUSE T-complex protein 1 subunit gamma OS=Mus musculus GN=Cct3 PE=1 SV=1	Cct3	21	18	21	18	44.2	37.4	376000000	370030000
	>sp|P26443|DHE3_MOUSE Glutamate dehydrogenase 1, mitochondrial OS=Mus musculus GN=Glud1 PE=1 SV=1	Glud1	22	18	22	18	46.1	41	441620000	463900000
	>sp|Q60864|STIP1_MOUSE Stress-induced-phosphoprotein 1 OS=Mus musculus GN=Stip1 PE=1 SV=1	Stip1	22	18	22	18	38.5	35	288800000	310990000
	>sp|Q8CIB5|FERM2_MOUSE Fermitin family homolog 2 OS=Mus musculus GN=Fermt2 PE=1 SV=1	Fermt2	22	18	22	18	39.9	30	327820000	303900000
	>sp|Q99MR8|MCCA_MOUSE Methylcrotonoyl-CoA carboxylase subunit alpha, mitochondrial OS=Mus musculus GN=Mccc1 PE=1 SV=2	Mccc1	14	17	14	17	26.5	35.3	235070000	249380000
	>sp|Q9D0B8|RIBC1_MOUSE RIB43A-like with coiled-coils protein 1 OS=Mus musculus GN=Ribc1 PE=2 SV=1	Ribc1	14	17	14	17	45.9	53.3	611610000	556450000
	>sp|Q3ULD5|MCCB_MOUSE Methylcrotonoyl-CoA carboxylase beta chain, mitochondrial OS=Mus musculus GN=Mccc2 PE=1 SV=1	Mccc2	15	17	15	17	34.5	37.3	242770000	267040000
	>sp|Q8C2Q3|RBM14_MOUSE RNA-binding protein 14 OS=Mus musculus GN=Rbm14 PE=1 SV=1	Rbm14	15	17	15	17	24.2	28.6	455100000	479210000
	>sp|P47911|RL6_MOUSE 60S ribosomal protein L6 OS=Mus musculus GN=Rpl6 PE=1 SV=3	Rpl6	16	17	16	17	44.3	48.6	906890000	874990000
	>sp|Q8K3E5|AHI1_MOUSE Jouberin OS=Mus musculus GN=Ahi1 PE=1 SV=2	Ahi1	16	17	16	17	20.5	20.3	161510000	141420000
	>sp|Q8N7N5|DCAF8_MOUSE DDB1- and CUL4-associated factor 8 OS=Mus musculus GN=Dcaf8 PE=1 SV=1	Dcaf8	16	17	16	17	32.7	39.3	423970000	394310000
	>sp|Q9JL04|FMN2_MOUSE Formin-2 OS=Mus musculus GN=Fmn2 PE=1 SV=2	Fmn2	16	17	16	17	17.6	18.7	116580000	119960000
	>sp|A6H639|TCTE1_MOUSE T-complex-associated testis-expressed protein 1 OS=Mus musculus GN=Tcte1 PE=1 SV=1	Tcte1	17	17	17	17	51.6	54	457060000	480510000
	>sp|P23116|EIF3A_MOUSE Eukaryotic translation initiation factor 3 subunit A OS=Mus musculus GN=Eif3a PE=1 SV=5	Eif3a	17	17	17	17	13.5	15.9	122260000	131380000
	>sp|P80313|TCPH_MOUSE T-complex protein 1 subunit eta OS=Mus musculus GN=Cct7 PE=1 SV=1	Cct7	17	17	17	17	44.3	42.6	182830000	206450000
	>sp|P97351|RS3A_MOUSE 40S ribosomal protein S3a OS=Mus musculus GN=Rps3a PE=1 SV=3	Rps3a	17	17	17	17	54.9	58	608220000	649880000
	>sp|P97813|PLD2_MOUSE Phospholipase D2 OS=Mus musculus GN=Pld2 PE=1 SV=2	Pld2	17	17	17	17	26.2	26.8	111420000	133900000
	>sp|Q149C2|MIPT3_MOUSE TRAF3-interacting protein 1 OS=Mus musculus GN=Traf3ip1 PE=1 SV=2	Traf3ip1	17	17	17	17	28.3	29	463850000	455970000
	>sp|Q6ZPU9|KBP_MOUSE KIF1-binding protein OS=Mus musculus GN=Kif1bp PE=1 SV=2	Kif1bp	17	17	17	17	25.8	29	303440000	319430000
	>sp|Q8BG32|PSD11_MOUSE 26S proteasome non-ATPase regulatory subunit 11 OS=Mus musculus GN=Psmd11 PE=1 SV=3	Psmd11	17	17	17	17	53.6	53.6	327690000	286870000
	>sp|Q8R1B4|EIF3C_MOUSE Eukaryotic translation initiation factor 3 subunit C OS=Mus musculus GN=Eif3c PE=1 SV=1	Eif3c	17	17	17	17	21.6	21.6	153000000	161580000
	>sp|Q9DAD0|CA194_MOUSE Uncharacterized protein C1orf194 homolog OS=Mus musculus PE=2 SV=1	2	17	17	17	17	93.5	93.5	2103500000	2318200000
	>sp|Q9Z1J3|NFS1_MOUSE Cysteine desulfurase, mitochondrial OS=Mus musculus GN=Nfs1 PE=1 SV=3	Nfs1	17	17	17	17	45.3	40.1	453520000	429090000
	>sp|P08752|GNAI2_MOUSE Guanine nucleotide-binding protein G(i) subunit alpha-2 OS=Mus musculus GN=Gnai2 PE=1 SV=5	Gnai2	32	31	18	17	86.8	77.7	11661000000	12479000000
	>sp|P57680|EVC_MOUSE Ellis-van Creveld syndrome protein homolog OS=Mus musculus GN=Evc PE=1 SV=2	Evc	18	17	18	17	25	23.2	131010000	139900000
	>sp|P62082|RS7_MOUSE 40S ribosomal protein S7 OS=Mus musculus GN=Rps7 PE=2 SV=1	Rps7	18	17	18	17	72.2	68.6	1694900000	1810300000
	>sp|Q0P5X5|ZBBX_MOUSE Zinc finger B-box domain-containing protein 1 OS=Mus musculus GN=Zbbx PE=1 SV=1	Zbbx	18	17	18	17	32.8	30.2	389510000	457630000
	>sp|Q3V0B4|CC108_MOUSE Coiled-coil domain-containing protein 108 OS=Mus musculus GN=Ccdc108 PE=1 SV=1	Ccdc108	18	17	18	17	15.9	14.6	228390000	196490000
	>sp|Q6Q477|AT2B4_MOUSE Plasma membrane calcium-transporting ATPase 4 OS=Mus musculus GN=Atp2b4 PE=1 SV=1	Atp2b4	28	27	18	17	28	25	576410000	553960000
	>sp|Q9DBN5|LONP2_MOUSE Lon protease homolog 2, peroxisomal OS=Mus musculus GN=Lonp2 PE=1 SV=1	Lonp2	18	17	18	17	28.1	27	201700000	191360000
	>sp|Q6TDU8|CASC1_MOUSE Protein CASC1 OS=Mus musculus GN=Casc1 PE=1 SV=1	Casc1	19	17	19	17	35.5	31.9	353120000	325310000
	>sp|Q8C050|KS6A5_MOUSE Ribosomal protein S6 kinase alpha-5 OS=Mus musculus GN=Rps6ka5 PE=1 SV=2	Rps6ka5	19	17	19	17	28.3	24.9	179350000	183750000
	>sp|Q9JHL1|NHRF2_MOUSE Na(+)/H(+) exchange regulatory cofactor NHE-RF2 OS=Mus musculus GN=Slc9a3r2 PE=1 SV=2	Slc9a3r2	19	17	19	17	55.2	55.2	975320000	931730000
	>sp|Q0VBV7|CE126_MOUSE Centrosomal protein of 126 kDa OS=Mus musculus GN=Cep126 PE=2 SV=1	Cep126	20	17	20	17	27.7	22.4	198010000	237500000
	>sp|Q9JMH9|MY18A_MOUSE Unconventional myosin-XVIIIa OS=Mus musculus GN=Myo18a PE=1 SV=2	Myo18a	20	17	20	17	13.4	11.3	152300000	133150000
	>sp|P52332|JAK1_MOUSE Tyrosine-protein kinase JAK1 OS=Mus musculus GN=Jak1 PE=1 SV=1	Jak1	16	17	14	16	18.8	20.6	141850000	144760000
	>sp|Q6A0A9|F120A_MOUSE Constitutive coactivator of PPAR-gamma-like protein 1 OS=Mus musculus GN=FAM120A PE=1 SV=2	FAM120A	14	17	14	16	17.4	20.8	166530000	132800000
	>sp|Q60930|VDAC2_MOUSE Voltage-dependent anion-selective channel protein 2 OS=Mus musculus GN=Vdac2 PE=1 SV=2	Vdac2	15	16	15	16	61.7	61.7	1883300000	1968600000
	>sp|Q91VR5|DDX1_MOUSE ATP-dependent RNA helicase DDX1 OS=Mus musculus GN=Ddx1 PE=1 SV=1	Ddx1	15	16	15	16	24.5	27	144370000	137810000
	>sp|Q9D3R6|KATL2_MOUSE Katanin p60 ATPase-containing subunit A-like 2 OS=Mus musculus GN=Katnal2 PE=2 SV=2	Katnal2	16	17	15	16	40.1	45.5	246110000	255640000
	>sp|P08226|APOE_MOUSE Apolipoprotein E OS=Mus musculus GN=Apoe PE=1 SV=2	Apoe	16	16	16	16	40.5	40.5	428180000	423980000
	>sp|P10126|EF1A1_MOUSE Elongation factor 1-alpha 1 OS=Mus musculus GN=Eef1a1 PE=1 SV=3;>sp|P62631|EF1A2_MOUSE Elongation factor 1-alpha 2 OS=Mus musculus GN=Eef1a2 PE=1 SV=1	Eef1a1	16	16	16	16	47.6	47.6	1365500000	1429500000
	>sp|P38647|GRP75_MOUSE Stress-70 protein, mitochondrial OS=Mus musculus GN=Hspa9 PE=1 SV=3	Hspa9	16	16	16	16	30.8	30.9	267280000	251630000
	>sp|P47757|CAPZB_MOUSE F-actin-capping protein subunit beta OS=Mus musculus GN=Capzb PE=1 SV=3	Capzb	16	16	16	16	65.7	65.7	295550000	354720000
	>sp|P49312|ROA1_MOUSE Heterogeneous nuclear ribonucleoprotein A1 OS=Mus musculus GN=Hnrnpa1 PE=1 SV=2	Hnrnpa1	17	17	16	16	56.2	56.6	511710000	459100000
	>sp|Q9D2I5|ARMC9_MOUSE LisH domain-containing protein ARMC9 OS=Mus musculus GN=Armc9 PE=1 SV=1	Armc9	16	16	16	16	26.6	26.9	109340000	109450000
	>sp|Q9WUM5|SUCA_MOUSE Succinyl-CoA ligase [ADP/GDP-forming] subunit alpha, mitochondrial OS=Mus musculus GN=Suclg1 PE=1 SV=4	Suclg1	16	16	16	16	37.9	40.2	1815900000	1832800000
	>sp|Q9Z0X1|AIFM1_MOUSE Apoptosis-inducing factor 1, mitochondrial OS=Mus musculus GN=Aifm1 PE=1 SV=1	Aifm1	16	16	16	16	31	31.9	242440000	269790000
	>sp|O55222|ILK_MOUSE Integrin-linked protein kinase OS=Mus musculus GN=Ilk PE=1 SV=2	Ilk	17	16	17	16	39.2	38.7	393750000	343890000
	>sp|Q3UMU9|HDGR2_MOUSE Hepatoma-derived growth factor-related protein 2 OS=Mus musculus GN=Hdgfrp2 PE=1 SV=1	Hdgfrp2	19	18	17	16	25.9	23	370960000	321480000
	>sp|Q62559|IFT52_MOUSE Intraflagellar transport protein 52 homolog OS=Mus musculus GN=Ift52 PE=1 SV=2	Ift52	17	16	17	16	45.1	44.8	427910000	408100000
	>sp|P27659|RL3_MOUSE 60S ribosomal protein L3 OS=Mus musculus GN=Rpl3 PE=1 SV=3	Rpl3	18	16	18	16	45.9	42.7	570340000	505200000
	>sp|P63094|GNAS2_MOUSE Guanine nucleotide-binding protein G(s) subunit alpha isoforms short OS=Mus musculus GN=Gnas PE=1 SV=1;>sp|Q6R0H7|GNAS1_MOUSE Guanine nucleotide-binding protein G(s) subunit alpha isoforms XLas OS=Mus musculus GN=Gnas PE=1 SV=1	Gnas	19	17	18	16	58.4	51.5	365920000	380450000
	>sp|Q80TH2|LAP2_MOUSE Protein LAP2 OS=Mus musculus GN=Erbb2ip PE=1 SV=3	Erbb2ip	20	16	19	16	20.6	13.9	176020000	180670000
	>sp|A2AGT5|CKAP5_MOUSE Cytoskeleton-associated protein 5 OS=Mus musculus GN=Ckap5 PE=1 SV=1	Ckap5	20	16	20	16	11.2	9.4	130570000	162120000
	>sp|P27601|GNA13_MOUSE Guanine nucleotide-binding protein subunit alpha-13 OS=Mus musculus GN=Gna13 PE=1 SV=1	Gna13	21	17	20	16	59.2	53.6	507300000	612870000
	>sp|Q60714|S27A1_MOUSE Long-chain fatty acid transport protein 1 OS=Mus musculus GN=Slc27a1 PE=1 SV=1	Slc27a1	22	18	20	16	45.8	36.2	505840000	526240000
	>sp|P19096|FAS_MOUSE Fatty acid synthase OS=Mus musculus GN=Fasn PE=1 SV=2	Fasn	12	15	12	15	6.1	8.3	63329000	68160000
	>sp|Q5SVR0|TBC9B_MOUSE TBC1 domain family member 9B OS=Mus musculus GN=Tbc1d9b PE=1 SV=1	Tbc1d9b	12	15	12	15	13.5	15.6	144410000	124040000
	>sp|Q7TMK9|HNRPQ_MOUSE Heterogeneous nuclear ribonucleoprotein Q OS=Mus musculus GN=Syncrip PE=1 SV=2	Syncrip	12	15	12	15	24.6	30.7	165290000	135580000
	>sp|Q9ESZ8|GTF2I_MOUSE General transcription factor II-I OS=Mus musculus GN=Gtf2i PE=1 SV=3	Gtf2i	13	15	13	15	14.6	18.6	208000000	232020000
	>sp|A6H603|NWD1_MOUSE NACHT domain- and WD repeat-containing protein 1 OS=Mus musculus GN=Nwd1 PE=2 SV=2	Nwd1	14	15	14	15	13.2	14.6	76759000	93637000
	>sp|P25444|RS2_MOUSE 40S ribosomal protein S2 OS=Mus musculus GN=Rps2 PE=1 SV=3	Rps2	14	15	14	15	49.5	49.5	696140000	687670000
	>sp|P52963|E41LA_MOUSE Band 4.1-like protein 4A OS=Mus musculus GN=Epb41l4a PE=2 SV=2	Epb41l4a	14	15	14	15	27	29.6	112180000	115120000
	>sp|P58252|EF2_MOUSE Elongation factor 2 OS=Mus musculus GN=Eef2 PE=1 SV=2	Eef2	15	16	14	15	24.2	26.1	120610000	126130000
	>sp|P63038|CH60_MOUSE 60 kDa heat shock protein, mitochondrial OS=Mus musculus GN=Hspd1 PE=1 SV=1	Hspd1	14	15	14	15	30	31.2	196610000	186840000
	>sp|Q06890|CLUS_MOUSE Clusterin OS=Mus musculus GN=Clu PE=1 SV=1	Clu	14	15	14	15	31.9	34.6	625970000	630730000
	>sp|Q99L04|DHRS1_MOUSE Dehydrogenase/reductase SDR family member 1 OS=Mus musculus GN=Dhrs1 PE=1 SV=1	Dhrs1	14	15	14	15	48.9	48.2	192200000	202400000
	>sp|Q9Z0P4|PALM_MOUSE Paralemmin-1 OS=Mus musculus GN=Palm PE=1 SV=1	Palm	16	16	14	15	56.4	54.8	692650000	826860000
	>sp|P41105|RL28_MOUSE 60S ribosomal protein L28 OS=Mus musculus GN=Rpl28 PE=1 SV=2	Rpl28	15	15	15	15	65	65	411570000	422140000
	>sp|Q3V096|ANR42_MOUSE Ankyrin repeat domain-containing protein 42 OS=Mus musculus GN=Ankrd42 PE=2 SV=1	Ankrd42	15	15	15	15	38.7	36.2	256110000	290510000
	>sp|Q62252|SP17_MOUSE Sperm surface protein Sp17 OS=Mus musculus GN=Spa17 PE=1 SV=1	Spa17	15	15	15	15	81.9	81.9	2888100000	2891300000
	>sp|Q6P8Y0|CF161_MOUSE Cilia- and flagella-associated protein 161 OS=Mus musculus GN=Cfap161 PE=1 SV=1	Cfap161	15	15	15	15	62	62	933560000	1021200000
	>sp|Q8BH44|COR2B_MOUSE Coronin-2B OS=Mus musculus GN=Coro2b PE=1 SV=2	Coro2b	15	15	15	15	35.2	35.2	290550000	279070000
	>sp|Q8BMK4|CKAP4_MOUSE Cytoskeleton-associated protein 4 OS=Mus musculus GN=Ckap4 PE=1 SV=2	Ckap4	15	15	15	15	32.3	33.4	223080000	185190000
	>sp|Q9R0H0|ACOX1_MOUSE Peroxisomal acyl-coenzyme A oxidase 1 OS=Mus musculus GN=Acox1 PE=1 SV=5	Acox1	15	15	15	15	31.3	32.1	140650000	163550000
	>sp|G3UYX5|RGS22_MOUSE Regulator of G-protein signaling 22 OS=Mus musculus GN=Rgs22 PE=1 SV=1	Rgs22	16	15	16	15	17	16.2	128790000	131550000
	>sp|O35125|LRC23_MOUSE Leucine-rich repeat-containing protein 23 OS=Mus musculus GN=Lrrc23 PE=1 SV=1	Lrrc23	16	15	16	15	61.8	53.8	1529100000	1488700000
	>sp|P26369|U2AF2_MOUSE Splicing factor U2AF 65 kDa subunit OS=Mus musculus GN=U2af2 PE=1 SV=3	U2af2	16	15	16	15	37.5	35.8	412150000	386570000
	>sp|P54823|DDX6_MOUSE Probable ATP-dependent RNA helicase DDX6 OS=Mus musculus GN=Ddx6 PE=1 SV=1	Ddx6	16	15	16	15	38.7	38.7	327240000	339390000
	>sp|P84091|AP2M1_MOUSE AP-2 complex subunit mu OS=Mus musculus GN=Ap2m1 PE=1 SV=1	Ap2m1	16	15	16	15	47.6	46	543340000	600480000
	>sp|Q5DTU0|AF1L2_MOUSE Actin filament-associated protein 1-like 2 OS=Mus musculus GN=Afap1l2 PE=1 SV=2	Afap1l2	16	15	16	15	25.1	27.3	156720000	173100000
	>sp|Q61771|KIF3B_MOUSE Kinesin-like protein KIF3B OS=Mus musculus GN=Kif3b PE=1 SV=1	Kif3b	18	17	16	15	28.1	28.5	284710000	262620000
	>sp|Q7TPR4|ACTN1_MOUSE Alpha-actinin-1 OS=Mus musculus GN=Actn1 PE=1 SV=1	Actn1	31	32	16	15	42.8	42.4	465950000	458030000
	>sp|A9Q751|PCDP1_MOUSE Cilia- and flagella-associated protein 221 OS=Mus musculus GN=Cfap221 PE=1 SV=1	Cfap221	17	15	17	15	22.7	22.2	203820000	185030000
	>sp|Q5FWK3|RHG01_MOUSE Rho GTPase-activating protein 1 OS=Mus musculus GN=Arhgap1 PE=1 SV=1	Arhgap1	17	15	17	15	50.6	37.6	215790000	233810000
	>sp|Q8C5T8|CC113_MOUSE Coiled-coil domain-containing protein 113 OS=Mus musculus GN=Ccdc113 PE=2 SV=1	Ccdc113	17	15	17	15	42.2	39.5	608380000	529310000
	>sp|Q61656|DDX5_MOUSE Probable ATP-dependent RNA helicase DDX5 OS=Mus musculus GN=Ddx5 PE=1 SV=2	Ddx5	27	24	18	15	41.2	38.1	438810000	441480000
	>sp|Q8R081|HNRPL_MOUSE Heterogeneous nuclear ribonucleoprotein L OS=Mus musculus GN=Hnrnpl PE=1 SV=2	Hnrnpl	18	15	18	15	52.2	41	343610000	327120000
	>sp|Q8R420|ABCA3_MOUSE ATP-binding cassette sub-family A member 3 OS=Mus musculus GN=Abca3 PE=1 SV=3	Abca3	18	15	18	15	11.7	9.6	109210000	116820000
	>sp|Q9CX86|ROA0_MOUSE Heterogeneous nuclear ribonucleoprotein A0 OS=Mus musculus GN=Hnrnpa0 PE=1 SV=1	Hnrnpa0	18	15	18	15	57.4	54.8	1109800000	1280700000
	>sp|Q9QXS6|DREB_MOUSE Drebrin OS=Mus musculus GN=Dbn1 PE=1 SV=4	Dbn1	18	15	18	15	27.2	23.4	412350000	441310000
	>sp|P29341|PABP1_MOUSE Polyadenylate-binding protein 1 OS=Mus musculus GN=Pabpc1 PE=1 SV=2	Pabpc1	19	15	19	15	32.7	25	351240000	352660000
	>sp|P80315|TCPD_MOUSE T-complex protein 1 subunit delta OS=Mus musculus GN=Cct4 PE=1 SV=3	Cct4	20	15	20	15	43.6	33.4	229530000	247370000
	>sp|O08532|CA2D1_MOUSE Voltage-dependent calcium channel subunit alpha-2/delta-1 OS=Mus musculus GN=Cacna2d1 PE=1 SV=1	Cacna2d1	11	14	11	14	13.3	17	112560000	113080000
	>sp|Q80U72|SCRIB_MOUSE Protein scribble homolog OS=Mus musculus GN=Scrib PE=1 SV=2	Scrib	13	17	11	14	12.5	14.7	105140000	130770000
	>sp|P62196|PRS8_MOUSE 26S protease regulatory subunit 8 OS=Mus musculus GN=Psmc5 PE=1 SV=1	Psmc5	12	14	12	14	40.6	48.8	282160000	305960000
	>sp|Q9DAR0|CE049_MOUSE Uncharacterized protein C5orf49 homolog OS=Mus musculus PE=1 SV=1	1	12	14	12	14	74.2	78.6	796500000	855110000
	>sp|Q9DC69|NDUA9_MOUSE NADH dehydrogenase [ubiquinone] 1 alpha subcomplex subunit 9, mitochondrial OS=Mus musculus GN=Ndufa9 PE=1 SV=2	Ndufa9	12	14	12	14	44.8	50.7	103820000	109000000
	>sp|P46460|NSF_MOUSE Vesicle-fusing ATPase OS=Mus musculus GN=Nsf PE=1 SV=2	Nsf	13	14	13	14	24.5	25.1	89594000	79161000
	>sp|P62270|RS18_MOUSE 40S ribosomal protein S18 OS=Mus musculus GN=Rps18 PE=1 SV=3	Rps18	13	14	13	14	63.2	63.2	533580000	488870000
	>sp|Q07076|ANXA7_MOUSE Annexin A7 OS=Mus musculus GN=Anxa7 PE=1 SV=2	Anxa7	13	14	13	14	31.7	31.7	375980000	421060000
	>sp|Q3V384|LACE1_MOUSE Lactation elevated protein 1 OS=Mus musculus GN=Lace1 PE=1 SV=1	Lace1	13	14	13	14	36.5	36.5	157330000	182880000
	>sp|Q5EG47|AAPK1_MOUSE 5-AMP-activated protein kinase catalytic subunit alpha-1 OS=Mus musculus GN=Prkaa1 PE=1 SV=2	Prkaa1	13	14	13	14	31.3	32.7	195900000	227590000
	>sp|Q5SW45|MKS1_MOUSE Meckel syndrome type 1 protein homolog OS=Mus musculus GN=Mks1 PE=1 SV=1	Mks1	13	14	13	14	30.8	31.6	178540000	153150000
	>sp|Q65CL1|CTNA3_MOUSE Catenin alpha-3 OS=Mus musculus GN=Ctnna3 PE=1 SV=2	Ctnna3	14	15	13	14	21.2	23.7	118570000	153220000
	>sp|Q6NZN0|RBM26_MOUSE RNA-binding protein 26 OS=Mus musculus GN=Rbm26 PE=1 SV=2	Rbm26	13	14	13	14	14.9	16.6	132000000	98789000
	>sp|Q80YD1|SUV3_MOUSE ATP-dependent RNA helicase SUPV3L1, mitochondrial OS=Mus musculus GN=Supv3l1 PE=1 SV=1	Supv3l1	13	14	13	14	20.7	21.8	94167000	96026000
	>sp|Q8BHC4|DCAKD_MOUSE Dephospho-CoA kinase domain-containing protein OS=Mus musculus GN=Dcakd PE=1 SV=1	Dcakd	13	14	13	14	63.2	63.6	428230000	459250000
	>sp|Q9DC51|GNAI3_MOUSE Guanine nucleotide-binding protein G(k) subunit alpha OS=Mus musculus GN=Gnai3 PE=1 SV=3	Gnai3	23	24	13	14	69.8	68.1	518370000	477480000
	>sp|P62281|RS11_MOUSE 40S ribosomal protein S11 OS=Mus musculus GN=Rps11 PE=1 SV=3	Rps11	14	14	14	14	62	66.5	754030000	693820000
	>sp|P62918|RL8_MOUSE 60S ribosomal protein L8 OS=Mus musculus GN=Rpl8 PE=1 SV=2	Rpl8	14	14	14	14	52.5	52.5	750430000	621560000
	>sp|P67778|PHB_MOUSE Prohibitin OS=Mus musculus GN=Phb PE=1 SV=1	Phb	14	14	14	14	72.8	72.8	363780000	391470000
	>sp|Q3UVV9|VWA3A_MOUSE von Willebrand factor A domain-containing protein 3A OS=Mus musculus GN=Vwa3a PE=2 SV=1	Vwa3a	14	14	14	14	17.9	17.9	110910000	123210000
	>sp|Q8K2A1|GULP1_MOUSE PTB domain-containing engulfment adapter protein 1 OS=Mus musculus GN=Gulp1 PE=1 SV=1	Gulp1	14	14	14	14	40.5	41.4	216610000	236520000
	>sp|Q9DB41|GHC2_MOUSE Mitochondrial glutamate carrier 2 OS=Mus musculus GN=Slc25a18 PE=1 SV=4	Slc25a18	17	17	14	14	68.4	70.9	1104500000	1222800000
	>sp|Q9Z2X1|HNRPF_MOUSE Heterogeneous nuclear ribonucleoprotein F OS=Mus musculus GN=Hnrnpf PE=1 SV=3	Hnrnpf	16	16	14	14	65.3	65.3	1073800000	1239100000
	>sp|O35286|DHX15_MOUSE Pre-mRNA-splicing factor ATP-dependent RNA helicase DHX15 OS=Mus musculus GN=Dhx15 PE=1 SV=2	Dhx15	15	14	15	14	18.7	21.3	119730000	118570000
	>sp|O70152|DPM1_MOUSE Dolichol-phosphate mannosyltransferase subunit 1 OS=Mus musculus GN=Dpm1 PE=1 SV=1	Dpm1	15	14	15	14	63.1	56.9	703940000	710170000
	>sp|P58771|TPM1_MOUSE Tropomyosin alpha-1 chain OS=Mus musculus GN=Tpm1 PE=1 SV=1	Tpm1	24	23	15	14	65.8	60.2	1317200000	1372400000
	>sp|P62334|PRS10_MOUSE 26S protease regulatory subunit 10B OS=Mus musculus GN=Psmc6 PE=1 SV=1	Psmc6	15	14	15	14	44.2	39.6	344160000	324570000
	>sp|Q5SPX1|CC157_MOUSE Coiled-coil domain-containing protein 157 OS=Mus musculus GN=Ccdc157 PE=1 SV=1	Ccdc157	15	14	15	14	29.9	25.3	169250000	194330000
	>sp|Q99P72|RTN4_MOUSE Reticulon-4 OS=Mus musculus GN=Rtn4 PE=1 SV=2	Rtn4	15	14	15	14	24.4	22.3	784720000	841970000
	>sp|Q9CZ13|QCR1_MOUSE Cytochrome b-c1 complex subunit 1, mitochondrial OS=Mus musculus GN=Uqcrc1 PE=1 SV=2	Uqcrc1	15	14	15	14	40.2	32.5	207460000	233220000
	>sp|Q9JII1|INP5E_MOUSE 72 kDa inositol polyphosphate 5-phosphatase OS=Mus musculus GN=Inpp5e PE=1 SV=1	Inpp5e	15	14	15	14	26.6	25.2	253580000	245970000
	>sp|Q9R112|SQRD_MOUSE Sulfide:quinone oxidoreductase, mitochondrial OS=Mus musculus GN=Sqrdl PE=1 SV=3	Sqrdl	15	14	15	14	38.9	34.4	253770000	259550000
	>sp|E9PVA8|GCN1_MOUSE eIF-2-alpha kinase activator GCN1 OS=Mus musculus GN=Gcn1 PE=1 SV=1	Gcn1	16	14	16	14	8.4	8.4	67715000	67709000
	>sp|P62192|PRS4_MOUSE 26S protease regulatory subunit 4 OS=Mus musculus GN=Psmc1 PE=1 SV=1	Psmc1	16	14	16	14	42.7	39.8	369530000	403150000
	>sp|Q921G7|ETFD_MOUSE Electron transfer flavoprotein-ubiquinone oxidoreductase, mitochondrial OS=Mus musculus GN=Etfdh PE=1 SV=1	Etfdh	16	14	16	14	31	27.9	397380000	385430000
	>sp|Q9D2N4|DTNA_MOUSE Dystrobrevin alpha OS=Mus musculus GN=Dtna PE=1 SV=2	Dtna	19	17	16	14	36.1	33	295250000	256400000
	>sp|Q7TT50|MRCKB_MOUSE Serine/threonine-protein kinase MRCK beta OS=Mus musculus GN=Cdc42bpb PE=1 SV=2	Cdc42bpb	20	17	17	14	15.9	13.3	117790000	123240000
	>sp|Q811D0|DLG1_MOUSE Disks large homolog 1 OS=Mus musculus GN=Dlg1 PE=1 SV=1	Dlg1	17	14	17	14	29.8	21.9	220710000	182870000
	>sp|Q9DB77|QCR2_MOUSE Cytochrome b-c1 complex subunit 2, mitochondrial OS=Mus musculus GN=Uqcrc2 PE=1 SV=1	Uqcrc2	17	14	17	14	49.7	39.7	395020000	361380000
	>sp|P51863|VA0D1_MOUSE V-type proton ATPase subunit d 1 OS=Mus musculus GN=Atp6v0d1 PE=1 SV=2	Atp6v0d1	11	13	11	13	45.6	41.6	196810000	166180000
	>sp|Q7TMB8|CYFP1_MOUSE Cytoplasmic FMR1-interacting protein 1 OS=Mus musculus GN=Cyfip1 PE=1 SV=1	Cyfip1	20	22	11	13	19.7	20	207970000	215050000
	>sp|P21107|TPM3_MOUSE Tropomyosin alpha-3 chain OS=Mus musculus GN=Tpm3 PE=1 SV=3	Tpm3	21	22	12	13	60	60	532890000	559580000
	>sp|Q8BGS1|E41L5_MOUSE Band 4.1-like protein 5 OS=Mus musculus GN=Epb41l5 PE=1 SV=1	Epb41l5	14	15	12	13	27.1	31.9	180670000	195760000
	>sp|Q8BX70|VP13C_MOUSE Vacuolar protein sorting-associated protein 13C OS=Mus musculus GN=Vps13c PE=1 SV=2	Vps13c	12	13	12	13	5	5	79012000	90306000
	>sp|Q8C854|MYEF2_MOUSE Myelin expression factor 2 OS=Mus musculus GN=Myef2 PE=1 SV=1	Myef2	12	13	12	13	22.3	25.9	195770000	222630000
	>sp|Q9JLM8|DCLK1_MOUSE Serine/threonine-protein kinase DCLK1 OS=Mus musculus GN=Dclk1 PE=1 SV=1	Dclk1	14	15	12	13	19.4	19.4	186550000	194360000
	>sp|P42208|SEPT2_MOUSE Septin-2 OS=Mus musculus GN=Sept2 PE=1 SV=2	2021-09-02	13	13	13	13	50.1	48.2	319020000	335300000
	>sp|P55012|S12A2_MOUSE Solute carrier family 12 member 2 OS=Mus musculus GN=Slc12a2 PE=1 SV=2	Slc12a2	13	13	13	13	15.7	15.7	126800000	124070000
	>sp|P62204|CALM_MOUSE Calmodulin OS=Mus musculus GN=Calm1 PE=1 SV=2;>sp|Q9D6P8|CALL3_MOUSE Calmodulin-like protein 3 OS=Mus musculus GN=Calml3 PE=2 SV=1	Calm1	13	13	13	13	61.1	61.1	3059100000	3641700000
	>sp|P62242|RS8_MOUSE 40S ribosomal protein S8 OS=Mus musculus GN=Rps8 PE=1 SV=2	Rps8	13	13	13	13	58.2	58.2	800020000	774860000
	>sp|P68040|RACK1_MOUSE Receptor of activated protein C kinase 1 OS=Mus musculus GN=Rack1 PE=1 SV=3	Rack1	13	13	13	13	50.5	50.8	345140000	335690000
	>sp|P70404|IDHG1_MOUSE Isocitrate dehydrogenase [NAD] subunit gamma 1, mitochondrial OS=Mus musculus GN=Idh3g PE=1 SV=1	Idh3g	13	13	13	13	38.7	46.6	951830000	1001700000
	>sp|Q6ZWN5|RS9_MOUSE 40S ribosomal protein S9 OS=Mus musculus GN=Rps9 PE=1 SV=3	Rps9	13	13	13	13	51	51	777390000	691220000
	>sp|Q8BT60|CPNE3_MOUSE Copine-3 OS=Mus musculus GN=Cpne3 PE=1 SV=2	Cpne3	15	15	13	13	34.1	39.2	319630000	326010000
	>sp|Q8K0T2|DC2L1_MOUSE Cytoplasmic dynein 2 light intermediate chain 1 OS=Mus musculus GN=Dync2li1 PE=1 SV=1	Dync2li1	13	13	13	13	49.6	49	280300000	302270000
	>sp|Q8R0A0|T2FB_MOUSE General transcription factor IIF subunit 2 OS=Mus musculus GN=Gtf2f2 PE=1 SV=1	Gtf2f2	13	13	13	13	69.5	63.9	211000000	223600000
	>sp|Q9EQ00|ROP1L_MOUSE Ropporin-1-like protein OS=Mus musculus GN=Ropn1l PE=1 SV=1	Ropn1l	13	13	13	13	75.2	72.2	1216300000	1302700000
	>sp|Q9QWV4|MLF1_MOUSE Myeloid leukemia factor 1 OS=Mus musculus GN=Mlf1 PE=1 SV=1	Mlf1	13	13	13	13	53.9	53.9	730450000	783570000
	>sp|Q9QXL2|KI21A_MOUSE Kinesin-like protein KIF21A OS=Mus musculus GN=Kif21a PE=1 SV=2	Kif21a	14	14	13	13	12	12	173130000	165320000
	>sp|P14869|RLA0_MOUSE 60S acidic ribosomal protein P0 OS=Mus musculus GN=Rplp0 PE=1 SV=3	Rplp0	14	13	14	13	59.9	51.7	770820000	837800000
	>sp|P54116|STOM_MOUSE Erythrocyte band 7 integral membrane protein OS=Mus musculus GN=Stom PE=1 SV=3	Stom	14	13	14	13	61.6	54.2	964650000	959080000
	>sp|Q01341|ADCY6_MOUSE Adenylate cyclase type 6 OS=Mus musculus GN=Adcy6 PE=1 SV=1	Adcy6	14	13	14	13	14.4	13.6	112880000	116110000
	>sp|Q501J6|DDX17_MOUSE Probable ATP-dependent RNA helicase DDX17 OS=Mus musculus GN=Ddx17 PE=1 SV=1	Ddx17	23	22	14	13	39.2	38	173750000	172820000
	>sp|Q8CDY7|TC1D4_MOUSE Tctex1 domain-containing protein 4 OS=Mus musculus GN=Tctex1d4 PE=1 SV=1	Tctex1d4	14	13	14	13	85.4	82.2	830750000	759460000
	>sp|Q8VIJ6|SFPQ_MOUSE Splicing factor, proline- and glutamine-rich OS=Mus musculus GN=Sfpq PE=1 SV=1	Sfpq	14	13	14	13	28.5	28.3	286730000	292310000
	>sp|Q9CQC3|CI135_MOUSE Uncharacterized protein C9orf135 homolog OS=Mus musculus PE=2 SV=1	2	14	13	14	13	77.2	72.4	587340000	661910000
	>sp|Q9CZW4|ACSL3_MOUSE Long-chain-fatty-acid--CoA ligase 3 OS=Mus musculus GN=Acsl3 PE=1 SV=2	Acsl3	14	13	14	13	25.8	25.3	125120000	134890000
	>sp|Q9DBS5|KLC4_MOUSE Kinesin light chain 4 OS=Mus musculus GN=Klc4 PE=1 SV=1	Klc4	21	20	14	13	49.1	42.6	250070000	260920000
	>sp|Q9QYJ0|DNJA2_MOUSE DnaJ homolog subfamily A member 2 OS=Mus musculus GN=Dnaja2 PE=1 SV=1	Dnaja2	14	13	14	13	36.9	41	276060000	298490000
	>sp|O55126|NIPS2_MOUSE Protein NipSnap homolog 2 OS=Mus musculus GN=Gbas PE=1 SV=1	Gbas	15	13	15	13	55.9	50.9	437580000	419830000
	>sp|P05480|SRC_MOUSE Neuronal proto-oncogene tyrosine-protein kinase Src OS=Mus musculus GN=Src PE=1 SV=4	Src	19	17	15	13	45.8	40.7	366220000	421870000
	>sp|P52480|KPYM_MOUSE Pyruvate kinase PKM OS=Mus musculus GN=Pkm PE=1 SV=4	Pkm	15	13	15	13	35.8	33.3	149470000	147530000
	>sp|Q8BH53|CFA69_MOUSE Cilia- and flagella-associated protein 69 OS=Mus musculus GN=Cfap69 PE=2 SV=1	Cfap69	15	13	15	13	21.8	17.2	195360000	194820000
	>sp|Q99JI4|PSMD6_MOUSE 26S proteasome non-ATPase regulatory subunit 6 OS=Mus musculus GN=Psmd6 PE=1 SV=1	Psmd6	15	13	15	13	39.8	35.7	134760000	133780000
	>sp|P58871|TB182_MOUSE 182 kDa tankyrase-1-binding protein OS=Mus musculus GN=Tnks1bp1 PE=1 SV=2	Tnks1bp1	16	13	16	13	15.2	13.4	107090000	131170000
	>sp|Q9D4Q1|RIBC2_MOUSE RIB43A-like with coiled-coils protein 2 OS=Mus musculus GN=Ribc2 PE=2 SV=2	Ribc2	17	13	17	13	60.2	47.9	860630000	828850000
	>sp|Q7TT37|ELP1_MOUSE Elongator complex protein 1 OS=Mus musculus GN=Ikbkap PE=1 SV=2	Ikbkap	7	12	7	12	6.1	10.7	38260000	43556000
	>sp|Q05BC3|EMAL1_MOUSE Echinoderm microtubule-associated protein-like 1 OS=Mus musculus GN=Eml1 PE=1 SV=1	Eml1	10	13	9	12	12.9	16.1	80503000	114610000
	>sp|Q61234|SNTA1_MOUSE Alpha-1-syntrophin OS=Mus musculus GN=Snta1 PE=1 SV=1	Snta1	9	12	9	12	27.6	38.4	121550000	130920000
	>sp|Q5SUF2|LC7L3_MOUSE Luc7-like protein 3 OS=Mus musculus GN=Luc7l3 PE=1 SV=1	Luc7l3	10	12	10	12	28	33.6	161060000	152110000
	>sp|Q7TNV0|DEK_MOUSE Protein DEK OS=Mus musculus GN=Dek PE=1 SV=1	Dek	10	12	10	12	27.6	32.1	716060000	686890000
	>sp|Q80X90|FLNB_MOUSE Filamin-B OS=Mus musculus GN=Flnb PE=1 SV=3	Flnb	13	15	10	12	5.5	7.3	72153000	71339000
	>sp|Q9QY53|NPHP1_MOUSE Nephrocystin-1 OS=Mus musculus GN=Nphp1 PE=1 SV=1	Nphp1	10	12	10	12	18.3	25.3	152000000	146390000
	>sp|O54734|OST48_MOUSE Dolichyl-diphosphooligosaccharide--protein glycosyltransferase 48 kDa subunit OS=Mus musculus GN=Ddost PE=1 SV=2	Ddost	11	12	11	12	38.3	39.9	225860000	243960000
	>sp|P14206|RSSA_MOUSE 40S ribosomal protein SA OS=Mus musculus GN=Rpsa PE=1 SV=4	Rpsa	11	12	11	12	49.8	54.9	318760000	285500000
	>sp|P28660|NCKP1_MOUSE Nck-associated protein 1 OS=Mus musculus GN=Nckap1 PE=1 SV=2	Nckap1	11	12	11	12	13.4	12.6	74657000	58435000
	>sp|Q3UU96|MRCKA_MOUSE Serine/threonine-protein kinase MRCK alpha OS=Mus musculus GN=Cdc42bpa PE=1 SV=2	Cdc42bpa	14	15	11	12	10.6	11.6	79680000	79073000
	>sp|Q68FD9|K1549_MOUSE UPF0606 protein KIAA1549 OS=Mus musculus GN=Kiaa1549 PE=1 SV=3	Kiaa1549	11	12	11	12	8.1	8.9	109360000	110870000
	>sp|Q69ZM6|STK36_MOUSE Serine/threonine-protein kinase 36 OS=Mus musculus GN=Stk36 PE=1 SV=3	Stk36	11	12	11	12	13.6	14.7	66496000	76481000
	>sp|Q8BRT1|CLAP2_MOUSE CLIP-associating protein 2 OS=Mus musculus GN=Clasp2 PE=1 SV=1	Clasp2	13	14	11	12	13.4	14.5	93434000	115970000
	>sp|Q8K2Y9|CCM2_MOUSE Cerebral cavernous malformations protein 2 homolog OS=Mus musculus GN=Ccm2 PE=1 SV=1	Ccm2	11	12	11	12	34.7	38	126500000	152460000
	>sp|Q9D572|UBX11_MOUSE UBX domain-containing protein 11 OS=Mus musculus GN=Ubxn11 PE=1 SV=1	Ubxn11	11	12	11	12	29.3	31.2	221820000	260560000
	>sp|Q9Z1T1|AP3B1_MOUSE AP-3 complex subunit beta-1 OS=Mus musculus GN=Ap3b1 PE=1 SV=2	Ap3b1	11	12	11	12	11.9	12.6	72976000	65443000
	>sp|O88952|LIN7C_MOUSE Protein lin-7 homolog C OS=Mus musculus GN=Lin7c PE=1 SV=2	Lin7c	12	12	12	12	62.4	62.4	2249300000	2205200000
	>sp|Q8CGF6|WDR47_MOUSE WD repeat-containing protein 47 OS=Mus musculus GN=Wdr47 PE=1 SV=2	Wdr47	12	12	12	12	17.5	17.3	224730000	203790000
	>sp|Q922Y0|DYRK3_MOUSE Dual specificity tyrosine-phosphorylation-regulated kinase 3 OS=Mus musculus GN=Dyrk3 PE=1 SV=1	Dyrk3	12	12	12	12	26.3	21.2	84614000	106290000
	>sp|Q9CQ07|LRC18_MOUSE Leucine-rich repeat-containing protein 18 OS=Mus musculus GN=Lrrc18 PE=2 SV=1	Lrrc18	12	12	12	12	53.4	53.4	437190000	453850000
	>sp|Q9CZM2|RL15_MOUSE 60S ribosomal protein L15 OS=Mus musculus GN=Rpl15 PE=2 SV=4	Rpl15	12	12	12	12	47.1	47.1	825440000	1014400000
	>sp|Q9DC23|DJC10_MOUSE DnaJ homolog subfamily C member 10 OS=Mus musculus GN=Dnajc10 PE=1 SV=2	Dnajc10	12	12	12	12	17.7	19.5	83364000	89097000
	>sp|Q9JHQ5|LZTL1_MOUSE Leucine zipper transcription factor-like protein 1 OS=Mus musculus GN=Lztfl1 PE=1 SV=1	Lztfl1	12	12	12	12	43.8	43.8	290810000	310490000
	>sp|Q9JKK7|TMOD2_MOUSE Tropomodulin-2 OS=Mus musculus GN=Tmod2 PE=1 SV=2	Tmod2	12	12	12	12	52.4	52.4	205580000	197260000
	>sp|Q9Z1E4|GYS1_MOUSE Glycogen [starch] synthase, muscle OS=Mus musculus GN=Gys1 PE=1 SV=2	Gys1	12	12	12	12	25.3	22.4	120510000	119940000
	>sp|O35927|CTND2_MOUSE Catenin delta-2 OS=Mus musculus GN=Ctnnd2 PE=1 SV=1	Ctnnd2	14	14	13	12	14.9	15.1	120010000	140380000
	>sp|P23242|CXA1_MOUSE Gap junction alpha-1 protein OS=Mus musculus GN=Gja1 PE=1 SV=2	Gja1	13	12	13	12	39.8	39.8	253030000	270930000
	>sp|P62717|RL18A_MOUSE 60S ribosomal protein L18a OS=Mus musculus GN=Rpl18a PE=1 SV=1	Rpl18a	13	12	13	12	55.7	51.1	379800000	378340000
	>sp|P63101|1433Z_MOUSE 14-3-3 protein zeta/delta OS=Mus musculus GN=Ywhaz PE=1 SV=1	Ywhaz	19	17	13	12	63.3	56.7	636490000	686430000
	>sp|P70441|NHRF1_MOUSE Na(+)/H(+) exchange regulatory cofactor NHE-RF1 OS=Mus musculus GN=Slc9a3r1 PE=1 SV=3	Slc9a3r1	13	12	13	12	46.8	41.1	126120000	151640000
	>sp|Q6S5J6|KRIT1_MOUSE Krev interaction trapped protein 1 OS=Mus musculus GN=Krit1 PE=1 SV=1	Krit1	13	12	13	12	23.8	25.3	99176000	108020000
	>sp|Q9CQ46|EFCB2_MOUSE EF-hand calcium-binding domain-containing protein 2 OS=Mus musculus GN=Efcab2 PE=1 SV=1	Efcab2	13	12	13	12	64	64	462440000	465560000
	>sp|Q9CQF3|CPSF5_MOUSE Cleavage and polyadenylation specificity factor subunit 5 OS=Mus musculus GN=Nudt21 PE=1 SV=1	Nudt21	13	12	13	12	64.3	61.2	316090000	362490000
	>sp|Q9QYB5|ADDG_MOUSE Gamma-adducin OS=Mus musculus GN=Add3 PE=1 SV=2	Add3	14	13	13	12	27.1	24.8	282630000	238770000
	>sp|P17225|PTBP1_MOUSE Polypyrimidine tract-binding protein 1 OS=Mus musculus GN=Ptbp1 PE=1 SV=2	Ptbp1	14	12	14	12	47.8	38.7	516890000	507790000
	>sp|Q62318|TIF1B_MOUSE Transcription intermediary factor 1-beta OS=Mus musculus GN=Trim28 PE=1 SV=3	Trim28	14	12	14	12	18.8	17.7	173210000	173470000
	>sp|Q8CHY7|TTC23_MOUSE Tetratricopeptide repeat protein 23 OS=Mus musculus GN=Ttc23 PE=2 SV=1	Ttc23	14	12	14	12	37.1	32	160510000	155490000
	>sp|Q8VDP4|CCAR2_MOUSE Cell cycle and apoptosis regulator protein 2 OS=Mus musculus GN=Ccar2 PE=1 SV=2	Ccar2	14	12	14	12	26	22.9	107910000	122070000
	>sp|Q9Z1N5|DX39B_MOUSE Spliceosome RNA helicase Ddx39b OS=Mus musculus GN=Ddx39b PE=1 SV=1;>sp|Q8VDW0|DX39A_MOUSE ATP-dependent RNA helicase DDX39A OS=Mus musculus GN=Ddx39a PE=1 SV=1	Ddx39b	14	12	14	12	39.7	29.9	270220000	256790000
	>sp|Q6IRU2|TPM4_MOUSE Tropomyosin alpha-4 chain OS=Mus musculus GN=Tpm4 PE=1 SV=3	Tpm4	16	13	15	12	56	46.4	171930000	180060000
	>sp|Q6NZL0|SOGA3_MOUSE Protein SOGA3 OS=Mus musculus GN=Soga3 PE=1 SV=2	Soga3	16	13	15	12	17.8	15.1	100450000	110200000
	>sp|Q71LX4|TLN2_MOUSE Talin-2 OS=Mus musculus GN=Tln2 PE=1 SV=3	Tln2	19	20	15	12	10.7	12	154750000	151820000
	>sp|P62814|VATB2_MOUSE V-type proton ATPase subunit B, brain isoform OS=Mus musculus GN=Atp6v1b2 PE=1 SV=1	Atp6v1b2	16	12	16	12	43.8	29.9	216900000	243410000
	>sp|Q7TT23|CT194_MOUSE Uncharacterized protein C20orf194 homolog OS=Mus musculus PE=1 SV=2	1	17	12	17	12	20.3	14.8	104470000	89593000
	>sp|O54950|AAKG1_MOUSE 5-AMP-activated protein kinase subunit gamma-1 OS=Mus musculus GN=Prkag1 PE=1 SV=2	Prkag1	9	12	8	11	34.8	52.1	107110000	115550000
	>sp|B9EKE5|CATIP_MOUSE Ciliogenesis-associated TTC17-interacting protein OS=Mus musculus GN=Catip PE=2 SV=1	Catip	9	11	9	11	25.4	30.4	257790000	326360000
	>sp|Q3V0J1|TM237_MOUSE Transmembrane protein 237 OS=Mus musculus GN=Tmem237 PE=1 SV=1	Tmem237	9	11	9	11	26.2	31.6	232750000	223820000
	>sp|Q921I6|SH3B4_MOUSE SH3 domain-binding protein 4 OS=Mus musculus GN=Sh3bp4 PE=1 SV=1	Sh3bp4	9	11	9	11	10.1	14	64921000	81316000
	>sp|Q9QXB9|DRG2_MOUSE Developmentally-regulated GTP-binding protein 2 OS=Mus musculus GN=Drg2 PE=1 SV=1	Drg2	9	11	9	11	26.9	33.5	98052000	80095000
	>sp|Q9Z0N1|IF2G_MOUSE Eukaryotic translation initiation factor 2 subunit 3, X-linked OS=Mus musculus GN=Eif2s3x PE=1 SV=2;>sp|Q9Z0N2|IF2H_MOUSE Eukaryotic translation initiation factor 2 subunit 3, Y-linked OS=Mus musculus GN=Eif2s3y PE=1 SV=2	Eif2s3x	9	11	9	11	23.9	29.2	59883000	56641000
	>sp|G5E870|TRIPC_MOUSE E3 ubiquitin-protein ligase TRIP12 OS=Mus musculus GN=Trip12 PE=1 SV=1	Trip12	10	11	10	11	6.8	7.6	65826000	47321000
	>sp|O55022|PGRC1_MOUSE Membrane-associated progesterone receptor component 1 OS=Mus musculus GN=Pgrmc1 PE=1 SV=4	Pgrmc1	11	12	10	11	63.1	63.1	294180000	317670000
	>sp|P83510|TNIK_MOUSE Traf2 and NCK-interacting protein kinase OS=Mus musculus GN=Tnik PE=1 SV=2	Tnik	19	23	10	11	17.2	19	296800000	330890000
	>sp|Q60737|CSK21_MOUSE Casein kinase II subunit alpha OS=Mus musculus GN=Csnk2a1 PE=1 SV=2	Csnk2a1	10	11	10	11	39.9	43	247230000	248340000
	>sp|Q62376|RU17_MOUSE U1 small nuclear ribonucleoprotein 70 kDa OS=Mus musculus GN=Snrnp70 PE=1 SV=2	Snrnp70	10	11	10	11	22.3	26.6	126160000	119510000
	>sp|Q69Z23|DYH17_MOUSE Dynein heavy chain 17, axonemal OS=Mus musculus GN=Dnah17 PE=1 SV=2	Dnah17	14	14	10	11	3.1	3.3	288070000	256510000
	>sp|Q6ZWV3|RL10_MOUSE 60S ribosomal protein L10 OS=Mus musculus GN=Rpl10 PE=1 SV=3;>sp|P86048|RL10L_MOUSE 60S ribosomal protein L10-like OS=Mus musculus GN=Rpl10l PE=2 SV=1	Rpl10	10	11	10	11	40.7	44.9	496470000	503430000
	>sp|Q99M87|DNJA3_MOUSE DnaJ homolog subfamily A member 3, mitochondrial OS=Mus musculus GN=Dnaja3 PE=1 SV=1	Dnaja3	10	11	10	11	26.2	28.8	90699000	95728000
	>sp|Q99MH5|NDK5_MOUSE Nucleoside diphosphate kinase homolog 5 OS=Mus musculus GN=Nme5 PE=1 SV=2	Nme5	10	11	10	11	59.7	66.4	1810600000	2116500000
	>sp|Q9CPR4|RL17_MOUSE 60S ribosomal protein L17 OS=Mus musculus GN=Rpl17 PE=1 SV=3	Rpl17	10	11	10	11	37.5	47.3	380590000	349000000
	>sp|Q9CQ62|DECR_MOUSE 2,4-dienoyl-CoA reductase, mitochondrial OS=Mus musculus GN=Decr1 PE=1 SV=1	Decr1	10	11	10	11	33.1	41.2	182890000	169550000
	>sp|Q9JLI8|SART3_MOUSE Squamous cell carcinoma antigen recognized by T-cells 3 OS=Mus musculus GN=Sart3 PE=1 SV=1	Sart3	10	11	10	11	13.8	14.8	84608000	100110000
	>sp|Q9Z1G4|VPP1_MOUSE V-type proton ATPase 116 kDa subunit a isoform 1 OS=Mus musculus GN=Atp6v0a1 PE=1 SV=3	Atp6v0a1	10	11	10	11	16.6	16.6	164290000	145510000
	>sp|O08553|DPYL2_MOUSE Dihydropyrimidinase-related protein 2 OS=Mus musculus GN=Dpysl2 PE=1 SV=2	Dpysl2	12	11	11	11	33.4	32.5	117050000	109260000
	>sp|O35114|SCRB2_MOUSE Lysosome membrane protein 2 OS=Mus musculus GN=Scarb2 PE=1 SV=3	Scarb2	11	11	11	11	27	23	389570000	386680000
	>sp|P14152|MDHC_MOUSE Malate dehydrogenase, cytoplasmic OS=Mus musculus GN=Mdh1 PE=1 SV=3	Mdh1	11	11	11	11	46.1	46.1	330950000	305110000
	>sp|P28741|KIF3A_MOUSE Kinesin-like protein KIF3A OS=Mus musculus GN=Kif3a PE=1 SV=2	Kif3a	13	13	11	11	22.7	22.7	165640000	164460000
[truncated: 685 more rows]

## Sheet: Fig. 4a
Fig. 4a 45 common elements in "ciliary proteome unique peptides ≥5" and "RBPDB":
[truncated: 46 more rows]

## Sheet: Fig. 4b
Fig.4b Gene expression patterns of the indicated RBPs (green) during multiciliation(Data from our previous cDNA array resluts of mTEC)
[truncated: 15 more rows]

[truncated: 18 more sheets: Fig. 4f, Fig. 4i, Fig. 5b, Fig. 5d, Fig. 5g, Fig. 6c, Fig. 6f, Fig. 7b, Fig. 7e, Fig. 7g, Fig. 8d, Fig. 8f, Fig. 8h, Fig. 8j, Supplementary Fig. 1a, Supplementary Fig. 1e, Supplementary Fig. 2b, Supplementary Fig. 2d]
